# Supplementary material for: Genome-Wide Identification and Transcriptional Analysis of AP2/ERF Gene Family in Pearl Millet (Pennisetum glaucum)
Source: Int J Mol Sci. 2024 Feb 20;25(5):2470. doi: 10.3390/ijms25052470 (PMC10930990; doi:10.3390/ijms25052470)
Supplement: Supplementary file 1 [file ijms-25-02470-s001.zip]

Archive with 14 entries (14 files):
- File S1. Amino acid sequences of 167 PgERF proteins.txt
- File S2. CDS of 167 PgERF genes.txt
- File S3. Promoter sequences of 167 PgERF genes.txt
- Supplemental figures revised.pdf
- Table S1. Summary of ERF family identification in monocotyledonous and dicotyledonous plants.xlsx
- Table S10. The primers used in RT-qPCR analysis.xlsx
- Table S2. Characterization of pearl millet ERF family members.xlsx
- Table S3. Syntenic analysis of PgERF genes.xlsx
- Table S4. The Ka_Ks analysis for ERF genes between pearl millet and other model species.xlsx
- Table S5. Promoter analysis of PgERF genes.xlsx
- Table S6. Raw data for transcriptomic analysis of PgERF family in different tissues.xlsx
- Table S7. Raw data for transcriptomic analysis of PgERF family under salt, drought or heat stress .xlsx
- Table S8. Co-expression analysis of five PgDREB genes.xlsx
- Table S9. Prediction of miRNA-targeted ERF genes in pearl millet.xlsx
