# Supplementary material for: Genome-Wide Identification and Transcriptional Analysis of AP2/ERF Gene Family in Pearl Millet (Pennisetum glaucum)
Source: Int J Mol Sci. 2024 Feb 20;25(5):2470. doi: 10.3390/ijms25052470 (PMC10930990; doi:10.3390/ijms25052470)
Supplement: Supplementary file 1 [file ijms-25-02470-s001.zip › File S2. CDS of 167 PgERF genes.txt]

>PgERF1 PMA1G00070.1
ATGGACGCCGCCACCGGCGCCAAAGAATGCCCCGGTTGTCTCTCCTCCTCATCCTCGTCC
TCCACAATGGCAGGAATGGTGCGGCCGCCGAACACGTGGGATCATCAGCGCCACCACGAC
CAGCCGTCGCCTCTCGCCGGAGAGCGTACAGAGAAGCGTGAGGGCTTCATCGGCGTGCGC
CCGCGGCCGTGGGGCACGTTCGCCGCCGAGATCCGCGACTCGACGCGGAGGGGCGTCCGC
GTGTGGCTCGGCACCTTCGACACCCCGGAGGCCGCCGCGCTCGCCTACGACCAGGCCGCC
CTCTCGGCCCGCGGCACCGCCGCCGTCCTCAACTTCCCCGTCGACCGCGTGCGGGAGTCG
CTGGTGGGGTCACTCGCGCTCGCCGCCGGCGGCGTTGGGGACGGCGGCTCCCCTGTCCTC
GCGCTCAAGCGGCGGCACTCCAAGCGCACGCGCAGGCGGCGCAGAAGGCTGCCGCCTATG
ACTATGAGCATGCACGACGGTAATAAGGATCTCCACCAGCCGCCATGCCAGTGCTCCGAC
GTGTCGGCCACGGCCAAGATGGCGGTGCCGCAGCAACAGGTGACGGCGGCGCGCTGCCAG
GTACGCTGCGGCGTCCTGGAGCTCGAGGACCTCGGCACGGATTACTTGGATGAGCTGCTT
CGGGCATCATGCGAAGAGCCAGCCTGA
>PgERF2 PMA1G02005.1
ATGTGCCAAACGATCTGCCGCAGGCACCGATGGACTGGGAGGTATGAGGCTCACTTGTGG
GACAACACTTGCAGGAAGGAAGGACAGACTAGGAAGGGAAGGCAAGTTTACTTAGGCGGG
TATGACAGGGAGGAGAAGGCTGCAAGGGCTTACGATTTGGCAGCGTTCAAGTATTGGGGT
CCTTCAACTCACATAAATTTCCCGTTGAGCCACTACGAGAAGGAGCTGGAGGAGATGAAG
CACGTGTCCAGGCAGGAGTTCATTGCACACTTGAGAAGGAACAACATCGTCTTCTCGACA
GGAGCATCCATGTATAGAGGAGTGACAAGGTGTGTGTGCCGTGCTGCGCTTTCTGCTCTG
CGCGCCCATATTTGCACCCCACCAGTTGCCTTTTCTAACACCCAAAACTTCTGA
>PgERF3 PMA1G02062.1
ATGTGTCACCCTCGTATAAAAGGCACACGAGGTCACCAGTTCCCGCTCAGTTCAAAGCAG
CGCCTCGCCATCAGACAAGCACACGAGCTCTCAGAGACAGAACGCATGACCAACCGCATC
TTCTCCGCCATGGCAGCGAACCAGGCTTACATGATCCGATTCGACGGCCACCTCGACGAA
CCCTCGCCGAGCTCGGCGGGAGCGGAGCCGCCGGAGGTGTCGCAGGCGCGTCCGCCGCCG
TTCGCAGGGAGGGTGATCTCCCCCGAGCAGGAGCACCAGGTCATCGTCGACGCCCTGCTC
CACGTCGTCTCCGGGTACACCACCCCGCCGCCGGAGATCTTCCCAGCCGCGGCGGCGTGC
CGGGTGTGCGGCATGGAGCGGTGCCTCGGCTGCGAGTTCTTCGGGGCCGCGGAGGGCACC
GCGGTGATCCCGCTGGACGGCGGCGCGGCAGTGGAGAACAACAACAATGCGGCCGCGTCG
ACGGCGGGTGGAGCAGGGCAGAGGAGGCGGAGGAAGAAGAAGAACAAATACCGCGGCGTG
CGGCAGCGGCCGTGGGGCAAGTGGGCGGCGGAGATCCGGGACCCGCGCCGCGCGGTGCGC
AAGTGGCTCGGGACGTTCGACACCGCCGAGGAGGCCGCCAAGGCCTACGACCGCGCCGCC
ATCGAGTTCCGCGGCCCGCGCGCGAAGCTCAACTTCCCGTTCCCCGAGCAGCTCTCTGGG
GCCAGCGGAGCCCACGACGAGGCCAGCGCCGCCGCCACCAGGTCGTCGGACAACACGCTA
TCGCCGTCGCTCTGCAGCGGGGACGCCGAGGAGCGGGGGCAGCCGGCGGCGGAGTGGCCG
CCGCGGGGCGGGCAGGAAACAGGGGAGCAGCTCTGGGAAGGCCTGCAGGACCTGATGAAG
CTGGACGAGGGCGAGCTCTGGTTCCCGCCAACTTCGAGCGCTTGGAATTGA
>PgERF4 PMA1G02203.1
ATGGATGATGGCGCCGGAGCAAGCCGCAGCGACGGCGAGGGCTCGCCGCGGCTGGCGCCG
GAGCGGCGCTACAAGGGCGTGCGCCTGCGGAAATGGGGCCGGTGGGTGTCGGAGATCCGG
ATGCCCAACAGCCGCGAGAGGGTTTGGCTGGGCTCCTACGAGTCCGCCGAGAAGGCGGCG
CGCGCCTTCGACGCCGCCGCCGTCTGCCTCCGGGGCTCACGCGCCGGCTCGCTCAACTTC
CCGGAGTCCCCACCCAACGTCCGGCACATCCCTGGCGCGCTGCTGACGCCTGATCAGATC
CAGGCCGAAGCCGTCAGGCACGCCAACCAGCCGGCGAGGCCGCTCGCGTCGTCGGCGACG
AGCACCACGTCGTCGCCGTCGCAGCAAGCCACCACCCCCGGGGGAGGAGCAAACACTGAC
AGGACAGCCTTGTCGTCAGTGCCATCCACTTACGGTGGTGGAGCTGCACTCGCCGGCGGT
GACGACGCGCTTGATTGGTCTTTCATGGATACATTGCCGTCAATGCCGGCGGCGGGGACT
AATGCCCATCATATTGTTCCGGCCTTGGATGATTTCATGTACGGTTCCCCCCACCCAGTG
ATGCCGCCGAGTGGAGAGCCGTCGTCACAGGATATGATCGACGGAGATGATGATCATACA
TTCATCTCATATGATCTTTGGAGATTCTGA
>PgERF5 PMA1G02214.1
ATGAGCACAATCACATCTAAGCTGATTGCGAAGATGGATCAAGAGAGAATTCAAGGAAAG
AAGATTGAGAACTATGGTAAATATCAAGCAAAGAGGGCGTGGAAGATGGATGAGGATGAG
GAAGACTATGAAGCTGATTTCCAAGTATTTTTAAATGAAAGCAATGAAGAAGATAATAAG
CACCACAAGTTTATAGAACTAATGGATGTCTCGGGGTTAGGAAAAGGGAAGCTTGGACCA
AATCTTCTTAAGAAAGATGTCATGTTGATCAACAAACCACCTCATACTGATAAAGGACCT
ATTCTAAGGACAAAACACAAGCACAAGAACCCATACAGGGGAATCCGCCGACGACCTTGG
GGCAAATGGGCTGCTGAAATTCGTGATCCTAGAAAGGGTGCTCGTGTTTGGCTAGGCACA
TATAAAACAGCAGAAGATGCTGCAAGGGCGTACGATGTTGAGGCCCGTAAGATTAGAGGT
AACAAGGCAAAGGTGAATTTTCCTAATGAGACGCCACCAAACATGATGAGTAATACAACA
AAGCCAACTACTATTGCAACGCCAACAAATCCTTTTCCAGCAGAGAAGTTTAGCACCAGT
TCCCTGCTAAGCTATTCAAAAAACTCAAATGAGGATCTATTCTCTGTGGTGAACCTCAAC
GGAAAAAATGCTTACTCAATTCCTACCGAGGAAGAATTTGGGTCACTCTATACCAAAATG
TCTCATGCCCCTTTTGAGACCCTAAGGATGGGTCAATATCCAAGTCAAAATAATTTTTCA
TTTGGTTCTTCAAGCAATGAATTGGTGAACCTTAGTGGAAGAAGTGCTTGCTCAATTGAT
ACAATGGGCCTTGGGTTACTCTCTATGCAAAAGCCTCATGCCCCTTTTGAGGCCCCAAGG
ATGGACCAACATTCAAGTCAAAATAGATTTTCCGTTGATTCTTCTAGCAACAGATTGGTG
AGCCTTAGTGGCAACAATGCTAGCTCAGTTCGTAGTGAGGGTTTTTGGTTACCCTCTATG
CAAACGCCTCATGCCCCTTTTGAGACTCCATGTAATGGCCAGTGTGCAAGCTCAAATAGA
TTTTCAATTGGTTCTTCAAGCAACAAATTAGTGAACCTTAGTGGAAACAATGCTAGCTCA
ATTCATAATAATGGGGGTTTTGGGTTACTCTCTATGCTACTGCCTTGCGCCCCTTATGAT
AGCCCATGGATGGAGCATTGCCCAAGTCAAACCAATTTTTCAGTTGGTTCTTCAAGCAAC
GGATTGGTGAACCTAGGTGAAGACAATGGAAATTCAGTCAGTACTGAGGGTTTTGGTTTA
CTCCCGATGCAAATGCATCATGCCCATTCCGAGACCCTAAGGGTGGGACAATGGCCAAGT
CAAAAAATATTTGTAGTAGGTTCATCAAGTGTTCCTACTTTGAGTAATAATGCCACACCC
AATGTTCTCTTTGACATGGAAGGTGATGATGATAGGGCAAAAATAGATCAACAGCCTACC
CCCCAAGTTATGGGAAATGGATCCATTCCTTCGATTTTACATGACGATGTTAGTGAGGAC
GTGGCTGCACAGATTAGTATGTGGAAATTCTATGACCGACTGCCAAGTAATGAAAATTGA
>PgERF6 PMA1G02294.1
ATGGCAAGGCCCCGCAGGAACGCCGCTGCCGACGGGGATTCCAGCGCCGCCACGGGCGCC
CGCGGGACAAAGCCGGCGACGAAGCGGGCGCGGAGGAAGAGCGGGCCGCGGGAGAGCCCC
TCGCAGCGCAGCTCCGCGTACCGCGGCGTCACACGGCACCGGTGGACGGGGCGGTTCGAG
GCGCACCTCTGGGACAAGGACGCCCGCAGCGGGTCCCGGGGCAAGAAGGGCAAGCAAGTT
TATCTCGGCGCGTACGACGACGAGGACGCGGCGGCGCGCGCGCATGACCTGGCGGCGCTC
AAGTACTGGGGCCCCGACACCGTCCTCAACTTCCCGCTGTGCGGCTACGACGAGGAGCTA
AAGGAGATGGAGGGGCAGCCGCGGGAGGAGTACATCGGCTCGCTGCGCCGCCGGAGCAGC
GGCTTCTCCAGAGGGGTTTCCAAGTACAGAGGCGTCGCGAGGCATCACCACAACGGGAGG
TGGGAGGCGAGGATCGGGCGCGTGCTGGGCAACAAGTACCTCTACCTGGGCACTTACGGT
GAGCAGAGCAGAGCACATACCATTTCGATCTTGTCCATTTCCCTGACGAGAATATATTCC
TGTCGTATGAGTCAGCATGGGTTATCCTAA
>PgERF7 PMA1G04037.1
ATGAAGGGAAAAGGAGGGCCTGAGAATACGCACTGTGGATACCGCGGAGTGAGGCAGCGT
ACTTGGGGTAAGTGGGTTGCTGAAATCCGAGAGCCGAATCGGGTCAACAGACTCTGGCTG
GGGACCTTCCCAACTGCAGAGGATGCAGCCAGGGCTTACGACGAGGCTGCCAGAGCGATG
TATGGAGAACTCGCCCGCACGAACTTCCCCAGTCAGAAAGCAGTGGCCTCTAGCCAAGCT
GCTCGGGTTCCAACCCCTGCCCAGGTTGCTCCAGCAGCTGTTGAAGGTGTTGTACCTAGC
ACATCATGTGAGTCAACGACAACATCAAATCACTCAGATGTTGCATCCAGCTCGAATAAG
ACGGAAGCATCTGACATGTCAAGCTCTGTGAAGGTGGAGTGCCCAGAAGCTGTGGGTGCT
GGTTCACATAGGTCTGAGATGGTATCTGGCATTTCGCATCAGCATGAAGACAGTCATCCT
AGTATCCAAGCTAGCACACCCAATATAAGTGACAAGGAAGTATTCGAGCCACTTGAACCT
ATTGAAAACCTTCCAGAGGGTGATTTTGATGGTTTTGATATTGATGAGATGTTGAGAATG
ATGGAAGCTGATCCGCAGAATGAAGGTGGTGCTGGTGCTGGTGCTGGTGCTGGTGGCGGC
ATGGAGCAGACCTTCTTCTTTGATGGGTTGGATCCGAATCTACTGGAGAGCATGCTCCAG
TCAGAGCCAGAGCCATACTCCCTATCTGAGGAACAGGACATGTTTCTTGCTGGCTTTGAA
AGTCCTGGTTTTTTTGAGGGCCTGTAG
>PgERF8 PMA1G04072.1
ATGGAACCCAACAACCCGCCCCCAGCCGCGGCCGAGGCAGCGGCGGCAGGCAGCGGCGGC
GGCGGCGGCGGCGAAGGCCGGAAGGGCAAGGCGCCTAAGGGCGGGCCGGAGAACGGCAAG
TTCCGGTACCGCGGCGTGCGGCAGCGGAGCTGGGGCAAGTGGGTGGCGGAGATCCGCGAG
CCCCGAAAGCGCTCCCGCAAGTGGCTCGGCACCTTCGCCACCGCCGAGGACGCCGCGCGC
GCCTACGACCGCGCCGCGCTCCTCCTCTACGGCCCGCGCGCGCACCTCAACCTCACCTCC
CCGCCGCCGCAGCCGCCGCCCCCGCTCGCCGCGCCGCGCTCCCACCCGCACTCCTCGTCG
TCTGCGTCCGCGCCGCCCGCGCTACGCCCGCTCCTGCCGCGCCCGGCGCCGCCGCGACAG
CACACCGGCGCGCCGCCGGCCTTCCACCACCACCAGTTCCAGTACCACCTCCTGCCGCCG
CCGCCACCGCAGCAGCAGCAGCAGCTGACCCCGCCGCTGTACTACGCCAGCACGGCCACG
GCGTCCACGGTGACAACCACGGTGCCGCCAATGATGGAGGCGCCGCAGGAGCCGGCGGTC
GTCGCGCCCGCAGTTGGATCCTCTACGTCGCTACTGGAGCCGCAGGCGGGTACACCGGAG
GAGGTTGCCACGGAGGTGGGCTGGGAGTACAACGGCGACGAAGAGGAAGACTACGCGGCG
GCGCTGCTCTGGGAAGAGCCGGAGCCCTTCTGGTTTGATGTTTTCCTCAAGTGA
>PgERF9 PMA1G04158.1
ATGTGCGGCGGAGCCATCATCGCCGACTTCGTCCCCGCCGGCGCCCGCCGCCCGGCGACC
TCCTCCACCGCCGACGACACCACCTCCGCCTCCGTCCTCTCCGGCTGCGGCGGCGAGGAG
CTGGAGAAGGTGGCGAGGCTGCCGGCGCCTGGGCGCAAGACGGCGTACCGCGGGATCCGG
CGCCGGCCCTGGGGCCGCTGGGCGGCGGAGATCCGCGACCCGCGCAAGGGCGCCCGCGTC
TGGCTGGGCACCTACGCCACCCCGGAGGACGCCGCGCGCGCCTACGACGTCGCGGCGCGC
GAGATCCGCGGCGCCAAGGCCAAGCTCAACTTCCCGCCCACCGTCGGCGGCACGCCATCC
GCGGCGGCCAAGAAGCGCCGCAAGGTCCCGGCGGCGGCCGAGGAGAGCTCCGGGTCGTCG
TCCCCGTCGGCCGGCGCGGCTGCTGCGGACGGCGGCGGAGGTGGAGGCGGAGCTGAGACG
GCGCTGCGGGACTGCATGTGCGGGCTCGAGGCGTTCCTGGGCCTGGAGCATGCCGAGGCG
CCCGAGGAGGAGGGCGAGGACGTCGAGGCGTGGGACGCCGTGGACCTCTTGTTCGCCTAG
>PgERF10 PMA1G04328.1
ATGGCCTCCCCCAACCCCGACGCCGCCGCGGGGCTGGCCGTGCCGCCGGGGGCAGGGGAG
GGCTCGTCCTCGTCGTTCGGCGCCGTCGCGGGGGTGATTGCGGCCGCGGGGGAGCAGCCG
CCCAGGAGGGCCCTCGCCGTGCGGAAGGAGCGCGTGTGCACGGCCAAGGAGCGCATCAGC
CGCATGCCGCCCTGCGCCGCGGGGAAGCGGAGCTCCATCTACCGCGGGGTCACTCGGCAT
AGGTGGACAGGTCGATATGAGGCTCACCTTTGGGACAAAAGCACGTGGAATCAGAATCAG
AACAAAAAGGGGAAACAAGTATATTTAGGTGCATATGACGATGAAGAGGCTGCAGCAAGG
GCCTATGACCTTGCTGCATTAAAATACTGGGGAGCTGGAACACAAATAAATTTTCCAGTC
TCTGACTATGCAAGAGACCTTGAAGAGATGCAGATGATCTCCAAGGAGGACTATCTTGTG
TCTCTTAGGAGAAAGAGCAGTGCCTTCTCCAGGGGGTTGCCAAAATACCGTGGGCTTCCT
AGGCAACTGCATAATTCCAGATGGGATACATCGTTGGGGCATTTACTTGGGAATGACTAC
ATGAACCTTAGTTGTGGAAAGGATATCATGTTGGACGGAAAATTTGCAGGAAGCTTTGGC
TTAGAGAGAAAACTTGATCTTACTAATTACATTCGGTGGTGGCTACCCAAGAAGACACGG
CAATCAGATACATCTAAAGCAGAAGAGATTGCTGATGAAGTCCGAGCTATAGAAAGTTCA
ATGCAACAGACTGAACCGTACAAGTTGCCTTCTCTTGACCTCTCTTCTTCAAAGCCCTCT
TCAATGGGCCTATCAGCATGTAGTATATTATCTCAGTCTGATGCCTTCAAAAGCTTCTTG
GAGAAGTCTACAAAATCATCTGAAGAATGTACTCTCAGTAAAGAAATTGTTGAAGGAAAG
GCTGTCGGTTCGGTACCTGCTACTGGACATGATACAGCAGCAGTTAATATTAACATGAAT
GAGCTGCTAGTGCAAAGAGCTACTTACTCAATGGCCCCTGTCATGCCTACACCAATGAAG
AGTACCTGGAGCCCAGCTGATCCTTCTGTTGACCCACTTTTTTGGAGCAACTTTGTCTTG
CCATCTAGTCAACCTGTTACAATGGCGACAATAACAACAACAACGTTTGCAAAAAATGAG
GTAAGTTCAAGTGATCCATTCCAGGGCCAGGAGTGA
>PgERF11 PMA1G04649.1
ATGACCCGCGCGGCGAGCGGCGGCGGCGGGAGAGGTGGCGCGGAGCGGCGGTGTCGGTAC
CGTGGCGTGCGGCGGCGGGCGTGGGGGAAGTGGGTGTCGGAGATCCGGGTGCCGGGGACG
CGGGAGCGCCTGTGGCTGGGGTCCTACGCGGCGCCCGAGGCCGCCGCCGTCGCGCACGAC
GCCGCCGCGTACCTCCTCCGCGGCCTCTCGGCCGCCGCCGCCGCGGGCCACCTCAACTTC
CCCGAGCGCGCCGCGTGCTACGCCCACCGCGGCGGCGGCCGCGCGCCGCCCCTGTCGCCG
CGCTCCGTGCAGCGCGTGGCGTCAGACGCCGGCATGGCCGCCGACGCGCAGCTCGTCGAC
GCGCGGGCTGTTGCCGCTCTGCCGCCGCCGCCGCCGTACGTCGTGGCCGCCGTTGGCACC
ACCGCTGCCGCTGGTACCGTCGGCATTGGCGCCGCGCGAGGTGGCGAAGGCGCAACTGCG
CAGGCGCAGGTGCCGCCGCCGCCGCCGTATAACAATTGCAGTAGCGGCAGTGGCAGTACA
TATTGGTCCACGCCGAGCAGAAGCTCGAGCGCCGGCAGTGACCAGCAGTTGGTTTACGGG
GATATAAGCGTAGACGACATAGAAATCCTGATGTAG
>PgERF12 PMA1G04789.1
ATGGCCGACGGGCGCCGCCGATCACGGCTAGCAGCTGGCTGGACAGCGGCGGAGGAGGAG
GATGCGGATGCGGCGGCGGCGGAGAGCCCGGTGCTGTCCGGGGAGTACCAGGCGCTGGAG
ATGTCAACGATGGTGTCGGCGCTGGCGCACGTCGTCGCCGGCCGCGACGACGAAGGGTAC
TACCCGCCGGATTCGGCAATGGCAGGCGGCGGCGGGTACGGCGTGCACCCGGCGCAGCAG
TGGGGCGGAGGAGGAAGCTACCCGTCGGCTGCGGCACCGACGCCGCAGGATCACTTCTTC
CCAGCAGGAGAAGAGCAGGGCGGCGGCCACCACCACCACGACCTGCGGCAGGGCGCCATG
GAGGAGCACTCGCCAACGGCCGCCGGCGAGGCGAGCGGCAGCGGCGGCCGGCGGTACCGC
GGCGTGCGGCAGCGGCCGTGGGGCAAGTGGGCGGCGGAGATCCGCGACCCGCACAAGGCG
GCCCGCGTGTGGCTCGGCACGTTCGAGACCGCCGAGGCCGCGGCGCGCGCCTACGACGAG
GCCGCGCTCCGCTTCCGCGGCAGCCGCGCCAAGCTCAACTTCCCCGAGGACGCGCGCCTC
ACCACCCCGTCCACCGCGGTCCCCGCCGCTCCGCCCGCCCCGGCGGCGGCCTCGAGTGCT
GGCGGCGCGTACCCGGCCACCAGCGCCGCCGCCTCGGAGTACCTGCAGTACCAGATGCTC
CTGCGGGGAGCCGCCGCCGGACACGTCGGCTTTCCTCAGTTCTTCGGCGGCGACGGCGGC
GCCGTGAGCGGTGCTTCGAGCTCCTACTCCTTCCCCGCCTCCTCCGTCACCGTGGCTTCT
GTGCCGCCGACCTCTGCTCCGGGCTACGGCGAGGCGGCGCAGTGGGGCGGCACGAGCTGG
CCGGAGACCGCGTGGTATCCGGCGACTACGGGTTCTTGGTCTGGTTCCAGCCACTACCCA
CCGTCAACTCGTCCTCCTCAATAG
>PgERF13 PMA1G05110.1
TGGGACAGGAACGCAGCAAGCCCGTGCCAATGGCGGTGCTAATGGCAAGCCCGGCGCTGG
AAGGTCCCGGTCCGTGTCGGCCAAGCGCGGGGTGGGTGGCCCAGATAACATGAGCCAAAA
CTACCGTGGTGTGCGTCAGCGCCAGTGGGGTAAATGGGTCGCTGAGATCCGCGAGCCCCA
CTGCGGCAGGCGCCACTGGCTGGGCACCTTCAACTCCCCTGTCGACGCGGCCCTCGCCTA
TGACCAAGCGGCCGTGGCCTACCACGGCAACCACGCGCGCCTCAACTTCCCCGCTGACAA
TGCTGCCGCCGTCACCATCGCCACCGCCGCACCGCCACAGATGCACCCTTCGTCATGCTC
TTCCACCATAACCGCCGACGTCTTCGAGGAACATGAGGTGAAGCCGCCGGTTGCTGCTTC
TCAGGGCGGGGGCGGAGCAGAGATCGTCAGCCAGCAGCAGCAGGGCTCTTCTTTGCTTTC
TCCTGAGCTTCTGTTCGGCGACGACCCGGATGACATTGCCATGTACATCGATTTCGACGC
TGTTGCCCACATGGTGCCCTGTTATCCTGGCATCAAGATAGAGGATTGCCAGCCTGACGG
GTTCGACGGCGACGCCATCCACTCTCCGCTGTGGCCGCTGGGTGACTGA
>PgERF14 PMA1G05194.1
ATGTCCGACCACGGCGGGCCGGCCTCGCCGCGGACGGGGAAGCACCCCTACTACCGCGGC
ATCCGAAGCCGCAGCGGCAAGTGGGTGTCGGAGATCCGAGAGCCGAGGAAGACGCGCCGC
ATCTGGCTCGGCACCTTCCCGACGGCCAAGATGGCCGCCGTGGCCTACGACGTGGCCGCG
CGCGCGCTGCGCGGGCCCGACACGGAGCTCAACTTCCCGGACCTGGCCGCGTCGCGCCCC
GCGCCCGCGTCCACCTCCGCGGAAGACATCCGCGCCGCCGCCGAGGAGGCCGCCGCGGCG
CTGCAGGAGCCCGATCGCCGCTCGGCCCACGGCCGCGGCATTGCTCCCGCGGCGGCCGGC
GGGAAGGTGCATCATCAGCAGCCCAGCGGGAGCTGCGCCGCCGCGGCACATCAGCAGGAA
GGCAGCAGCGGCGCGGGGAACCAGTGCTACTACCTGGACGAGGAGGCCCTCTTCGAGACG
CCTCAGTACCTGCGCAACATGGCCGCCGGGATGATGGTAAGCCCCCCGGAGCTCGGCGGC
CACAACTCGTCCGACGACTCGCCGGACCCGTCGGAGGCCGGGGACAGCCTCTGGAGCTAC
CGTGATCCGTAG
>PgERF15 PMA1G05340.1
ATGGAGTGGGACATGGGAGGGGGAGGTGGGCACGGAGGCGGCGCTGTCGGGGACGGTGGG
GCGATGGCGGGAGGCCTTGTTGTCGGAGGCGTTGTTGTCGGGGGAGGGGACCAGCAGCAG
CACCACCACCACCACCACCTCCAACACCAGCACCAGCACCAGCAGCGCGTGGAGGCGCAC
TACCGCGGGGTGCGGAAGCGGCCGTGGGGCAGGTACGCGGCGGAGATCCGGGACCCGTGG
CGCAAGACGCGGGTGTGGCTCGGCACCTACGACTCCCCCGTCGAGGCCGCCATGGCCTAC
GACCGCGCCGCCGTCGCGCTGCGCGGCACCAAGGCCAGGCTCAACTTCGGCGGCGACGGC
GGCCGCCGCGGCGGCCGGGAGCAGCCGGTGCAGCTGCTGCGCGTGTTTCAGCCGCCGCCG
GCCAGCAGCTGCCACCAGCTCGGCATGGGCCGTCAGCACCACCACGCCGGGCACGTCGTC
TACTCCCCTCTCCCGACCTGGTTGCACCACCACCAGGCCGTGGCGTCGCCGGCGGGGTCG
TTCCTCGACGCCGCCGACATCGCCGCGTCGCAGCCGTCGACGGCGCTCGAGCTCCGGACG
GGGCCCAAGGCACTCCCGTTCGACCTCAACGAGCCGCCGCCGTCGCTGCTGTTCGGGTCA
TGA
>PgERF16 PMA1G05341.1
ATGGCGCCGAGGACGTCGGAGAAAACGATGACACCGGCGGCGGCGGCGGCCACGGGTCTC
GCGCTCGGCGTCGGCGCGCACTACAGGGGCGTCCGGAAGCGCCCGTGGGGCCGGTACGCG
GCGGAGATCCGCGACCCGGCCAAGAAGAGCCGCGTGTGGCTCGGCACGTTTGACACGGCC
GAGGAGGCCGCGCGGGCCTACGACGCCGCCGCGCGCGAGTACCGCGGCGCCAAGGCCAAG
ACGAACTTCCCCTTCCCGTCGTCGTCGTCGATGCCCCCGGTCGCCACCGCGGCGGCCGGC
GGCAGCCGGAGCGGCGACAGCAGCACCGTCGAGTCCTTCGGCGGCGACGTGCAGGCGCCC
ATGCAGGCCATGCCGCTCCCGGCGTCGCTCGAGCTGGACCTGTTCCACCGCGCCGCGGCC
GCGGGCACGGGCGCCGGCGCCGGCGCGCGCTTCCCGTTCAACAGCTACCCCGTGACGCAC
CCCTACTATTTCTTCGGCCAGGCCGCGGCGGCCGCCGCAGCCGCGGGGTGCCACATGCAG
CTCAAGCTGGCGCCGATGGTGACCGTGGCGTCCGTGGCGCAGAGCGACTCCTCCGACTCC
TCGTCCGTCGTGGATCTGTCGCCGACGACGGCCGCCGCCGTGGCGGCCAAGAAGGCCTCC
GCGTTCGATCTCGACCTGAACTGCCCGCCGCCGGCGGAGGCGGAGGCCTAG
>PgERF17 PMA1G05751.1
ATGGAGAACCTTATGATGGTCAAGAACGAGATCGAGAGCTACGCGGCGGGGCCGCCGGCT
CCGGCGGTGGCGATCGGCGCGGCGGAGGGCGGAGGGGCGAGTCAGGTGGTGGTGAGGAGG
AGGAGGAGGGAGCCGGCTCTGCTCGCGCCGATCAGCGGCGGCGCCAACGGCAGCGGCATT
GGCAAGCCGATCCCGAGCATCACCGTCAAGAGGAGCTCCAGGTTCCGTGGAGTCAGCAGG
CATCGATGGACAGGTCGCTTTGAAGCGCATCTGTGGGACAAGAACTCGTGGAATCCAACG
CAGAGGAAGAAGGGCAAGCAGGTCTATCTGGGAGCATACGACGAGGAGGAGGCAGCTGCA
AGGGCCTACGACCTTGCCGCTCTCAAGTACTGGGGACCCACTACCTACACAAACTTCCCG
GTCGTGGACTATGACAAGGAGCTGAAGATAATGGAGAACCTTACAAAGGAAGAATACCTT
GCATCGCTGAGAAGGTGGAAGAGCAGTGGCTTCTCAAGAGGAGTCTCCAAGTACCGTGGG
GTTGCCAGGCATCACCAAAACGGAAGATGGGAGGCAAGAATCGGCCGCGTCTTCGGAAAC
AAGTACCTCTACCTAGGAACTTACAGCACTCAGGAAGAAGCCGCGCGCGCGTACGACATC
GCCGCCATAGAGTACAAGGGCGTGAACGCGGTGACCAACTTCGACCTGAGATCCTACATC
ACATGGCTGAAGCCGAGCCCAACAAGCGCCCCGGCCACCTTCAACCCCGAGGCCGCCCTC
ATGATGCAAGCCGCTCCGGCCGAGCACCTCCTCCTCCCGGCGGCAGAGCCCCACATGCTG
CTCCCACGCGGCAACCCGTTTCTGCTGGACCACATCAATACTAACGCTTCGCCGGCGGCG
AGCGGCCAGGAGGCTGCCTCCGTGCCCATGATGATGATGTCTCCCGGTGGCGGCGCGAGG
AAGAGGGGCTCGCCCACCGCGCTCGGTCTCCTGCTCAAGTCGTCCATGTTCCGGCAGCTG
GTCGAGAAGAACTCCGACGCCGAGGAGGCCGGCATGGGCAGGGAGGCCGCTGCCCATCAG
GAAGCGTACGAGTACCACAACTTCTTCCAGGGGGAGGCTCCGGACATGTGCGATCTCTTC
TCGTCTGGCGACACTAGTGGCCGTGCGCGGGGTGGTGGGTTTGAGGGAGAAATCGCGTGC
TACGACGATGGCGAGAGGTTGGATGGTTGGAACGGTTTCGGCAACGTGTCATCCCTGCAA
TAG
>PgERF18 PMA1G05837.1
ATGGACAGCACAAGCTGCCTCTTGGACGACTCGAGCAGCGGCGCGTCCACCGGCAAGAAG
CAGGCGCCGGCGTCGGCGCCGAGCAGCAAGCCGCTGCAGCGCGTGGGCAGCGCGGCCAGC
GCGGTGATGGACGCCGCGGAGCCCGGCGCAGAGGCGGACTCCGGCGGCGGCGCGGGCCGC
GGCGCGGTCGGCGGGAAGCTGCCGTCGTCCAAGTACAAGGGCGTGGTGCCGCAGCCCAAC
GGGCGGTGGGGCGCGCAGATCTACGAGCGCCACCAGCGCGTGTGGCTCGGCACGTTCACG
GGCGAGTCCGAAGCCGCGCGCGCCTACGACGTCGCCGCGCAGCGGTTCCGGGGCCGCGAC
GCCGTCACCAACTTCCGCCCGCTCGCCGAGTCCGATCCGGAGGCCGCGGCGGAGCTCCGA
TTCCTCGCGTCCCGGTCCAAGGCCGAGGTCGTCGACATGCTCCGCAAGCACACCTACCTC
GAGGAGCTCGCGCAGAACAGGCGCGCCTTCGCAGCCGCGTCCCCCTCGCCGCCGCCCAGG
AACGACCCGTTGTCGGCCGCGGCGGCCTCCTCCGCGGCCGCGGCGCGCGAGCACCTCTTC
GACAAGACGGTGACGCCGAGCGACGTGGGGAAGCTGAACCGGCTGGTGATCCCGAAGCAG
CACGCGGAGAAGCACTTCCCGCTCCAGCTCCAGGCCGCCGACGCCGCGCTCACCGCCGGC
GAGTGCAAGGGCGTGCTCCTCAACTTCGAGGACGCCGCGGGGAAGGTGTGGAGGTTCCGT
TACTCCTACTGGAACAGCAGCCAGAGCTACGTGCTGACCAAGGGCTGGAGCCGCTTCGTC
AAGGAGAAAGGCTTGCACGCCGGCGACGCCGTCGGGTTCTACCGCTCCGGCAGCAAGCAG
CTCTTCATCGACTGCAAGGTCCGGCCCAATAATACCACCGCCTTCCCCACCAGCGCGGCG
ACTACGCTGCCGCCCCCCGTGAAGGCGGTGAGGCTTTTCGGCGTGGACCTGCTCACGGCG
GCGAGGCCTGTGGCGGCGCTGCCGGAGCAGGAGGAGATGGTGGCCATGACGAACAAGAGA
GCTAGGGACGCCATCGCCGCCGCGTCTACCCCACACATGTTTTTCAAGAAGCAATGCATA
GACTTCGCGCTGACCTAG
>PgERF19 PMA1G06014.1
ATGGCGCTCGGAGCACCAGGTTCTCAACAGCCCAGCAACGACGAGGCAGCCAACATCCTC
GAGAGCGTGTGGGCAACCATCATGGTCACTTCCACTACTCCGGCGTCATCGACGGCCGCG
TCGTCGTCTGAGGCCGGCGAGGAGAAGCCGGAGGCCATCTTGCAGAGGCTGCCGAGCCTG
GGGAGGTGGATTTCTATGGGAGCCGAGGAGTGGGACGAGCTCCTCCTCAGCGGAGCCGCG
CTCACGTCAGACGCCGCCTCCGGCGAGCAGCTGCTTGCCGCCTCGCCGGCGATCCAGGAT
CAAGACCGGCGTGATGATCGTCGGGCCAGGTCTAACAGGGCGGCGGTGGCGTGCAAGAGC
TACAGGGGCGTGCGGAGGCGGCCGTGGGGCAAGTTCGCGGCGGAGATACGAGACACGCGG
AGGAAGGGCGCGCGGGTGTGGCTGGGCACGTTCGCGACCGCCGAGGAGGCCGCGCTGGCT
TACGACAAGGCGGCGCTGCGCATGCGCGGGCCCCGCGCGCACCTCAACTTCCCGCTGGAC
GTGGTGCAGCGCGAGCTCGCCGGAAACGGCGGCTGCGGCGAGGCGAGCCGGGTGCTGCGC
CGGAGGAGGAGGAGAGGCAGCAATGCTGATGACGCTGGTGGTGCGTCGACAACAACCCAT
GGTGGTTTTGATCAGACCATGGTGTCGTTTGCTTGCGGGAGGAAAGATCAAGGGACATCG
TCGATGGTGCAAGAGCGTTCGATCAGTGATCCAGGAGCAGTGATCGAGTTCGAGGACCTC
GGTGGCGAGTACTGGGACTACTTGTTCACACCGTTAGGGTAG
>PgERF20 PMA1G06080.1
ATGGACGCCAGCCTCCGCACGCTTTCCCCGGCCAGCTTCCCCGGCGAGGTCCGCTCGGCC
GTGTCCTCGCTGCTGCTCTCCTCCCCGGGCACGAGCGCCCTCGACACGGTCTTCTCCCAC
CTCCCGCCGCCGGTCACCATCCCGCCGCTCGGCTCCAGCGTCTACTACCGCCAGTGCGAG
CTCCTCCGCCACTTCGCCGCGTCGCAGCCGCAGGCCGCCGCCTGCTCTTCCTCCTCCTCC
TCGAGCCTCCAGGGGCCGCCCGACGACGCGGCGGCGGCGGCCGCCATGCTGCGGCAGAAG
CTGTACCGCGGTGTGCGGCAGCGGCAGTGGGGCAAGTGGGTGGCAGAAATCCGGCTGCCG
CAGAACCGGGTGCGCGTGTGGCTCGGCACCTACGACTCCCCCGAGACCGCCGCGCACGCC
TACGACCGCGCCGCCTTCAAGCTCCGCGGCGAGTACGCGCGCCTCAACTTCCCCGGCGTC
ATGGACGGGCAGGACTGCCCCGAGCACCTGCGCCAGCTCCGCACCGCCGTCGACGCCAAG
ATCCAGGCCATTCGCGCCCGCCTCGCGCGGAAGCGCGCGCGCGCACGCAAGCAGCGCGAG
GAGAGCGGCCGCTCCGAGGGCGCCAAGCCAGCGACCGCGACGACGCCCGGCGCCGCGCGC
CCGGTCGTCTCGGAGGGCGCCGCGACGACGTCCGAGACGACGACCACCACGACATCGACG
ACGCCGTACGGATCGCCGGACGGGGTGCTGTCCATGAGCGCGGCCTCCGCCGACGACGGC
GACTGCCCGCTGGAGCGGATGCCGTCGTTCGACCCGGAGCTGATCTGGCAGATGCTTAAC
TTCTAG
>PgERF21 PMA1G06688.1
ATGTCGACGTCGACGCAAGAGGCGGAGCAGCCGGACTGGATGGACGGCGACGACGATGCC
GCGGCGGCGCCACGGGCGCGGCCGTTCTCGTCGTCTTCGTCGTCGCGGTACAAGGGCGTG
GTGCCGCAGCCCAACGGGCGGTGGGGCGCGCAGATCTACGAGCGCCACGCGCGCGTCTGG
CTCGGCACGTTCGCCGACGAGGTCGCCGCGGCGCGCGCCTACGACGTGGCCGCGCTCCGC
TTCCGCGGCCGCGGCGGCGCCGTCAACTTCCCCGGCCCCGCCGGCGCGGCCGAGATGGCG
TTCCTCGCAGCGCGGCCCAAGGCCGAGGTCGTCGACATGCTGCGGAAGCACACCTACGAC
GACGAGCTCCGGCAGGCGCTGCGCTCCGGCGGCGGCGGCGGGGGCGACCACGCCCTGGCC
CTGGTCCACCGGGCGGCGCTGTTCGAGAAGGCGGTGACGCCGAGCGACGTCGGCCGGCTC
AACCGGCTGGTGTTGCCCAAGCTGCACGCCGAGAAGCACTTCCCGCCGCTCGACGAGGCG
GCGCCTCCAGTGCTGCTCGCGTTCGAGGACGTCGCCGGCGGGAAGGTGTGGCGGTTCCGG
TACTCGTACTGGAGCAGCAGCCAGAGCTACGTGCTCACTCGGGGCTGGAGCCGCTTCGTC
AGGGATAAGGACCTCGTCGCCGGAGACACCGTTGCGTTCTCGCATTCGCAGGCGGCCGTC
TCATCCGCCTCCAGCACCGACGACGGGGAGGTGCGCGTCAACCGCCGGATGTTTATCGAG
TGCAGGAAGCGGAAGAGAAACGACGTCGACGGCGGCGCCGGTCACGGCGATGATTGCTGT
GCGGACGGCGGCGCGCGCGTCGTGAGGCTGTTCGGCGCCAACATTGCCGCCGCGGCGATT
GGAGCTTCATGCATGTGTTGA
>PgERF22 PMA1G06985.1
ATGGACCTGGATCTGAACGTGGCCGACGTGGCGCCGCCGGAGAAGCCGGCGGCCATGGCC
GCGAGCGACTCCGGCTCGTCGGAGTCGTCGGTGCTGAACGCGGAGGCGTCCGGCGGCGGT
GCCGCGCCGGCGGAGGAGGGCTCCAGCTCGACGCCGCCCCCGCCGCGGGCCGTGCTCGAG
TTCAGCATCCTAAGGAGCGAGAGCGACGCGGCCGGCGGCGCCGACGAGGACGACGACGCC
ACGCCGTCGCCGCCGCGGCAGCAGTCACACCACCACCACCACCAGCCGCCGCAGCTCATC
ACCCGGGAGCTGTTCCCGGCCGGTGCCGGCCCGCCGCGCCCACCGACGCAGCATTGGCCC
GAACTCGGCTTCTTCCGCGTCGCCGAGCCGCCGCGCCCGCAGCCGGACATCAGGATCCTG
CCGCACCCTCACCCGCACGCCCCGCCGCCGGCGCCGCCGCCGCCCGTGCAGCCGCAGGCG
GCCAAGAAGAGCCGCCGCGGCCCGCGCTCCCGGAGCTCACAGTACCGCGGCGTCACCTTC
TACCGCCGCACAGGGCGCTGGGAGTCCCATATCTGGGATTGCGGCAAGCAAGTGTACTTA
GGTGGATTTGACACTGCCCACGCTGCTGCAAGGGCGTACGATCGAGCGGCGATCAAGTTC
CGCGGCGTGGACGCGGACATAAACTTCAATCTCAGTGACTACGAAGACGACATGAAGCAG
ATGAAGAGCCTGTCCAAGGAGGAGTTCGTGCACGTCCTGCGACGGCAGAGCACCGGGTTC
TCGAGGGGCAGCTCCAAGTACAGAGGCGTCACCCTGCACAAGTGCGGCCGCTGGGAGGCG
CGCATGGGGCAGTTCCTCGGCAAGAAGTACATATATCTTGGGCTATTCGACAGCGAAGTA
GAGGCTGCAAGGTTGTTCATCTTGGATTCACCATTTGATGCAAAAAAAAAAAGTTTTTTC
CCTTGTCTTTTGATTTCCCAAGGGTTGAGTACCGACTCGATTCTTCTCTCTCTTCTTTTC
GCTACAAAATTCAGGGCTTATGACAAGGCTGCAATCAAATGCAATGGTAGAGAGGCCGTG
ACGAACTTCGAGCCAAGCACATATGACGGGGAGCTGCTGACCGAAGTTGCAACTGAAGGC
GCCAATGTAGATCTGAACTTGAGCATATCTCAACCGGCATCTCAGAGCCCGAAAAGAGAT
AAGAACTCTCTCGGTCTGCAGGTCCACCACGGATCATTTGAGGGCTCCGAATTGAAAAGA
ACAAAGATTGATACTCCCTCTGAACTGGCTGGCCGACCTCATCGGTTCCCTCTTGTGTCC
GAGCATCCACCGATCTGGCCTGCTCAACCTCACCCCTTCTTTACAAATAATGAGGGTTCA
TCAAGGGATATTAACAGGAGGCCAGAGGGTGGCACAGGAGGTGTTCCCAGCTGGGCATGG
AAAGTGACAGCCGCCCCTCCTCACACCCTACCATTGCCGCTCTTCTCGTCGTCGTCGTCC
GCTGCAGCATCATCAGGATTCTCCAATACCGCCACGACAGCTGCCCCCGCCGCCACCCCA
TCGGCCTCCCTCCGGTTCGACCCGCCACCGTCGTCGTCGAGCCATCACCATCACCGCTGA
>PgERF23 PMA1G07737.1
ATGTGCCACGCCGCGGTGGCGGGCCAGGGGGAGCAGCACGGGCGGCGGCCTCTCGCCGCC
GGCAACGGCGACGGCGGCGGCGGCGGCGGAGGAGGAGGAGGAGGCCACCGCCGGCAGCAG
CTGCCCGCGACGATGGAAGCCACGGCGGCGGCATCGTCGTCGTCGTCGTCGCCGGCGGCG
GCGGCGCTGTCGCGGGGCAGGCAGGCGCGGGAGATGTCGGCCATGGTGGCCGCGCTGGCC
AGGGTGGTCGCCGGCTCGGCGCCGCCGGCCAAGAGGCCCCACCAGGGCGCCGTGCAGGAA
GAGGAGGTGGAGGAGGCTTGGTGGCCGTACGACGAGCTGGACGCCGAGCCGTCCCCTGCC
TTCGTGCTCGACGGTTACGCCGCGACGCAACCGCAACCGCCGCCGCCGCCGCCGCCGCCG
CCGCCGCCTGAGCAGTACTGGCGGCCTGCGGCGGCGACCTCCTCGCAGACGCAGCACCGT
GCCTGCGCCGGCGCCGCGGCCGACGAGGAGCCAAGCTCGCCGTCGCCCGCCGGCTCCGGT
GGCAGCAGAGCGGCGGCGGCGGCGGCGGCGCGGAAGCGGTACCGCGGCGTGCGGCAGCGG
CCGTGGGGGAAGTGGGCGGCGGAGATCCGTGACCCGCACAAGGCGGCGCGCGTGTGGCTG
GGCACCTTCGACACCGCCGAGGCCGCCGCCCGGGCCTACGACGGCGCCGCGCTGAGGTTC
CGCGGCAGCCGCGCCAAGCTCAACTTCCCGGAGTCCGCGACGCTCCCGTCCCCGTCCCCG
CCGCCAGAACCAGGTCCGGCGGCCTCGCGCGCATTCCCGCTCCCGCCGCCGCCGCCGTCC
AGGCCGGACGCGCTGCTGGAGTCGCAGTCGCAGTCGCAGGCGCAGGCGCCCCACACCGGC
GGCGTGGAGCCGTACGCGGAGTACGCCAGGCTCCTGCAGAGCGCCGGCGACCCTGGTGGT
GTTGGTGGCGGTGGTGGTGGCTCGTCAAGAAGTAGCGCCTTGTCTTCTCCTGCAGCAGCA
GCAGCAGCAGCAGCAGCAGCGTACAACTTCGCGGCAGAGGGCGGCAGCGGCACGCCACTG
AGCTACCTGATCTCGCCGCCGCCGCAGAGCCGCGGCGCCGGCGTGCCAGGCAACCCCGCG
GCGGCGTGGGCGAGCCACTCCCACTACCACTACTACGGCTCGAACCCGCCGCCGCGGCAG
TGGGACCAGTCAGGTTGA
>PgERF24 PMA1G07985.1
ATGTCTGAGATGGAGGGGGTGTCACGGGAGGAGTACCTGGCCTCCCTTCGCCGCCGGAGC
AGCGGCTTCTCCAGAGGCGTCTCCAAGTACAGAGGCGTCGCCAGGCATCACCACAATGGG
AGGTGGGAGGCACGGATTGGGCGAGTCTTTGGGAACAAGTACCTCTACTTGGGAACATTT
GACACTCAAGAGGAGGCAGCCAAGGCCTACGATCTTGCAGCCATTGAATACCGAGGCGCC
AATGCTGTAACCAACTTTGACATTAGCTGCTACCTGGACCACCCGCTGTTACTGGCGCAG
CTACAACAACAGGATCCACAGGTGGTGCCAACACTCAACCAAGAACCTAAACCTGCTCAG
AGCGAAACTACAGTCCAAGAGTCTGACTCAAGCGAAGCGAAGACACCTGATGCTAATGCA
GAGCCTGATAACAATGCAGAGCCCCTCACAGTCAATGACAGCATTGAAGAGAGCTTATGG
AGCCCTTGCATGGACTACGAGCTGGATACCATGTCAAGATCTAACTTTGGCAGCTCAATC
AACCTGAATGAGTGGTTCATTGATGCAGACTTCGATAGCAACATCGGGTGCCTGTTCAAC
GGTTGTTCTTCAGTTGATGAAGGCAGCAAGGATGGTGTAGGTCTAGCGGATTTCAGTTTG
GTTGAAGAAGGCGATGGTCAGCTGAAGGATATTATTTCAGAGATGGAAGAGGGGATACAT
CCTCCAATTATGATCAGTGTGTGCAATTGA
>PgERF25 PMA2G00330.1
ATGCGGCGGTCGAGGCTGCCGCCGGTCCCGGCGCCGGCGGGGGACGGCGGGGTGGAGGTC
AAGTACCGCGGGGTGAGGCGGCGGCCGTCGGGGCGGTACGCGGCCGAGATCCGGGACCCG
GCCCGCAAGACCCCGATCTGGCTCGGCACCTTCGACTCCGCCGAGGCCGCCGCCCGCGCC
TACGACGCCGCCGCCAGGAACATCCGCGGCGCCGCCGCGCGGACCAACTTCCCCTCCTCC
GCCGCTGCGTCCCCCGCCGTCGCGCCCGTCGCGGCCGTGCAGCAGCGGCCACCTCCTCCT
CCTCCGCAGCAGCACCAGCACCACCACAACCCCGTCACGGCGGCGGCGACGTCTAGCCAC
AGCAGCACCGTGGAGTCCTGGAGCGGCGGCGGAAGCGGCGCGCCGGGCGCCGTTTCGATG
GGGTTCCCCCGCGCCGGCGCCGCCGCCCCGGCCGCCGAGGAGGACTGCCGCAGCTACTGC
GGGTCGTCCTCGTCGGTCCTCTGCGAGGGCGGCGGCGGCGGCGGCGACGAGGCCGCCGCG
CCGCCGCGGTGCTCACCGCTGCCCTTCGATCTGAACGTGGCGGACCCGGATGCCGCGGCA
GCCGTCGACGAGATGGACTGGTGCTGCGACACGCTGCTCCACCTGTAG
>PgERF26 PMA2G00554.1
ATGTCCTCCGCCGACTCCCTCGCCTCCGGCCGGTGCCGCCGCGCGGGGCCGCGCCCGCCC
CGGCCCAAGCGAGTCCGCGTCTACTTTGTGGACGCCGACGCCACGGACACCGACTCCTCC
GGCGACGAGGGCGAGCGCGGCAAGCGGCGCGTCCGGGAGGTGATCGACATCGACGTCGAG
GCTGCCGCCTCGGCGCGCTCGGCACAGGCAGCGCGGGCGCTGATGCCCCCGAAGAAGCGG
CCGCTCTACTCCTCGCACGCGGCAGCGGCGGCGCTGGCGCGGCTACGCGCCGCCGGCGGG
TTCCGGCGGTTCCGCGGCGTGCGTGCCCGGCCGTGGGGCAAGTACGCGGCGGAGATCCGC
GACCCTTGGCAGCGCAAGCGCCTATGGCTCGGCACCTTCGACACCCCCGAGGAGGCCGCG
GCGGTGTACGACGACGCGGCGCTCCGCCTCCAGGGCTCCGACGCCGTCGTCAACTTCCCC
TCCTCCTCCGGGCCCGCCGCCGCCCCACCACCGCGGCGCATGAAGCTCTGTCCCCGCCGG
GACGCGGCGGCGTCGGACTCCGAAGCAACCGGCGACGCTCTCGCCACGCCCGCCCCGGCG
CCGACGCCGTCCCCCGCGCCGCTGGAGCTGGAGCCGGAGCCCCAGGCGGCGGCGGCGGCC
CCGTCGTGCCCGTTCGCGTCGCCGACCTCCGTCCTCCGGTACGGCGCTGACGAGGTGACT
GCCGCGGCCGCGCTGCCGGCGTTCGACTTCCTCCTCTGCGGCGAGCTCGGCGACATGGGC
GCCGCGGCGGCGCCGTCGTCCAAGGCGGAGTTCGACTGGCTGCCGTGGTGGGAGGGCGAG
GACTTCGTGACGGCGCCGTCAGCCGGCGCCACCGCCGCCGTGAGCGTGGTATGA
>PgERF27 PMA2G00760.1
ATGCGGCGCGGCGGCGGCGGCGGGGAGGCGGCGGACTGCGACGTGGAGTCGCGGTTCCGC
GGCGTGCGGAAGCGGCCGTGGGGCCGGTACGCGGCGGAGATCCGCGACCCGGCGAAGAAG
GCGCGCGTCTGGCTCGGCACCTTCGACTCCGCCGAGGACGCCGCCCGAGCCTACGACGCC
GCCGCGCGGATGCTGCGCGGGCCCAAGGCCAAGACCAACTTCCCGCTCCCCTCCGCCGCC
GCAGCCCACCACCACCACATGCCCGCCGCAGCATACACGCCGTACACCACCCCGGCTGTC
TCGACGCCGCCGCCGCCGGTCGCCATGCCGGCCTGCAGCAGCCTCAGCTCCACGGTGGAG
ACCTTCAGCGGCGCGCGCCAGCGGCCCGTGCTCCCGCCGCGGCCACCGCCGCCGCCGATC
CCCGACGGCGACTGCCGCAGCGACTGCGGCTCCTCGGCCTCGGTCGTCGACGACGACTGC
ACGGACGCGGCCGCGTCGCCGTCCTGCCGCCTCCCGCTCCCGTTCGACCTCAACCTGCCC
GCCGGCTCCGGCTGCGGAGCCGGCGTTGGGTGGTACGGCGACGAGGAGGACGACCTCAGG
CTCACGGCGCTGCGGCTGTGA
>PgERF28 PMA2G00918.1
ATGACAGAGAATCTCAACTCAAGGAAAATGGTACAGCCAAAGAAGTTTCGTGGAGTCCGG
CAGCGCCACTGGGGCTCCTGGGTCTCCGAGATCAGGCATCCCCTACTTAAGAGGAGGGTG
TGGCTGGGCACCTTTGAGACGGCAGAGGAGGCAGCGAGGGCATATGATGAGGCTGCTGTG
CTGATGAGTGGCCGCAACGCCAAGACCAACTTCCCCGTCCAAAGGAGCAGCACTGGCGAG
CCTGCTCCAGCTGTGGGAAGGGATGCTCGCAGCAACATTGGCGGCAGCTCCTCCACTGCC
AACCTGTCCCAGATTCTCAGTGCCAAGCTCCGCAAGTGCTGCAAGGCGCCGTCGCCATCT
CTGACCTGCCTTCGCCTTGATCCTGAGAAGTCCCACATTGGCGTCTGGCAGAAGCGTGCA
GGAGCCCGTGCAGACTCCAACTGGGTCATGACCGTTGAGCTCAACAAAAAGGCAGCGTCC
ACTGATGCAGCATCACAGTCCACGTCAGCAACAACTGCTTCACCAGCAACAGCGATAGAT
GATGAGGAGAGGATCGCGTTGCAAATGATCGAGGAGCTGTTGAGCAGCAGTAGCCCAGCT
TCACCTTTGCACGGAGATGACCAAGGCCGTTTTGTCATCTGA
>PgERF29 PMA2G01297.1
ATGTCGTCGGACGGGGAGTTGTCCAGCCCGGCGTCGTCCGGGGGAACTTTCTCGCCGCCG
CAGTCACCATCCGAGGCAGAGCCCAGACACGGCCGCCGGGGAGGCAAGAAGCGAGCGCGG
GACGGCGGCGAGAACCACCCGTCGTACCGCGGCGTGCGGATGCGGGCGTGGGGGAAGTGG
GTGTCGGAGATCCGGGAGCCGCGGAAGAAGTCGCGCATCTGGCTCGGCACGTTCCCGACG
CCGGAGATGGCGGCGCGCGCGCACGACGCCGCCGCGCTCGTCGTGAAGGGCCCCGGAGCA
GTTCTCAACTTCCCGGAGATGGCCTCGGCGCTCCCGCGCCCGGCCTCCGCCGCGCCGCGC
GACGTCCAGGCCGCCGCGGCGCGGGCAGCGGCCATGGAACTAACTCCCACGCCAGGCGCC
TCTGCCGCGGCCGTCGCGACATTGCCCACCTCAGCGCAGGTGCCAGTGGCGGCGCAGCAG
GAGGAGGACGAGCTCGAGGCGATCGTCGATCTGCCACCTCTCGACGAGGACGCCGCCGAT
CTCGTGTCGCTCGGCGCCGCCTCGTTCTCGTTCCATGACGCCACGCTAGCGTCTTGGTGC
GTCCCGGAGTGGATCGACGACGGCGCTGGCTACATGGCGGCGGCGCACGACGGGCTGCTC
GGATTCGGATTCAGCCCGGACGGCAACCATGGCTGGACTCAATCGGTTGGTGCCCTCCTG
TGGAACTAG
>PgERF30 PMA2G01298.1
ATGCCGGAGGGGGAGGTGTCGAGCCCGGCGTCGTCCGGGGGCACGTTGTCGTCCTCGCCG
CCACTGTCGCCGGCCGATGCCGGAGCGAGGCGCGGCGGCGGCGGGCCGGAGAAGCGCTCG
CGGGCGCGCGACCGGGACGGCGGCGGCGAGAAGCACCCGTCGTACCGCGGCGTGCGGATG
CGGGCGTGGGGGAAGTGGGTGTCGGAGATCCGGGAGCCGCGGAAGAAGTCCCGCATCTGG
CTCGGCACGTTCCCGACCCCCGAGATGGCGGCGCGCGCGCACGACGCCGCCGCGCTCGTC
GTCAAGGGCCCCGCCGCCGTGCTCAACTTCCCGGAGATGGCCGCCGCGCTGCCGCGACCT
GCGTCCGCCGCGCCGCGCGACGTCCAGGCCGCCGCGGCGCGGGCAGCGGCCATGGAGACC
GCCCTGCCGCCGCCAGCGGGGCCCGGGCCCGCAGCCGCCGGCGCGCCGTCGCTGGCGGAG
CCGAGCCCGGGCCCGCAGCAGCAGGACGACGAGCTGGAGGCGATCGTGGAGCTCCCGCGG
CTGGACGAGGACGCCGCGGAGCTCGTGACGACGGCGGCGTTCGGCTCGGCGCCCTACTTC
TCGTTCCACGACGCGAGGACAACGACGCCGCCGGAGTCGTGGTGCGATCCGGTGTGGGCC
GACGACGACGCCGCCGCCGCAGGCTACGTGGCGGCGGCGCACGACGACCTCTTCGGGTTC
GTCGACGGCGATCACGGCTGGGCCCAGTCGGTCGGCGCCCTCCTGTGGAACATGTGA
>PgERF31 PMA2G02824.1
ATGGCAGCCATAGATTTGTACACAAACCAGCTGAGCTCCTCCTCGTCGTCCTCCTCGGAC
CAGGAGCTCATGAAAGCACTCGAACCTTTTATCCGGAGTGCTTCTTCCCCCACCTCCTCC
ACCTGCACCACCACTTCCCCCTTCTCCTACCCCTCCTACTCCTACCACTCTGCTTTGCCT
CAAGATTCGTACTACTGCTACTACCCTGCCGACGCCGCCTCTTCTTGCACCGCCCTCCCG
CCACCGGCGCCTGTTCCCACCACCACCACCACCTCCTTCTCGCAGCTCCCGCCCCTGCCG
CCTTGCTCCTCGTCGTACGCCACGCCGGCGGCGCCGTACCAGACGTCGTCGGTGGACGCC
TCCGCGGCGGGGCTGGCGCTGAATCACCTGAGCCCGGCGCAAATCCAGCAGATCCAGGCG
CAGTTCATGCTGCGGCAGCAGCAGCGGGGCCTGGCGGCGTCGCTCCTCGGCCCGCGGGCG
CAGCCCATGAAACAGGCCGGGGCGGCGCCGCCGCCTTCGGCCGCCGCGAAGCTGTACCGC
GGCGTGCGGCAGCGGCACTGGGGCAAGTGGGTGGCGGAGATCCGCCTGCCCAGGAACCGG
ACGCGGCTGTGGCTCGGCACCTTCGACTCCGCCGAGGACGCCGCGCTCGCCTACGACAAG
GCGGCCTTCCGCCTCCGCGGCGACGCGGCGCGCCTCAACTTCCCGACCCTCCGCCGCGGC
GGCGCGCACCTCGCGGGCCCGCTCGACGCCTCCGTCGACGCCAAGCTCACCTCCATCTGC
CAGGGCCTCGCCGCCGCGCCCGATTCCAAATCCGCCGCCGCCGCTGCCCCGGACTCGCCC
AAGGCCTCGGCGTCCACGACCACGTCGGAGGGCGACGAGTCGGTGCACTCCGCCGGCTCG
CCTCCTCCGCTCCCGGCGTTCCAGCACCAACAGCAACAGCAGGCGCCGCCGCTCCCGGAG
ATGGTGAGCCTGGACTTCACGGAGGCGCCGTGGGACGAGTCCGCCGCCCTGCACCTCAAC
AAGTACCCGTCATGGGAGATCGACTGGGACTCCATCCTCTCGTGA
>PgERF32 PMA2G02972.1
ATGGTGAAGACGGCGGCGAGCGATGAGATCGCGGCGGCGGCGGCGGCGAAGCACAGTGCG
AAGAGGACGTACAAGGGCGTGCGGATGCGGAGCTGGGGCTCGTGGGTGTCAGAGGTGCGG
GCGCCGGGGCAGAAGACGCGGATATGGCTGGGCTCCCACTCCACCGCCGAGGCCGCGGCG
CGGGCCTACGACGCCGCGCTGCTCTGCCTCAAGGGCTCCGCGGCCGCCGCCGACCTCAAC
TTCCCGCTCCGCCTCCCGTTCGACCTGCCACCCGCCGCCATGTCACCCAAGGCCATCCAG
CGCGTCGCCGCCACCGCGGCCGCCGCCGCCGTCGGGGCGGAGGACTTCGCGGCGTGCGCC
CCCGCCGCCGACGACAGTAATGCCGACAGCGCCTGCAGCGGCACCACCACCGCCACCCCG
GCGTGGAGCAGCGGCTCGCCCAGCGACGCCTCCGCGGTCAGCTCCCCGGAGTCGACGGTG
AGCAGCGAGAGTGAGCTGCCGACACACTACGGCGACAGCGACTACTACAGCTCACTCGCG
GACATCGACGCCTTCTTCCAGTCGCCCAAGTGCATGGAGTACGCCATGATGGACCCCTGC
AGCGCCTTCTTCGCGCCGGCGCCGATGGCGATTGACGACGGATGCTGGGAGGAGGAAGGC
GACATTGCGCTCTGGAGCTTCTCCACTCTCGACTGCTGA
>PgERF33 PMA2G03106.1
ATGCCGTCAGGTCAGAGGAGGTACAGGGGCGTGCGCCGTCGCAGGCTGGGGAGGTGGGTA
TCCGAGATCCGCCTGCCCAACAGCCGCGACCGGATATGGCTGGGATCCTTCGACACCCCG
GAGAAGGCGGCGCGCGCGTTCGACGCGGCGCTCGTCTGCCTCCGCGGCCCCGGCGCCGCG
CACGGTCTCAACTTCCCGGGATCGCCGCCCGACGTTGGCCGCCGGACCAGCGACTCGCGG
GAGGTGTGCGCGGCCGCGGTGGCGCACGCCAACAGGATCGTCGTCGGCGCCGCCACCGCC
ACGCCGGCGGTGGCAGCAAGCTTTGCCACCCAGGCCGCTGGCTGTCCTACGGCTGCCGCG
CCGGAGGTTGCAACGACGACAGATCCCACGACGACGGCGCACGACCTCGGCGACGTGCCA
TTGGAAAGTACTCTGGCCTTGCAGGCTCCGCTGCAGCTGTCTGTGGAGAGGCTCGACTGG
TCGCAGCTGGTAGCTAACCCGCCGCCACTCTACTCGCCGACGACCGTGACAGGAAACCAT
ACGTACTTGCCGATCTCGTCGACGGCGGCGCCGCCACCAGACGAGGACTTGTTGGACGAG
AATGATGACCGTCCATGCTGCCCTGGCCTTTGGAGTTTTGATTTTGGTAGCTCCTTTTCA
CGTCACTGA
>PgERF34 PMA2G03107.1
ATGCAGTTCAGCGCGGTAGCGGCGGCGGCGGCGTCGCGTTCCGGAGAGAGGAAGTACAAG
GGTGTACGGTTGCGCAGGTGGGGCCGGTGGGTATCGGAGATCCGCCTGCCCCACAGCCGG
GAGCGGATATGGCTCGGCTCCTACTACACGCCGAAGAAGGCGGCGCGGGCGTTCGACGCC
GCGTACCTCTGCCTCCGCGGCCCCGGCGGCGTGGACGGGCTCAACTTCCCGGGCTCGCCG
CCGGACGTCCGCCGCACCAGCGACCCTGACGAGGTGTACGCGGCCGCGGTGTCCCACGCC
GACCCGGCCGCCGGCGCTCTGCGGGATGCAGATGCAGCCGAGCCGCCGCCGTCTGAGATG
CTCGCGCGTGACAATGACGGTGCGCCGTCGGCGCCGGCACCGGCCCTATCCCCGGTGCAG
GTGTCCGTCCCGAGCACCGACTCGTCGCAGCTGCTGGCCGACCTACCGCCGCTCTTCTCT
CCAACTTATGTGGAGAGCCATCAGTACCTGCTGCCGGTGTCACCGGCGCCGGCGCCGGCG
GACGTCACCATGGAGGAAAATGATAGCGGTTCACCATGCCCGGGGCTTTGGAGCTTTTGA
>PgERF35 PMA2G03110.1
ATGCAGCCCAGCGCCGCGGCATCGCCGGCGGCAGCGGCGTCGTCGTCGTCTGGAGAGAGG
AAGTACAAGGGTGTGCGGTTGCGCAAGTGGGGCCGGTGGGTGTCGGAGATCCGCCTGCCC
CACAGCCGCGAGCGTATATGGCTCGGCTCCTACGACACGCCGGAGAAGGCGGCGCGGGCG
TTCGACGCCGCGTACCTCTGCCTCCGCGGCCCCGGCGGCGTGGGCGGGCTCAACTTCCCA
GGCTCGCCGCCTGATGTCCGCCGCACCAGCGACCCGGACGAGGTATACGCGGCCGCAGTG
TCCCACGCCGACCCAGCCGCCGGCGCTCTGCGGGATGCAGATGCAGCCGAGCCGCCGCCG
TCCGAGATGCTCGCGCGTGACAATGACGGTGCGCCGGCGGCGCCGGCACCGGCACCGGCC
CTATCCCCGCTGCAGTTGTCTGTCCCGAGCACTGACTGGTGGGAGCTGCTGGCCAACCTA
CCGCCGCTCTTCTCTCCAACTTTTGTGGGGAGCCATGCGTGCCTGCTGCCGGTGTCACCA
GCGGCGGCGGACGTCACCATGGCGGAAAACGATAGCTGCTCACCATGCCCGGGGCTTTGG
AGCTTTCATTCTAGTGGGGGTAGTAGTCCCATCACCGATCAATCACGTTGA
>PgERF36 PMA2G03111.1
ATGTCGTCGCCGCCGCCGCCGACGGAGCAGCCACATGCGGAGGGGTCGCCGTCTTCAGGG
GAGGAGACCAAGTACAAGGGCGTGCGGCGGCGCAAGTGGGGCAGGTGGGCGTCGGAGATC
CGCCTTCCCAACAGCCGCGAGCGGATATGGCTCGGCTCCTACGACACGCCGGAGCAGGCG
GCGCGAGCGTTTGACGCCGCGTACATCTGCCTCCGCGGCCCTGGCGGCGCGGACGGGCTC
AACTTCCCGGGCTCGGCGCCCGCAGTTGCCGTTCTCAGCACCGACCCGGAAGAGGTGCGC
GCGGCCGCAATGTCGCACGCCAACCGGGTCCCAACCAGCTCTGCCGGAGCTCCGTCGGAG
GTAATAACCGAGCGGCCCGATCAGCCTACGCCGGCGCACAACGACCGAGCGCCGGCCACG
GCCCCGGCCCCGCTGCAGGTGTCCACGGAGACCTTCGACTGGTCGGAGCTCATGGCCAAC
CCACCGCCGCTCTACTCGCCAACCGTGGCGGGAAGCCATGCGCACCTGCTAGAGGCGTCA
CTGACGCCAGGAACGGACGTTGACGACATGGAGGAGGAGGTGAACCAAAGTGGCTCATGC
CCGGGCCTTTGGAATTTTGATTCTGGTGATGCTCCCTGA
>PgERF37 PMA2G03169.1
ATGTGCGGCGGCGCCGTCCTCCGCGGCTACATCCCGCGGCGGGGCAGGTCGGGCCAGCGG
GGCACGGCAGGCCAGCAGCTTTGGCAGGAAATCAAGAAGCCGAAGAGCACCGGGGCAGAG
GAGAAGAAGAGGGCCCGCGAGGATGAGGAATTCGAGGCCGCCTTCGCTGAGTTCGAGGTG
GAGTCCGGGGAGTCGGAGGTCGAGTCCGAGGACGAGGCCAAGTCCCTCGCCGCACCAAAG
AGCATTGTCGCCAGAGATGAATTAACCGCAGTTGCAGCTGGTGTTGATGTCCCTGATGCT
AGGAAGAAAAAGAACCAATTCAGGGGTATCCGTCGTCGCCCATGGGGTAAATGGGCTGCT
GAGATCAGAGATCCTTGCAAAGGTGTTCGTCTCTGGCTCGGTACTTACAACTCTCCTGAA
GAAGCTGCCAGAGCTTATGATGTTGAGGCACGCAGGATTCGTGGTAAGAAGGCCAAGGTC
AACTTCCCAGATGAGGCTCCAGTGGCTTCTCAGAAGCGCCTTGCTGAGCCTACATCTGTG
AAAGTGGCCAAGATTGGCACTGAGGAGAATCTGGTTATCAACAACATGACCAGTGCAAAT
GCAAACCACACCATACCTGAGCCAATCATGCAGACTCAGAACATGTCATTTGCTCCTGTG
GTGAATACTGCTGCCTCCATTCAAGAACCTTTGGTGAACCTGTCCTCTGACCAAGGTATC
AACTCCTTCAGTTTCTCTGACTTCAGCTTGGAGAATGACACCAGGGCCACTGACATAACA
TCAGCTCTTGCACCTGTTCCCACCTTGACAGAGGTTGATGAGTCCACATTCCTCCAGGGC
ATCCCGAAAGCTGTGGTGCCTCCTGTGACAGGGGTTGCTACTGTTGAGATCCCTGAGTTT
GAGCCATATATGAATTTCCTGATGGACAGTCCAGTTCAGCCAGTCAACCCCCTTTTGGAC
TGCGATGGATCCCAGTATGTGGGTGGCAACATGAACCTTTGGAGCTTTGATGACATTCCC
ATGTCTGGTGGTGGTTTATTCTGA
>PgERF38 PMA2G03449.1
ATGGAGAGGGACGCCACGGCCTTCTACCCGCCGCCGCAGCCGGCGCCGGCCGCCCCCGTC
GCGGTGCAGGCCGCGGCGGCGGCGGCGGCGGCGCGTGCCGGTGCGGCGGGCGGGGGTGTC
GGAGGGCACGCGCGCGCCGGCGGCGGCGGAGGAGGAGGGGGAGGGAGGCAGTACCGTGGC
GTGCGGATGCGGAAGTGGGGCAAGTGGGTGGCGGAGATCCGGGAGCCCAACAAGCGGTCG
CGGATCTGGCTCGGGTCCTACTCCACCGCCGTCGCGGCAGCGCGGGCCTACGACACCGCC
GTCTTCTACCTCCGCGGCCGCTCCGCGCGCCTCAACTTCCCCGACCAGCTCGACGGCGCC
GCGGCGGCCGACCGCCACGACGCCCACAACGACGGCGGCGGTGGCGGCGCGGGGCTCACC
GCCGCCGCCATCCGCAAGAAGGCCGCCGAGGTCGGCGCCCGCGTCGACGCGCTCCACTGC
GGCGGCGTCGGCCTGGGCGGAGGCGGCGGCGGAGGCTCTCTCCCGCTCCCGCCGCTGCCG
TCCCACTCTCACTCCCACCGCCGCCGCGCCAAGAACCCCGACCTCAACCGGGAGCCGACT
CCGGACACCTCCGACGACGAGTAA
>PgERF39 PMA2G03501.1
ATGGTCGAAGCAGCCCACAAGGCGACAGCGACCACAATCCCCAAACTGGTTCGCGTATTC
TGTGAAGACCGTGACGCCACGGACTCCTCCGGCGATGAGGCCGGCGCCGGCGCGCCGCGA
GCAGCGCGCAAGTTTGTGAGGGAGATTGTGGTGGAGAAGCGCCGGCCGTCTTGCAAGATC
GCCACGTCGGCCCCGGCGCCCGCCGGGAGAGTTGGTGCTACCGGCGGTGCTAGCAAGAGG
AAACTGCCGGGCGCTCCGGCGGCGGGCGGGGCGGAGCCAAACTACAGGGGCGTGCGGAAG
CGGCCGTGGGGGAAGTACGCGGCGGAGATCCGCGACCCGCACAAGAGCGTGCGGGTGTGG
CTCGGCACCTTCGACACGGCCGAGGAGGCCGCGAGGATGTACGACAGAGAGGCCCGCCGC
CTGCGCGGGCCATCGGCGACGACCAACTTCCCCGCGGCGCCACCGACGCCCGTTCGAGTG
GCGCCGCCGCCCCAGGCCATTCCCGCCGTAGTGGTCGACCTCTCCTCCGCCGAGGAGTCC
AGCGACGAGTCGTCCCAGCTGGTGGGCTCGCCGGTCTCCGTGCTCCCCGCAATGCCGGGC
GAGACGACGACGGACGACGCGGTGGCCCCTCTGGCGCTAAAGCCAACGGACGCCACTGAT
TCCACCGCCAAGAAAGACGCCTCCCCGCTCTCCGCCGACGCAAACGCACTTCTCCCGGGG
CTCGAGGAGGGCGTGTTCCCCGGCATCATCACCCCGTTCGACGACCCGGCCCTGGGCGTC
CTGTTCGACGACATCGCTGCGCCACGGCTCGACCACCTCCCCGACGACGGCAACCTTGGC
GATCTCCCGATGTGGCCAGGCGAGGACGGCTGCTGCTTCAGCGACATCGGCGATGACTTC
TTCGCTGCCGAGCCGCTGCCTGCCGTCTGA
>PgERF40 PMA2G03683.1
ATGCCCAGCTTCGCTGCAGCAGCTGCGGAACTAGAGCCAAATCCTTCTGGTCGTCTCGTC
GCCATGGAAACCTACAGCTTAGTGAAAGACGAGCTCCACGGTGGCATCGGAGGGGGTCAT
CAGCAGCAGGGACTGTACTGCGGCGCCACCCCGAGAGCAGCACCGGCGATGATGACCGGC
GGCGGTGGCGGCGGCAGAAGAGGAGATGGCGTTGTGAAGAGCGTGAAGAGGAGGAAGAGG
GAGCCGTCGTCAGTGGTGACGACGGTGAGCAACGGCAAGGAGGAGGCCGGGGCCGGCGGC
GACAAGGCGGCCGGTAGCAATGCGGCCAAGAGGAGCTCGAGGTTCAGAGGTGTAAGCAGG
CATCGTTGGACGGGCAGATTCGAAGCTCACCTATGGGACAAGGGGACATGGAACCCTACG
CAGAAGAAGAAGGGGAAGCAAGTTTACCTTGGAGCGTACAACGAGGAAGAGGCTGCAGCG
AGGGCTTATGATCTGGCAGCACTCAAGTACTGGGGACCTACCACATACACCAACTTCCCG
GTAGTGGACTACGAGAAAGAGCTCAAAGTGATGCAGAACGTGTCCAAGGAAGAGTACCTA
GCCTCAATAAGAAGCAGGAAGAGCAACGGCTTCTCTCGCGGAGTTTCCAAGTACAGAGGC
GTCGCACGGCACCACCACAACGGGCGATGGGAGGCCCGGATCGGGCGGGTGTTCGGCAAC
AAGTACCTGTACCTGGGCACGTACAGCACGCAGGAGGAGGCGGCACGGGCCTACGACATC
GCCGCCATCGAGTACCGCGGCATCAACGCCGTCACCAACTTCGACCTCAGCACCTACATC
CGCTGGCTCAAGCCCGGCGCCGCCGCCGGCGACGACGGCGGCACCCCGACGTCCGGCGTC
AAGCCGAACATCATGCCGCCGTCGCTGTGCCTCCAGGCCGCCGGCGGCCTCCTGCAGCAC
CCGTACGCCGGCGCCGCCGCGGCGGGCATGCTGCAGGTCGACGTCGACATCTACCGCGGC
CACCTCGCGGCGGCGCAGCAGACGACCGGCGGCGCGTCCTCGTTCTCCGGCCTCGACGAC
GTCGGCTCCATCTACGCCGGCGGCGGCGGGCCTAGCCCGACGGCCGTGTGCGGGAGGCCG
TCGCCGTCCTCGTCGACCACGGCGCTCAGCCTGCTGCTGCGGTCGTCGGTGTTCCAGGAG
CTCGTGGCGCGGAACGCCGGCGAGGCGCAGCTGCAGCAGCAGCAGCAGCCCGTGCTCGGG
AACGATGGCGCTGCGGGATCGGATGACGTCTTCGTCGACGCCAAAGTCGAGCACGAGGAG
CCTCTGGGGCGGCCGGAAGAGATCGGAGAGGAGATGTACGGCGCGGCGGGGGCGTCGGAG
GAGGAGGCGTTCGCCTGCTCCATGTACGACATCGACGACAGCTTCGCGCGCATCGAGCAA
TCCTTCTGGAACTGCCTGTCGCCGTGA
>PgERF41 PMA2G03731.1
ATGCCCAGCTTCGCTGCAGCAGCTGCGGAACTAGAGCCAAATCCTTCTGGTCGTCTCGTC
GCCATGGAAACCTACAGCTTAGTGAAAGACGAGCTCCACGGTGGCATCGGAGGGGGTCAT
CAGCAGCAGGGACTGTACTGCGGCGCCACCCCGAGAGCAGCACCGGCGATGATGACCGCC
GGCGGCGGCGGCGGCAGAAGAGGAGATGGCGTTGTGAAGAGCGTGAAGAGGAGGAAGAGG
GAGCCGTCGTCAGTGGTGACGACGGTGAGCAACGGCAAGGAGGAGGCCGGGGCCGGCGGC
GACAAGGCGGCCGGTAGCAATGCGGCCAAGAGGAGCTCGAGGTTCAGAGGTGTAAGCAGG
CATCGTTGGACGGGCAGATTCGAAGCTCACCTATGGGACAAAGGGACATGGAACCCTACG
CAGAAGAAGAAGGGGAAGCAAGTTTACCTTGGAGCGTACAACGAGGAAGAGGCTGCAGCG
AGGGCTTATGATCTGGCAGCACTCAAGTACTGGGGACCTACCACATACACCAACTTCCCG
GTAGTGGACTACGAGAAAGAGCTCAAAGTGATGCAGAACGTGTCCAAGGAAGAGTACCTA
GCCTCAATAAGAAGCAGGAAGAGCAACGGCTTCTCTCGCGGAGTTTCCAAGTACAGAGGC
GTCGCGCGGCACCACCACAACGGGCGATGGGAGGCCCGGATCGGGCGGGTGTTCGGCAAC
AAGTACCTGTACCTGGGCACGTACAGCACGCAGGAGGAGGCGGCACGGGCCTACGACATC
GCCGCCATCGAGTACCGCGGCATCAACGCCGTCACCAACTTCGACCTCAGCACCTACATC
CGCTGGCTCAAGCCCGGCGCCGCCGCCGGCGACGACGGCGGCACCCCGACGTCCGGCGTC
AAGCCGAACATCATGCCGCCGTCGCTGTGCCTCCAGGCCGCCGGCGGCCTCCTGCAGCAC
CCGTACGCCGGCGCCGCCGCGGCGGGCATGCTGCAGGTCGACGTCGACATCTACCGCGGC
CACCTCGCGGCGGCGCAGCAGACGACCGGCGGCGCGTCCTCGTTCTCCGGCCTCGACGAC
GTCGGCTCCATCTACGCCGGCGGCGGCGGGCCTAGCCCGACGGCCGTGTGCGGGAGGCCG
TCGCCGTCCTCGTCGACCACGGCGCTCAGCCTGCTGCTGCGGTCGTCTGTGTTCCAGGAG
CTCGTGGCGCGGAACGCCGGCGAGGCGCAGCTGCAGCAGCAGCAGCAGCAGCAGCAGCCC
GTGCTCGGGAACGATGGCGCTGCGGGATCGGATGACGTCTTCGTCGACGCCAAAGTCGAG
CACGAGGAGCCTCTGGGGCGGCCGGAAGAGATCGGAGAGGAGATGTACGGCGCGGCGGGG
GCGTCGGAGGAGGAGGCGTTCGCCTGCTCCATGTACGACATCGACGACAGCTTCGCGCGC
ATCGAGCAATCCTTCTGGAACTGCCTGTCGCCGTGA
>PgERF42 PMA2G04344.1
ATGGACCGCCAATGGCGCCGCCTTCACGCTACTGCTAGGACCAGCAGTAAGCTTCTTGCT
CCGTCCCTGCCATTAAGCGCCATGGCGTACAGAGAGCTAATCCAGGCGCTAGCCACACCA
GCGACACCTGCTCCGGCCGTGCCACTCATGGTGGACACCGTCGAGGAGAGCCCGGCCATA
ATGGCTGCCGTCGGCGCCAGCTTCTACCACCTCATCACGCCGGCGCAGGCGGCTTACTAC
TACAGCGTCGGCGGGCGCATGGGACCGGCGCCTTGTGTGATGAAGCGGTACAGCGGCCTG
GCGGCGCCGGCAGCACTGATGGCGGCGAAGCTGTACCGTGGCGTGCGGCAGCGGCACTGG
GGCAAGTGGGTGGCGGAGATCCGGCTGCCGCGGAACCGGACTCGGCTGTGGCTCGGCACG
TACGACACCGCCGAGGAGGCCGCTCTGGCGTACGACGGCGCCGCGTTCCGGCTGCGCGGC
GACGCAGCGCGCCTCAACTTCCCGGAGCTGCGGCGCGGCGGCCGGCACCTCGCGCCGCCG
CTCCACCCGTCCGTCGACGCCAAGCTCCAGGCCGTGACGTCGCCCGCGCCGGCGCCCGCC
TCGCCGCGACACGAGAGCGCGGGCATCAAGAACGAGCCTGAGCCAGGCTGCTGCTCTGCC
TCGGTCTCGGAGGCCTCGACGACAACGACAGCCGCCGACGGCGCGGACCTCTCGTCATCG
TCGACCGGGTCGTCGCCGCTGGCAGTGGCGGTGGCGCCTCTGCCGGAGATGCAGCAGCTG
AACTTCTCAGAGGCGCCGTGGGACGAGGCCGACGGCGTCGCGCTCCGCAGGTACCCGTCG
TTGGAGATCGATTGGGACGCCATCCTCTCCTAA
>PgERF43 PMA2G04508.1
ATGGCCACCACCGAGGTTCGTGCTTCCCTCACCCCAACTCTCGCCACCACTGTCCAATAT
CGTGGTGTTGCGATGCTGCCAGACGGCAAGTGGCGTGCCTACATTGTTAATCGCGATGGT
CGGCCATTTGATGTCGGTCGATTCGAGACAGCGACGGCTGCGGCACTCGCGCATGATCGT
GCCATACTTGCTGTCTTGGGTGCAGACACATCCGCGGCGGTGCTCAACTTCCGTGCTGCA
TTCAGCGACACAGAGTTGCGCTTCCTACGAGGTCGTCATGCACCAGCGCGTCCTGCAGGA
GTGGTTGCCATGGTGCAGAAGAGCGGTGATGGCAGCTATGATGTTGAGTTGTCCCGATTC
GCAGCACATGCGTTTGATGCATATATGGATCCTGAGCTGGCGCTCGATGTGGCAAACTTT
CGTCTCACACATAGTGACATGCTCCATCGTCTCAAGGAGAAGGCTTCCATCACAGTTGGC
ACCAATGCCAGCCATGATGTGCGTGCTAAGGCTATGTTGGATGCTGAGAGGGAGGCATTT
GTGCAAGCTGCCAAAAATAAGGCCACTGATGAGTTGTGGGTCAAGCGGTACCATCAGCGA
CTACAACAAATAGGACGAACATTTGAGGATGAGAACAGGTGGCCTTTGGTACTCCCTGAT
GTCAATGTCCATGTAGATTGGCTCCCTGGGGAAGAACTAATCTACCTTCCTCATGGCAGT
AGCTATGTTGATGAGATGATTCTGAGGAAATAG
>PgERF44 PMA2G05643.1
ATGGCGCTCAAGCGCAAGGCGTCTCCCGGCTTGGCCGACAACCTGATGATCTCCTGCGGC
AGCGACCAAAGCCACGCGCAGCCGGCCCTCGCCACCAGAAACAGTTTTGCGCCAGCAGCG
GCGTCGAGGGAGTCGTGGGCGGAGGCAGCGGGCGCCGCGGCGGCGGCGGCGCAGCGGGGT
CGGAAGCGGTTCGTCGGCGTGCGGCAGCGGCCGTCGGGGCGGTGGGTGGCCGAGATCAAG
GACACCATTCAGAAGATCCGGGTGTGGCTCGGCACCTTCGACACCGCCGAGGAGGCCGCG
CGCGCCTACGACGAGGCCGCCTGCCTCCTCCGCGGCTCCAACACCCGCACCAACTTCTGG
CCGCGGGCTGCCGGCACCGGCGCCGGCGCTGCTGTCACGCCGCTGCAACACCTGTCGCCG
CCGCCGCCCCCGGCTCTGCCCTCCAAGGTCACCAACCTTCTCCTCCTTCGCCTCAAGAAA
GCACGCGGCAGTGCGGGCGCTGTTGCACAACAAGCAGCTCCGCCAGTGCAACACCGGCAA
ACCCAACAAGTGTACGGCGGCCAAGAGGAGTACAGCTTCCATGTCGACGACTTTCTTAGC
TACAACGACGACATCAGCACCGGCGACGAGCTCCAAGACGTCAAGCACGAGGAGAGGTCC
AACTGCTCCCAAGCAACGGACGACGACGGCGACGAGGAGGAGGAGGAGACTCCCCTGGAC
TTTGGGTTCATGGACAAGCAGCCATCGCCGGCCAGGGAGTTCGACAACGCGGCGGGCCTC
TACTCGCCGTTCGAGGTGGTGGCCGACGAGCTCGGCGTCGGTGGCGTGGCGGAGGTGGAG
CCGTCGTCCGCTTACGCCGCAGGCGAAGGCACGGCGAGCGAGCCATCATCGGGGGCGATC
AACGAGGTGATGAAGAGGATGAAGTACGAGAGAAAAATTTCCGCGTCGCTCTACGCACTC
AGCGGGGTGTCGGAGTGCCTCCGCATGCGTCTCGGCTGCGGCGGCGGCGGCGACGATGTC
GGTAGTACCGGGATCAGGCACGAGCTGGCGCTCTCCGGCCTGAGGGACGTGTGCAGGAAG
CAGCAGCAAGAAGTAGTAGACGAAGGAAGCAACGCCGTTGGCCATGAGGAGACCTCGAGC
TGCAGCAACAGCGTCTCGTCGGAAGCGACAAGCTCGTCGCCGGAAGCAGCGACGAGCTCC
CCGCCGCAGGACGCGAAAGCTGTCGACAGCGACATGCTTCTGTGGAGCACCCTTGATCTA
CCTCCTATCTGCTAA
>PgERF45 PMA2G06799.1
ATGACCAGCAACAGCAGCCAGAACCTCAGCAGCTGCAGCACCGGCGGGAGCGACCCGGCG
GTCGGCGGCGGCTGGCTAGGCTTCTCGCTGTCGCCTCGCATGGCGGCCACCATGGACGGC
TCCAACGCCGTGCAGGTGCAACAGCAGCACCACGGGGGCCTCTTCTACCCTCCCGTCGTC
AGCGCCTCTCCCGCAGGCTTCTGGTACGCGCTCGGCGGCGGCGGCCAGGATGATGTCTCC
ACGGCGGGAGCCAATGGTGGTGGGGGATTCTACCCTGGGCTCTCTGCCATGCCGCTCAAG
TCTGACGGATCCCTCTGCATCATGGAGGCCCTCCATAGGAGCAGCGAACAGGATCACCAC
GGTGTGGTGGTGTCGTCCGCATCGCCGAAGCTGGAGGATTTCTTGGGCGGGGGCCCCGCG
ATGGCGCTGAGCTTGGACAACTCCAGCTTCTACTACGGCGGGGGCCACGGGCACGTCCAG
GACCAAGCCGGCTACCTGCAGCCTCTGCACGGCGCGATGATCCCCGGCTCGGGCGGACAC
GGCCACGACGTGTACGGCGCCCACGCGCAGCTGGTGGAGGAGCAGTCCACCGCGGCGATG
GCGGCGAGCTGGTTCGCCGCGCGCGGCGGGGGCGGCAACGACGTCAACAGCGGCGCCGGC
GCCATCCTGCCGGTGCAGAGCCATCCACACCCGCTGGCTCTATCCATGAGCTCCGGGACC
GGGTCCCAGCTCAGCTGCGTCACCATGCAAGCCAGCGCCCACCCCCACGCCGACGCCGTC
GCCGTCGCCGAGTACATCGCTATGGACGGGAGCAAGAAGCGCGGCGGCGCCGTGCAGAAG
CAGCCTACCGTCCACCGCAAGTCCATCGACACCTTCGGCCAGCGCACGTCCCAGTACCGC
GGCGTCACCAGCAGGCATAGGTGGACGGGGAGGTATGAGGCGCACCTCTGGGACAACAGC
TGCAAGAAGGAAGGGCAGACCCGGAAAGGCCGGCAAGGCGGGTATGACATGGAGGAGAAG
GCCGCGAGGGCGTATGACCTGGCGGCGCTCAAGTACTGGGGCACGTCCACGCACATCAAC
TTCCCGATTGAGGACTACAGGGAGGAGTTGGAGGAGATGAAGAACATGACCAGGCAGGAG
TACGTGGCGCACCTCAGAAGGAAGAGCAGTGGCTTCTCTCGTGGCGCTTCGATCTACCGA
GGAGTGACAAGGCATCACCAGCACGGGCGGTGGCAGGCACGCATCGGCCGCGTCTCCGGC
AACAAGGACCTCTACCTGGGAACATTCAGCACGCAGGAGGAGGCGGCGGAGGCGTACGAC
GTGGCGGCGATAAAGTTCCGGGGCCTGAACGCGGTGACCAACTTCGACATCACGCGGTAC
GACGTGAACAAGATCATGGAGAGCAACACGCTGCTCCCGGGCGAGCAGGTCCGGCGCAGC
ATCCAGGGCGTCGCCGCCGTCTCTGAGACCGACGGCGCCGCGGCGGCGCTGGTTCAAGCT
GCAAGCTGCGGCGCGGCCGACAACTGGAGGATCCAGGCGGCAGTGCCGGGCGTCGCGCGG
GCGGAAGAGCTGCACATTAAGGGGCAGCACCAGCACCAGGACCTGCTGTCGAGCGAGGCG
TTCTCGCAGCTCCACGACGTCGTGTCCGTGGACACCGCTGGCCCGGGCGGCGGCGCCGGC
GCGCACATGTCGAACGCCTCGTCGCTGGCCCCGAGCGCGAGCAACTCCCGGGAGCAGAGC
CCGGACCGTGGCGTCGGCGGTGGCGGCGGCCTCGCCATGCTCTTCGCCAAGCCCGCGGCG
ACCAAGCTGGCCTGCCCGCTCCCGCTGGGCTCCTGGGTCTCCCCGTCGCCGGTGTCGGCA
CGCCCCGGCGTGTCCATCGCGCACCTGCCCATGTTCGCCGCGTGGACGGACGCGTGA
>PgERF46 PMA2G07260.1
ATGGGTCCAAACCCTAGCCTGCAACAGCTGGCCGCTGCGGCGGCGGCGGATGTGGCGATG
ACGGCGTCCGAGCCGCCGCCGCGGGCACGCGTGGTGCGTATCCTCGTGCACGACGCTGAT
GCTACCGATTCGTCCTCCAGCGAGGATGAGGACCCACCGCCGCGGAGGGCGAGGGTTGGC
AGCAGCAGCAGCGTGGGCGCGAGGCGCCGCGTGATGGAAGCGGCACCGCCCGTTCGCTTC
CGTGGCGTCCGCCGGAGGCCGTGGGGGCGCTGGGCGGCGGAGATACGCGACCCGCACGGC
AGCCGCCGCCTCTGGCTCGGCACCTTCAGCACCGCGGAGGAGGCCGCCGCCGCCTACGAC
GTTGCGAACATCCGCTTCCGCGGGCCCAGCGCCCACACCAACTTCCCCGCAGCTCGCTAC
CCGCCGCCACCAGAGCCAGCTAAGCCTACTGTCTCGCTGACTCCTGAGCCTGGAAAGGTG
ATAACCTTACCACCACTGGTGCCTGTGAAATCGACCGTACCTCTGCAGGTGAAGGTGAAG
GTGAAGGAGGAGGGTGGTAGCTGCGCCGGTCCGGCGGAGGGAGGTAGTTCGGAGGTTAAG
GCCTTTGCGCCAAAGCCGATGTGGGAGATGATCCCTGGGAAGCGCAAGAAGCGTCCGGGC
TGTGGCAGTGGCGCTCGCCTGCGTGCCATCCACGCTGCCTCTGTCTGTGTGGAGGAGGTT
GGCGGAGCCTGA
>PgERF47 PMA2G07285.1
ATGGTGCTGGATCTCAATGTAGCGTCGCCGGAGGACTCGGGCACGTCGAGCTCGTCCGTC
CTCAACTCCGGGGACGGCGGCTTCCGGTTCGGCCTGCTCGGGAGCCCCGTCGACGACGAC
GACTGCTCCGGCGAGATGGCGCCGGGCGCCTCCTCGGGATTCACGACGCGGCAGCTCTTC
CCGCCACCGACTCCGCCGACCGAGCCGGAGCGGGCGGCGGCGCCGGTGCCGGTCTGGCAG
CCGCGCCGCGCTGAGGATCTCGCCGTGGCGCAAAGGCCGCCGGCAGCGGCAGCGGCCGCC
GCCGCGAAGAAGACGCGGCGCGGGCCGCGGTCGCGGAGCTCGCAGTACAGGGGCGTCACT
TTCTACAGGAGGACGGGCCGCTGGGAGTCTCACATCTGGGATTGTGGGAAGCAAGTCTAC
CTAGGTGGCTTTGACACTGCGCACGCAGCTGCGAGGGCATACGATCGAGCTGCGATCAAG
TTCCGGGGGCTCGAGGCCGACATCAACTTCAGTCTGGGCGACTACGAGGATGATCTGAAG
CAGATGAGAAATTGGACCAAGGAGGAGTTCGTGCACATACTCCGCCGGCAGAGCACGGGG
TTCGCCAGAGGGAGCTCCAAGTACCGTGGCGTGACGCTGCACAAGTGCGGCCGCTGGGAG
GCGAGGATGGGCCAACTTCTTGGCAAGAAGTACATCTATCTTGGGCTCTTTGACAGCGAA
GTTGAAGCTGCAAGGGCATATGACAGGGCAGCCCTTCGCTTCAACGGGAGGGAGGCTGTT
ACTAACTTTGAGCCTAGCTCCTACAATGCAGGAGATGCCCCGCCAGACACCGAAAATGAG
GATGCGGTTGATTTGGATCTGCGGATTTCACAACCTAATGTCCAAGACCCTAAAATGGAC
AATATCATAGTTGGCCTCCAGCGAACATGTGACTCCCCTGAATCTTCAAATATGATGACC
TCTCAGCCAATGAGCTCATCGTCCCCGTGGCCTATGTATCAACAAAGTCCAGCAGTACCA
TCTCACCATCAGCACTTGTACTCGTCGGCTTGCCCTGGATTCTTTCCGAACCATCAGGAA
AGGACCATGGAGCGCAGGCCAGAGGCGGGCGCCCAGCCATTCCCCACCTGGGCATGGCAA
ACGCAGGGCTCCCCTCACATGCCGTTGCACCACTCTGCAGCATCATCAGGATTCTCTACC
GCCGTCGGCGGCGCGAACGGCGGCGGCGGCGGCGGCCTGCCGTCTCTCCCCCCGGCGCCG
TCGTTCCCGAACTACCAGTTCTTCTCCTAG
>PgERF48 PMA3G00352.1
ATGCCGAAGCTGCAGAGGTTCAGGGGAGTGAGGCAGAGGCACTGGGGCTCCTGGGTCTCC
GAGATCCGCCACCCACTCCTGAAGACGAGGATCTGGCTGGGAACGTACGACACGGCGGAG
GACGCGGCGCGGGCGTACGACGAGGCGGCGCGGCTGATGAGCGGGCCCGCGGCGCGCACC
AACTTCCCCCTGAGCAACAGCAGCGCCGGCGGCGCGGGCGCCGCCGCCACCCTCTCCCCA
ACGCTGCGCGCCAAGCTGGAGAAATGCTGCACGGAGTCGCTGTCCAAACACCCGGCGCAG
CAGGTCGTCGGCGCGAACGCGTCGGGAGCAGAGCCCAACGGCGGCGGACAGGAGCAGGGC
GTGAAGGCCGAGGGCGAGGCCGAGGCCGGTGACGGCGACGGCGACGGCGAGGAGTACATC
GAGGAGATGATCAGGGAGCTCACCTACTACGGCCCCGTGGAGATACAGCACACCGCTTCC
TCTGGCTCCTCCGTCACCGGCCCCGGCGCCAGCTCCGCCTGCTCGAGCTCGGTGATCGGG
TGA
>PgERF49 PMA3G00363.1
ATGGACACTTCGCACCACTATCCATGGCTCAACTTCTCCCTCGCTCACCACTGTGACCTC
GAGGAGGAGGAGAGGGGCGCCGCGGCCGAGCTGGCCGCCATCGCCGGCGCCGCGCCGCCG
CCGAAGCTGGAGGACTTCCTCGGTGGAGGCGCCGCCGGCGGTGGCCCGGTTCACGGGGCG
GAGACGGTCGCCGCCGCCGCGGAGATGTACGACTCGGAGCTCAAGTTCATAGCCGCCGGA
TTCCTGCCGACCGGTGCGGCTGGGGCGGCGGCGGCGCCGTCGCCGTCGCCGGTGTCCTCG
CTCGACCAGGCTGACCCGAAGCAGCAGGCCTTGCCCGTCGCGGTGGTTCCGGCGCCGGAG
CAGAGGAAGGCCGTGGACTCCTTCGGCCAGCGGACGTCCATCTACCGCGGCGTCACACGG
CACCGGTGGACGGGCAGGTATGAGGCGCATCTGTGGGACAACAGCTGCAGGCGTGAAGGC
CAGAGCCGCAAGGGCCGCCAAGTGTATTTGGGTGGCTATGATAAGGAGGAGAAGGCGGCA
CGGGCATATGATCTTGCGGCACTGAAATATTGGGGCCCTAGCACCACCACCAACTTTCCG
GTTGCTGAGTATGAAAAAGAGCTTGAGGAGATGAAGAACATGACTCGGCAAGAGTTTGTA
GCTTCACTTAGGAGGAAGAGCAGTGGATTCTCAAGGGGTGCTTCTATTTACAGAGGTGTC
ACCAGACATCACCAGCATGGGCGATGGCAAGCAAGGATCGGAAGGGTGGCCGGCAATAAG
GACCTCTACCTTGGAACATTCAGTACAGAGGAGGAAGCTGCAGAGGCCTATGACATTGCG
GCCATCAAGTTCCGCGGCCTGAATGCTGTTACCAACTTTGAGATCAGCCGGTACAATGTC
GAGAGCATAATCAGCAGCAACCTTCCTATCAGTAGCATGTCAGCAAGTGGGGGCAGGAAC
TCCAAGGCCCAGGAGTCCACTCCATCCAACTCGTCAGATGCCATGCCCGTTGAAGCAAGC
ACCACACAGCTGTTTGCCGCACTTCCGGTGAAGTACGACCAGCAGGACTACTTGTCAATG
CTCGCCTTGCAGCACCACCAGCAAGGGAACCTGCAGGGGTTAGGGTTCGGCCTCTACAGC
TCCGGAGTGAACTTGGATTTCGCAAACTCTCATGGAACCGCTTCATCCATGGTGAACTGC
TACACCAATGGGGCCTCACATGAGCAGCACCAGCACCATCAGCAGCAGCAGCAGCAAGAT
CACCAGCAGGATCATCAGCCGCAGCAAAGCTCCAACAGCTGCTCCTCTCTACCATTCGCC
ACGCCGATCGCTTTCAGCGGGTCCTATGAAAGCTCCATGACGCCAGGCCTCTTTGGATAC
TCGTACCCAAATGTGGCAGCCTTTCAGACGCCGATCTACGGAATGGAATGA
>PgERF50 PMA3G00419.1
ATGATTCCCCGGCTGCCGAGGCCGCGCCACCGCCGTCCCCGTCCGCCGACGACTCCGGCG
CGTCCTCCTCGTCCGCCGCCGCGCCCGTCGAGATACCCGACGACGCCGACGACGACTCCG
CAGCCGCCGCCGCCGCTGCTGCGGACGCCGTCGTCACGCGCCAGTTCTTCTCGGCCCCGG
CCGCGGCGCCCGGCGCCGCCGCGGGAAGCCCGCGCTCGGCCTGGCTCCGCCTGTCCGCCA
CGGCCCCGCCGCCGCCCGCCTCCAACGCCGCGACGGCCTCCTCCGGCGCCGCGGCGTCCA
AGAAGAGCCGGCGCGGGCCGCGGTCGCGTAGCTCGCAGTACCGCGGCGTCACGTTCTACC
GCCGGACGGGGCGGTGGGAGTCGCACATATGGTAAGCCCCGTTGCCGCCGTGTCCTTTCC
TTTCTCGAGAGCTCGAGGAGGAGGAGAGAGACCCGCAGCTCGCGACGAGGAGGGAGGGGC
TTGCTTGCTATTGGATTCCTCTTGTTTTGGGCATTTCTTGCCTCTGCTCCTTTTGCCTTT
CATAGCAACATCTTATCAAACTTATTCTTACGAGCTGTTACCGTGCCATGCCATGCTCTC
TCTCACCGTCTTCTCTCTCCCCCCATGCTCTCTCTGTTTGTGCAATGCAGGGATTGCGGG
AAGCAGGTCTATCTGGGCGGATTTGACACCGCTCACGCGGCGGCTCGGGCGTACGATCGG
GCGGCGATCAAGTTCCGCGGCGTGGAGGCCGACATCAATTTCAACCTGGAGGATTACGAA
GACGACATGAAGCAGATGGGCAACCTGAGCAAGGAGGAGTTCGTCCACGTGCTCCGGCGG
CAGAGCACGGGGTTCCCCCGGGGCAGCTCCAAGTACAGGGGCGTCACGCTCCACAAGTGC
GGGAGGTGGGAGGCGCGCATGGGCCAGTTCCTCGGCAAGAAGTACGTCTACTTGGGCCTG
TTCGACACCGAGGAGGAAGCCGCCAGGGCGTACGACCGCGCGGCCATCAAGTGTAACGGC
AAGGACGCGGTGACAAACTTCGATCCCAGCATTTACGCCGAGGAGCTCGAGCCGGCGGCA
GCGGCGACGACTGGCGGCGGCGACGAGCACAACCTGGACCTGTCGCTGGGAAGCTCGGCC
GGAAGCAAGAGGGGCAGCCTTGATGGCAGTGGCGCCGGCGACGACGAGACCTCGGACCAG
CGCGTGCCCATGGCGTTCGACCTCGACTGGCAGACGGCCGCGGCCCGGAGCACCAAGGCA
AAGTTCGACGCGAGCTCGAAGCAACCCCAGATGCCTCCCCCCTTGCCGTTCAGCCCCAGG
CATCAGCAATTCCTGGGCAACGGCGGCGATCCGGGGACAACGGGGGCCCTGTCCCTTGCG
ATCGGCGGCGCGGGCGGCGTTGGCGGGCACTGGCCTCCTCAGCTACAGCCTCAGCAGCAG
AGGCTGCTGCACGGTTGGGGCAACGGCGGCGGCACGAGCTGGCCGCTGCCGCCGCACCCT
CCGCCACCGACCACCGCCGCCGCCACCGCAGCTGCAGCATCATCACGATTCCCTCCCTAC
GTCACGACGCAAGGCCCGACGACGAGCTGGGTTCAGCAGAATGGGTTCCACTCGGTGGCC
AGACCCACCTAG
>PgERF51 PMA3G00421.1
ATGCAGGGCGAGTATCGGTCTTCCAGCGAGGAGTCGGCGGCGTCGGCTGCAGCTGCCGCC
ATGGCTCCGTTGGCGGCGGCCGCGGCGGCCGCTGTGAAGATGGAGGAGCAGGCGGCGGCT
GCCGCCGCTGCGGCGGCGATGGCGGCCGCGCAGGCGCCGGCGCCGCACCAGCAGATGCAG
CCGCGGCGGCAGTACCGCGGCGTGCGCATGCGGAAGTGGGGCAAGTGGGTGGCGGAGATC
CGGGAGCCGCACAAGCGCACGCGCATCTGGCTGGGCTCCTACGCCACGCCCGTGGCGGCG
GCGCGCGCCTACGACACGGCCGTGTTCTACCTCCGCGGGCGGTCGGCGCGGCTCAACTTC
CCCGACGAGATCCCCGCGCTGGCGCTGGCGGAGGGCGGCGGGGAGCCCGCGCGCGGCGGC
GAACCCGACGGCGGCACGCTGTCCGCGGCGTCGATCCGGAAGAAGGCCATCGAGGTTGGG
TCGCGCGTGGACGCGCTGCAGACCGGCATGATGGTCGCGCCGCCGCACCACCGCGAGCGC
CAGAGGCACCACCACCACCACCACAACGGGCTCCCGCAGCTGCAGCTCCACGCCGACGAG
CAGCAGGAGCAGGAGCAGAAGCAGCAGCAGCAGCAGCAGCGGGCGGCGTGGAACGGGCGC
GCCAAGAACCCGGATCTCAACCGTGCGCCGAGCCCCGAGAGCTCCGACGCCGAGTGA
>PgERF52 PMA3G00794.1
ATGGCGCCCAAGAACAGCGCGCTCCCGCCAGCCAGCGCGGCGACCGACGGCATGATGGAG
CCGAGGTTCCGCGGCGTGAGGAAGCGCCCGTGGGGCCGGTACGCGGCGGAGATCCGGGAC
CCCGCCAGGAAGGCCCGCGTGTGGCTCGGCACCTTCGACACCGCCGAGGCCGCGGCGCGC
GCCTACGACGCCGCCGCGCTCCACTTCCGCGGGCCCAAGGCCAAGACCAACTTCCCCGTC
GCGTTCGCGCACCCCGCGCCGCCGCCGCCGCCGCCGCCCAAGACGCTGCCCGTCAGCCCC
AGCAGCAGCACCGTCGAGTCCTCCTCCCGGGACTCGCCGGCCGCGTCCCCCGCCGCGGCG
GCGCTGCCCGCGCCGTCGCTGGACCTGAGCCTCGGCATCCCGCCCATGGTGGCCGCACAG
CCGTTCCTCTTCCTCGACCCGAGGCTCGCGGTGACCGTGGCCGTGCCGGCACCGGTGCCG
GTGCCGGTGCCATGCCGGCCCGCCGCCGTCGTCGCCGGTGCCAACAAGGCGGCCTGCCGT
GAAGACGAGCAGAGCGACACCGGGTCGTCGTCATCCGTGGTGGACGCCTCCCCGGCGGTC
GACGTTGGGTTCGACCTCAACATGCCGGCGCCGGACGAGGTGGCGTAG
>PgERF53 PMA3G01167.1
ATGGAGTGGGCTTACTCCGGCAGCGGCTGCGGCTACGGCTACGGCTACTACTCCTCGTCG
GGGACGCCGTCTCCCCCGGCGGCGGCTTGCGGCGACGCGGGCGAGGAGGACGCGTACATG
ACGGTGTCGTCGGCGCCGCCCAAGCGGCGCGCGGGGCGTACCAAGTTCAAGGAGACGAGG
CACCCGGTCTACAAGGGCGTGCGCAGCCGGAACCCCGGGCGGTGGGTCTGCGAGGTCCGG
GAGCCCCACGGCAGGCAGCGCATCTGGCTCGGCACCTTCGAGACCGCCGAGATGGCGGCG
CGCGCGCACGACGTCGCCGCCCTGGCGCTGCGCGGCCGGGCCGCCTGCCTCAACTTCGCG
GACTCGCCGCGGAGGCTCCGCGTGCCGCCGCAGGGCTCTGGGCACGAGGAGATACGCCGC
GCCGCGGTGGACGCGGCCGAGCTGTTCCGCCCGCAGCCCAATGCCGGCGGCTCCGAGGCG
GCGGCGGTCGCGGCGCCAGACGCGCAGGGCGCCGGGGCGCCCTGCGGCGACTTCGCTTAC
TACCCGGTGGACGACGGGCTGGAGTTCGAGATGCAGGGGTACCTTGACATGGCGCAGGGG
ATGCTCATCGACCCGCCGCCGGTGATCGAGGACGACTGCGACTGCGAGGTCAGCCTGTGG
AGCTACTGA
>PgERF54 PMA3G01168.1
ATGTCCGACCACGGCGGGCCGGCTTCGCCGCGGACGGGGAAGCACCCCTACTACCGCGGC
ATCCGGAGCCGCAGCGGCAAGTGGGTGTCGGAGATCCGGGAGCCGAGGAAGACGCGCCGC
ATCTGGCTCGGCACCTTCCCGACGGCCGAGATGGCCGCCGTGGCCTACGACGTGGCCGCG
TGCGCGCTGCGCGGGCCCGACACGGCGCTCAACTTCCCGGACCTGGCCGCGTCGCGCCCC
GCGCCCGCGTCCACCTCCGCGGAAGACATCCGCGCCGCCGCCGAGGAGGCCGCCGCGGCG
CTGCAGGAGCCCGATCGCCGCTCCGCCCACGGCAGCGGCATTGCTCCCGCGGTGGCCGGC
GGGAAGGCGCAGCAGCAGTATCCCGGCGGGAGCAGCGCCGCGGCACATCAGCAGGAAGGC
AGCGGCGGCGCGGGGAGCCAGTACTATCTGGACGAGGAGGCCCTCTTCGAGACGCCTCAG
TACCTGCGCAACATGGCCGCCGGGATGATGGTGAGCCCCCCTAGGTTCGGCGGCCGCAAC
TCGTCCGCCGACGACGACTCGCCGGACCCATCGGAGGCCGGGGACAGCCTCTGGAGCTAC
CGTGATCCGTAG
>PgERF55 PMA3G01383.1
ATGGACACGGACGACGCTCACGAGCCGGCCTCCCCGACCTCCGCGTCGTCGTCTTCGTCG
TCGTCGTCCGCATCCTCTTCGTCCCGGGCCCCGAAGAAGCGGGCGCGGCAGGACGGCAGC
CGGCACCCGACGTACCGCGGCGTGCGCATGCGGAGCTGGGGCAAGTGGGTGTCCGAGATC
AGGGAGCCCCGCAAGAAGTCGCGCATCTGGCTGGGCACGTTCGCCACCGCGGAGATGGCG
GCGCGCGCGCACGACGTGGCCGCGCTCGCCATCAAGGGCCGCGGCGCGCACCTCAACTTC
CCGGAGCACGCGCACCTGCTCCCGCGGCCGGCCACCGCGTCGCCCAAGGACGTGCAGGCG
GCCGCCACGCTCGCCGCGGCGGCCGACTTCCCCCCGCCGCCGCCGCCGCCACTGCCTTCG
TCGTCATCGTCCTCCGACGCCGACGCCGGCACCAATGCCAAGAGCCCCGAGAGCAGCAGC
TCCGACGACGGGAGCGCCGCTGCCGCCGCCTCGCCGCCCCACGAGGAGGCGCCCCAGCGC
CACGCCGAGCCGGACTCCGACGACGCGCTGTTCGACCTCCCGGACCTGCTCCTGGACCTG
AGATGCTGCGGCCCCTCCTCTTGGGCCGTCGACGACGACATGGCCGCCGGCGGCGGCGGC
GCGTTCCGCCTGATCGAGGAGCCGCTGCTGTGGGAGTACTGA
>PgERF56 PMA3G01384.1
ATGGAGCACGAGCAGGTGCTGCCTCAGGTATCCGCCGAGGGCGGCTGCACCTGCAGCGAC
AACACGAGCTCGATCACCTCCCTGAACGCGTCGTCGCCGAGCTCCAGCGACGACTCCGGC
AGCGGCTGCGCCGGCAAGGGCGCGAAGCGGCCGCGCAGGGACCTGAAGCACCCGACGTAC
CGCGGCGTGCGCATGCGGACGTGGGGCAAGTGGGTGTCGGAGATCCGGGAGCCCCGCAAG
AAGTCGCGCATCTGGCTCGGCACCTTCGACAACCCGGAGATGGCGGCGCGCGCGCACGAC
GCCGCCGCCGTCGCCATCAAGGGCCGCGCCGCGCACCTCAACTTCCCGGAGCTCGCCAGC
GACCTGCCCCGCGCCGCATCGGCGGCACCCAAGGACGTGCAGGCCGCCGCCGCGCTCGCC
GCGGCCACGCTGCTGCCTGCTCCTTCTTCTTCTTCGCCCGTCGCCGTCCCGTCCTACGAA
GCCGACGACGCATCAGGGGACGTTGTGGTTGCGGAGCAGCATGATGATGAGCAAGCAGCG
GCGCCGTGCTTCGGCATTGAGAATAATGCAGCTCCTCCGTCGTGCGGCAGCATTGCGCTG
GACCTCGCGTTTCTCGACGTGCCGGATGCTCCTCTGGATTTCGGGTACATGCTGTCGCCG
CTGCCATTGCCTCCGTCTTACTACTGTGGCTCGCCGTGGGACGACATCGCCGACGAGTTC
TGCTTCGAGGAGCCCTTGCTGCTCTGGGAACATTGA
>PgERF57 PMA3G01385.1
ATGGAAGCTAAAGCCCAACGAGACATGGAAGCAAACGTAAGCCATGCACCCACCACATCT
TCGTCGTCGTCGTCCTCCTCCTCGTCCTTCACATCTTCCTCCTCCTGCCTCGTCAATGGC
GCGCCACAAGAGGTGCCCAAGAACTCCAAAACCACGAACAAGCGCAAGCGGGCCTCTTCG
CCGGCGGACTCCCAGGAAGTAGAAGCCAATGGCGCCAGTACCGGCAGCGATGGCGGCCAC
CAAGGCGAGGAGAGCAGCTGCTGCTGCAGCACCGACGATAACGCGGTGGCGAGCGGTGGC
AAAACGGCCCAGGCGGCGGGTGGAGGATCAGCCCGCTCGGGCAGCCGGAGCGGGTACAAG
CACCCGTCGTACCGCGGCGTGCGGCGGCGGAGCTGGGGCAAGTGGGTGTCCGAGATCCGG
GAGCCCCGGAAGAAGTCGCGCATCTGGCTGGGCACCTTCCCGACGGCCGAGATGGCGGCG
CGCGCGCACGACGTGGCCGCGCTGGCCATCAAGGGCCGCGCCGCGCACCTCAACTTCCCG
GACCGCGCCCACGAGCTGCCCCGCCCGGCGTCCACCTCCCCCGCGGACATCCAGGCCGCG
GCGCTGCAGGCTGCCGCCGCCGGCGCCGGCACCGAAGTGCAGTGCGACACGTCGTCGTCG
GAGGCCGAGCTGCCGTCGTCCCCCGCGGCCGACGACGAGTCGCCGGAAGCTGCTGCTGCC
TGCTGCTGCCCCGAGACGGCGGCGGCGCACGGCGACGACGTCGGTCAGTGCCAGGACACC
GCGCTGTTCGACCTGCCGGACCTCCTCCTGGACCTGAGGGACGGGCTGTGGTGGCCGCCT
GTGTGGCCGGCGGCGGCAATGGTGGCCGAGGCCGAGGAGTACGACGGCGGCGACGTCGAC
GTCGGGATGATGCATGAGCCGCTCTTGTGGGCGGAGTAG
>PgERF58 PMA3G01408.1
ATGGCCTTCGCGGGAGACGCCGACGGTTTCGTCCTCGACTTCATCCGCGAGCACCTGCTC
GGCGGTGGTTGCGGCGGCGTCGCGGCCGTGGATAGCCCAGTAGACTCAGACGACGTCGAC
GTCACCATCTCCGTGCTGCCAGCTGAACCGGAGTTCGAGCCCACGTCGTTCTTGCCGCTG
GAGCAGGAGCAGCATCATGGGTACATGGCAATGGACCTGACCCACGATTACATGGGTGGC
GGTGCGCCCGCTGCACCCGCGGTTGGCGAGGCGGCAGCGGCGGCGGCGTTACCGGAGCAG
GAGCCAGCGGCACCGGTGATCATAAAGTTTGGGACCCAGAGCTCGTCCCTCGTCAGGCCG
CCTCTCACCATCGCCGTGCCCCCGAGCTCGTACGCGTGGGCGGCGACGGCTTCCGCCGCC
GCGCCGGCAGCGGCCGAGGCCGTCGAGGACTACCGCAAGTACCGCGGTGTGCGGCAGCGC
CCCTGGGGTAAGTACGCGGCGGAGATCCGCGACCCGAAGCGCCGAGGCTCGCGCGTGTGG
CTCGGCACCTACGACACGCCCGTCGAGGCCGCGCGCGCCTACGACCGCGCCGCGTTCCGC
ATGCGCGGCGCCAAGGCCATCCTCAACTTCCCCAACGACGTCGGCACCCGCGGCGCCGAC
CTCTGGGCCCCGCCGCCCGCTCCGGCGGCCAAGGGCGCTACCGCGGCGACCAAGAGGAAG
CGGCAGCAGCCGAAAGACGACGACGTCGAGGTGGTCGCGGTGGTGAACAAGGCGATGAAG
GTCGAGGTGTCGTCGTCGTCGTCAACCCAAGTGTCCTCTTCCACCACCTCGGCGTCGTCC
ATGTTAAGACGCGAGACCACCGTCTCATCGACGGTGACGTCGACAGAGACGACCGAGGCG
GGTACAGGAACCGAGTGGCTCCCCGTGACGCCGTCGAGCGGGAGCTGGGAGCAGTACTGG
GAGGCGTTGCTCGGCGGCCTGCCGCCGCTCTCGCCGCTGTCACCGATCCCGACGTTGGGA
TTTCCACAGCTCCCCGTTAATTGA
>PgERF59 PMA3G01410.1
ATGGACTTCGCCGGAGACTCCGACGACTTCGCCCTCGACTTCATCAGCGAGCACCTGTTC
GATGGTGGTAGCGGCGGTGTCCCCGTGCACAGCGGCACCGGAGTTCTGGACGACGTCACC
TTGCCCGCGCTCCAAACTCGACCCGAGTTCCGGCCCATGTCGTCGTTCTTGCCGCCGCCG
CCAACGCTGCAACAGCAAGGGTACGTGTACGTAGACCTGACGCACGAGTACACGGGTCCT
GCGGCCCATGCCCCGGCGTTCCGGGCGCAGGAGCTTGCGCCGGCGGTGATGATTAAGTTT
GGGAGCGAGCCGTCGTCCCCTGTGAGGCTACCGCTGGCCATCACCGTGCCCCCGACGAGC
TCGTACGCGTGGGCGGAGTCCGTCACGGACGCGCCGCCGGCGGCGGCCGCGGCCGTTGAT
GACGACTTCCACAAGTACCGCGGCGTGCGGCAGCGTCCCTGGGGCAAGTACGCGGCGGAG
ATCCGCGACCCCAAGCGCCGTGGCTCGCGCGTGTGGCTCGGCACCTACGACACGCCCGTC
GAGGCCGCGCGCGCCTACGACCGCGCCGCGTTCCGCATGCGCGGCGCCAAGGCCATCCTC
AACTTCCCCAACGAGGTCGGCACCCGTGGCGCCGACCTGTGGACGCCGCCGGCGCCGGCG
CCCCCGGCTGCGACGCAGGCCGCCCCGGCGAACAAGCGGAAGCGGCAAGAGGAGGAACCC
GCTGTGATCAACAAGGTGGTGAAGATCGAGACGGCGTCGGCGGCGGCGGCGGCCCAGGTG
TCAACCACCTCGCCGTCGTCCATGTCATCGGGCGATACCACAGGGACCGCGTCGTCCACG
GTGACGTCGGCAGCGACGCCAGAGATGGGCGCAGGTGCCGAGTGGCTCCCCGCGACTCCG
TCGAGCGGGAGCTCGGAGCAGTTCTGGGAGGCGTTGCTCGGTGGCCTGCCGCCGCACCCG
GCGTTGGGGTTCCCTCAGCTGACCGTTAATTGA
>PgERF60 PMA3G01411.1
ATGAATATGGACCTCATCGGAGACGCCGACGGTTTCGCCCTCGACTACATCCGCGACCTC
CTGCTCGGCGGCGACGGCCGCGGCGCACCCGTGGTCAGCCCTGTAGTTTCCGGCGACGAC
GTCACCTTCCCCGTCGTGCAACCTCAACCGGAGTTCCAGCCTATGCCGTCGTCGTTCTTT
CCGCAGCCGCCGCAGCATCAGGGGTACGTAGACCTGACGAATCAGTACATGGGCTCTGCT
CCGGCTGCCCCTGCTGTGGGCGAGGCGGCGTCGTTCCGGCCGCTGGAGCCGCCACCACCG
GTAATGATAAAGTTCGGGAGCGAGCCGCCGTCCCCCGTCGGGCCGCCGCTGACCATCTCC
GTGCCCCCAAGCTCGTACGCGTGGGCGGGAGCGGCGTACGCCGCCGCGCCTGCGGCCGCG
GCCGTCCAGGACTACCCCAAGTACCGCGGCGTGCGGCAGCGCCCCTGGGGCAAGTACGCG
GCGGAGATCCGCGACCCCAAGCGCCGGGGCTCGCGCGTGTGGCTCGGCACCTACGACACG
CCCGTCGACGCCGCGCGCGCCTACGACCGCGCCGCGTTCCGGATGCGCGGCACCAAGGCC
ATCCTCAACTTTCCCAACGAGGTCGGCACCGGCGGCGCGGACCTCTGGACGCCGCCTTCT
CCGCTGACGCAGGCCGCCACCGCGGCGAACAAGCGGAGGCGGCAGCAGCCGGAAGACACC
GATGATGACGTCGAGGTGGTCGCAGTGGTGAAGAACAAGGCGGTGAAGCGCGAGGTAACG
TCCACCTCGCCGTCTTCCATGTCGACGCGCGAGACCACCGCCTCATCGACGGTGACATCG
ACTACGCCGACGACGGGCGCAGGTGCCGAGGGGTTCCCCATGACGCCGTCGAGCGGGAGC
TGGGAGCAGTACTGGGAGGCGTTGCTCGGTGGCCTACCGCCGCTCTCGCCGCTGTCACCG
CACCCGACGTTGGGATTTCCGCTGCTCAGCGTTAATTAG
>PgERF61 PMA3G01413.1
ATGCTGCTCAACACCATCCGGGAGCACCTCCTGGAGGAGCGGGAGGCGTCGGAGGCGCTG
GTGCTGGACACCATTCGGCAGCACCTCCTGGAGGAGCCGCCCGCGTGCCGCCGGAACGAG
AGCTTCGGGAGCCTGGTGGCGGACCAGTGGAGCGGTTCGCTGCCGTTCCGCTCCGACGAC
GCCGACGACATGGTCGTGTTCGGGGCGCTGCGGGACGCCTTCGCCACCGGCTGGCTCCCC
GACGGCTCCTTCGCGCAGGTCAAGCCCGAGCCGCTCCCGTCCCCGGACTCCTCCTCCTGC
TGCTACTCCTCCTACGACGGCTTCGGCCTCCTGGACCTGGAGCCGCCGGAGCAGCCGACG
ACGCCGGGCGCGAGCGGCGAAGCGGCGACGCCCCGGAGGGGGGACGGGGAGGAGGCCGCG
GCGGGCGTGTCGAGGGGCAAGCACTACCGTGGCGTGCGGCAGCGGCCGTGGGGCAAGTTC
GCCGCGGAGATCAGGGACCCCGCCAAGAACGGCGCGCGCGTGTGGCTCGGCACCTACGAC
ACCGCCGAGGACGCCGCGCTCGCCTACGACCGCGCAGCCTACCGCATGCGCGGCTCCCGC
GCGCTCCTCAACTTCCCGCTCCGCATCGGCTCGGAGATCGCGGCCGCCACCGCCGCCGCA
GCCGCCGCAGGGGACAAGCGGCCGTCGCCCGAGCCCGCGACCTCGTCCGACTCGTCCTTC
TCCACCTCCTCCTCGTCCTCCTGCGGCTCGACGAAGCGGCGGAAGCGAGGCGAGGCCGCG
GCCGCGACCATGGCCATGGCCCTGGTGCCCCCGCCTTCCCAGCTCAGCCGGCCGGCGCAG
CCATGGTTCCCTACCGCCGCGGCCGAGCCGGCCTCCATGGCGCCGCGCGTCGAGCAGCTG
GTCATCTAG
>PgERF62 PMA3G01575.1
ATGGATGCGTCGAGCGCTAGCGGCGAGAGCGGTGGTGGTGGTGGCGGTGGCGCGGCGGGC
GGGCGTGGGGGCAGGAGGTGGAAGGGCAAAGGCGTCACGCCCATACAGCCGCGGCGGCAG
CTGGCGCCGGTGATGGAGGACGCGTCGGCGGCGTCGCTGCGCCCGCTCAAGAAGATCGGG
CGGGCGCCGGACCGCTTCCAGCGGTCCGCGTCGTCGCTCTCGACGACGTCATCGTTGTCG
GCGCCGCCTTCCCCTCGGGCGAGCGCCGCCTCGCCGGCGGCGGCAGCGGAGTCGTCGCCG
CCCTCCGCGCGGCGTATCTTCCCGTTCGCCTACGAGCCCTCGGCGTCGCCGGTGGGCGGT
GCCCCGCGGCTGCAGCTCCCGCCGTGGCAGCACTCCAGCGCGTCGCAGCCGGCGTCGCCG
CAGCCGCAGCAGCAGGCGCCGCCGTTGCAGCGTCAGCAGATGATATCGTTCGGCGCGCCG
CCGCAGTACCAGGCACAGTTCCTGTTGCCGGAGGGCTCACCGCAGCACCAGCAGCAGCAT
CTGCTGCGGTACTGGAGCGAGGCGCTGAACCTGAGCCCGCGCGGCGGGCAGGCCGCGGCC
ATGCTGCCGTCGCTGTACCAGCACCTGCTGCGGGTTCCGCCGCCGCCGCAGAAGCTGTAC
CGCGGGGTGCGGCAGCGGCACTGGGGGAAGTGGGTGGCCGAGATCCGGCTGCCGAGGAAC
CGCACGCGGCTCTGGCTCGGCACGTTCGACTCCGCCGAGGACGCCGCCATGGCGTACGAC
CGGGAGGCCTTCAAGCTCCGTGGCGAGAACGCGCGGCTCAACTTCCCGGACCGGTTCTTC
GGGAAAGGCCACGCCGGGGGCAGTGGCCGCACCAGCGCAACCTCCGCAGACGCCCCGACC
ACTGCCGCGGGGTCTGGCTCCTCCTCCTCCTCGTCGCCTCCACAGACTCCGGACGAGGCG
AGCACACAACGAACGCCGCCGCCGCAAGCAGAAGGATCGGACAAGCAGCCACAGCCTCCG
GTGGCGACGTTGTGGCAGCAAGAAGTCAGCTCTACTACCATGCCAGTCTCGGGTGAAATG
ATTCACGCGCCGGTGGCTCATGGCAGCGAGTGGGGTCCGGCCGACGAGGCTTGGTTCAAC
GTTTGGGGGCCAGGAAGTTCCTTCTGGGACTACGACATGGAAAGCAACCCCCCAGGCCTC
TTTCTCCATGGTCGCTTCGCCGCCGGTGAGGATGAGGCGGTCATGGAGCACTCCAGCGCA
CAAGAAACCACAGCGACAGCGGCAGCCGGGACGAACACGCCATGCGATCACGTCCCGGTA
ACACCTGCTTCTTCTTCTTCCCCTCTCCACTCGCAGTCTCCCCATACTCCTTCCTTCATG
GACTAA
>PgERF63 PMA3G02633.1
ATGGAACAAATGGGCAAGCACCTGCAGATGCCTTCTCCGATGACGAGCAGCGGCAGCAGC
AGCTCGTCGTCGTCGTCATCGTCACAGCAGCGGCGGCAGCAGCAGCAGTACCGGGGCGTG
CGGAAGCGGAAGTGGGGCAAGTGGGTGTCGGAGATCCGGCAGCCGGGCACCAAGACGCGC
ATCTGGCTGGGCAGCTTCGAGTCGGCGGAGATGGCCGCGGTGGCGCACGACGTGGCGGCG
CTGCGCCTGCGGGGGCGCGACGCGCAGCTCAACTTCCCCGGGTGCGTCGGCTGGCTGCCC
CGCCCCGCCACCACGCACCCGGGCGACGTCCGCGCCGCCGCGGCCGAGGCCGCCGACCGG
GTGCGCTGCGACCCGGCGCTGCTGGTGCTGCACCAGGCGGCGGCGGCGCGGTGCAACCGT
GAGCTCGACCTCGACCTCGACGACCTCGCGGACGCTGCTGGGCCGCCGGTGGCCGTCGAG
CTCGTCGTCGGTAGCGACGAGGAGTTCGAGCTGGACCTGGACTCGCCCAGGCTGTGGGCC
GAGATGGCGGAGGCCATGCTGCTGGACCCGCCGGGCTGGGCCACGGGCGTCGGCGACGCG
GAGTTGGCGGCCCAGCAGTGCTGCTGGTCGCACGGCGGTTCCCTGTGGGACGCCTGTTAG
>PgERF64 PMA3G02908.1
ATGTGGATTAGTAGAGCAACAATGGTGGCGCCGACGCCGATGATGTCTTCGGAGCACGCG
CAAGCGGCGGAGACGGCGGCGATCGTGTCCGCGCTCACGCACGTCGTCGCCTGCGGGCGC
GGGCCGCCGCGTACGGCGCCGGCGATCGTCGTGCCGTGGCGCTACGACGACGACAGCAGC
CGCGGCAGCAGCGCCGCGGGCCACCACCAGGGACAGGAACAGCTCGCCGCCGGGGTGGCG
GGGCAGGGGACGGCGGCGGCGCTGGCCGCGCCGGCGAGGAAGTACCGCGGCGTGAGGCGG
CGACCGTGGGGGAAGTGGGCGGCGGAGATCCGTGACCCGCAGAAGGCGGCGCGCGTGTGG
CTCGGCACCTTCGCCACCGCCGAGGACGCCGCGCGCGCCTACGACGCCGCCGCGCTCCGC
TTCCGTGGCAGCCGCGCCAGGCTCAACTTCCCCGAGGACGCCGCCGCGCGACGCGCCCGG
GAAGCCGAGGCGGCATCAGCTGTGGCCAGCGCGGGGCCGCCAGCCGCGCTGCTCGAGTCT
CATACCGCCGCCGCCGGCGGCGACGACATGGTCGACTACCTCGAGTACTCCAGGATCCTG
GAAGGTGATGAAACCAGCGGCATTATGGACGGGTTATTCGGTGGCGACGGCAACGGGCGG
TTCCTCGGCTCGTGGAGTATTGGGACGTCGCCGCCGTCGTCGGGCTCTGGTGCTACCGCC
GCCGCCGCCGCCGCGCGCTACTCTGCTTCGTCAGAGTAA
>PgERF65 PMA3G03177.1
ATGCAGCACCAATCCAACTACCACCTCAAGTCCTCAACCACCTCTGACCTCTCTCTCCTC
ACCTTGTCAACGACCGAGCACACACATCACTCTCAGCTCCTCTCTGATCGAGCCTGTGAC
AGCATGAATTTCTCCTCGTATTTCTTCTCCTCCTCGACGCCATCTTCGGCGGACAAGAAG
TCGTCGTCGTCCAAGCGCCGCCAGCAGCAGCAGCAGCAGCAGGCGGCGCAGGCGGACGCC
AACACGACGCGGTACCTCGGCGTGCGGCGGCGGCCGTGGGGCCGGTACGCGGCGGAGATC
CGCGACCCGGCCACCAAGGAGCGGCACTGGCTGGGCACCTTCGACACCGCCGAGGAGGCC
GCCGTCGCCTACGACCGCGCCGCGCGCTCCCTCCGCGGCGCCCGCGCCCGCACCAACTTC
GCCTACCCGGACCTCCCGCCGGGCTCCTCCATCACCCCCTACCTCTCCCCGGACCTCACC
TCGGGTGACAACGCCGGCCACCAGCTCCTCCAGCCGTTCTACGCCGACCCCGCCGCGTCG
TCCCTCCCCGTGGCCGCCGGCGCCAACGGCGGCGGCGGCGCTGGAGGATTCGGCGCCGGC
TCCGGCGACTACTACGCTTCCTACGGCGGAGGATACAGCGCCGACGACATGTCCGCGCTG
ATGGACGACCTCGCCATTCCCGACGATCTGCCCGCCGACGACGACTACGGCGTCGCCGGT
GCCGGCGGCGCCATGGAATCCTCCGTGTACGCCAGCGGCGGTTACGGCGGCACCAATGCC
AGCTCCGGCGGAGCGGGTGGCGGCGGGTGGTGCGACGCGTCGGAGCTCAGCGCGTACGGC
GGCGCGTCGTCGGCCGCCGCCTCGTCGCACGGGGTCTACTTCGAAGAGGGGTACGTGCAC
AGCCCGCTCTTCTCGCCGATGCCGGCCGTCGACGACGCCTGCTCCGACGGGTTCCAGCTC
GGCGGATCCTCGTCTTCCTACTACTACTGA
>PgERF66 PMA3G03187.1
ATGGAGGTGCGATGCAAGCTGAAAGAAAAAAAGGAGGCGGAGGAGGCAGAGATCGTCCGG
CAGCTGACTACGGTGGATCCCCGGAGGCATGGCAAGAGGCCCCTACCCGCCGACGAGGAG
GAAGAGGATCAGCCGCCGCCCAAGCACGAGCAGCTCGAGGTCGAGGAGCATCATCAGTAC
CACGTCTCGCCGCACCTGCTGCAGCAAGGTGCTGCTACCTTTAGCGGCGGCGGAGGGTCG
TCGCCGTCGTCGGCCGCTGGCCCGTCGCCGGGGGCGTACGCGCAGTACTACTACTCGGCG
CGCGCCGACAACGACGCCTCCGCCGTGGCCTCCGCACTTGCCCACGTCATCCGCGCCTCC
CCCGACCAGCAGCTCCCGCCGCAGTACGCCATCTACGCCGCCGGCGCCGCCCCGTCGGGC
CAGCAGGGAGAGCACCAGCAGCAGCAGCAACCGCCGCACCACCCCGGCGCCCAGGCCGCC
GCCGACGAGGAGCAAGCAGCAGGTCGGAGGCGGCACTACCGAGGGGTGAGGCAGCGGCCG
TGGGGGAAGTGGGCGGCGGAGATCCGTGACCCCAAGAAGGCGGCGCGGGTGTGGCTCGGC
ACCTTCGACACGGCGGAGGACGCCGCCATCGCCTACGACGAGGCGGCGCTCCGGTTCAAG
GGCACCAAGGCCAAGCTCAACTTCCCCGAGCGCGTCCAGGGCCGCACCGACCTGGGGTTC
CTCGTCACCCGCGGCATTCCAGACCGGCACCAAGGGGCGGCTGGGGCGGTGACGCTGGCG
GCAATGCCGCCGCCGCACCGGCACCAGCACCACCAGACCGTCGTGCCGTACCCGGACATC
ATGCAGTACGCGCAGCTGCTGCAGGGCGGCCGGGGCGGCGGCGCCACCAGTGACCACGCC
GAGGCGGCGGCCCAGCACGCGCAGGCGCAGGCGCGACTCATGATGATGGCCCGCGGCGGC
GGCGGTGTCAACCTGCCGTTCGGCGCCGCGTCGTCGTTCTCGCCGTCCTCCTCATCGTCA
GCGCCGCAGATACTGGACTTCTCCACGCAGCAGCTCATCCGGCCCGGCCCGCCGTCGCCG
GCCGCCGCGGCGCCGTCGACGCCGTCGTCCACGACCACGGCGTCGTCGCCCGGTGGTGGC
AGTGCATGGCCGTACGGTGGGGAGCACCACAGGAATAAAAAAGACGCGTGA
>PgERF67 PMA3G03895.1
ATGTCGGACTCTGATGCAACCAGCCCGGCGTCGCAGCCGTCTGGCGTGGAGAAGATGGGC
GTCGTAAGGGGCAGCAAGAGCGGCGGCGGCGGCGGGCGGCGCCCGGCTTATCGCGGCGTG
CAGATGCGGGCGTGGGGGAAGTGGGTGTCGGAGATCCGCGAGCCGCGCAAGAAGTCCCGC
ATCTGGCTGGGCACCTTCCCGATGGCGGAGATGGCGGCCCGCGCGCACGACGCCGCGGCG
CTGGTCGTCAAGGGCCCCACCGCGGTGCTCAACTTCCCGGAGATCGCCGCGTACCTGCCG
CGCCCGGCCTCCGCCGCGCCGCGGGACGTGCAGGCCGCGGCCGCGCGCGCCGCCGCCATG
GACGTGCCCGCCCCCGCCGCCGTCGTCGTGGGCGCAGCCGCGAGGGAGGTTCCGTCCGTG
GCGCTGGCGCCTCAGGAGCCGCCGCCGTCGCCCCACCAGCAGGTGCCAATGGGACAGGCG
GCGCTGGTGGTGGCCTATCCGGACGAGGAGGAGCTCGAGGAGATCGTGGAGCTTCCGGCG
ATCGACGAGGACGCCCTGTCGCCGGCGGCGGACCACATATGCTGGACGGCGGCGGTGGCG
TCGTTCCACGACTCCGCCGCCGCCGACCCGTGGTGCGAGCCAGCGGCTGCGTGGATGCAC
GCCGCCGGCGGCATGGCGGCCCACGTCGACGACATGCTGCTCGTGCCCGAGCTCGCCGCC
GACCACCACCAGCAGCTCTGGGCGCCGCAGCCGGACGGCATCGTTTCGTCGGGTTTCTGT
GCGCTCTTGTGGAACCTGTAG
>PgERF68 PMA3G05225.1
ATGGTTAGCTTGAGGCGACGTCGACTCTTGGGACTTTGTTCTGCTTTTGTTTCAGGGAAA
GACTCATTGCCCGTTGATCTTCCTAAGCCCATTGAGAATGAAAAAACTGTGGAAGTTGTA
CATTCCAATGTGAAGCCATTCAGTGTACACCCATTGCCCCCGACTTCTGATGTGCTCACA
AAATCCCCAAATGGTTCCGATGATTCGAAAGAAGAGAAAACACAGTATTATCCAGGCAAG
GAAATCAAGCGCAGAAAACGACATAGAAGAAAGCAGTATGTGGATCAAGAGCCATGCATC
ATGAGGGGGGTTTATTTCAAAAATATGAAATGGCAGGCTGCCATAAAAGTTGACAAGAAA
CAGATTCATTTGGGCACTGTTGGGACGCAGGATGAAGCAGCCCGACTTTATGATAGGGCT
GCTTTTATGTGTGGAAGGGAGCCGAACTTTGAGCTTTCTGAGAAAGAGAAGCAAGAACTG
CGGAAGTATACCTGGGAGGACTTCTTAGCAATAACTCGCACCACAATAACCAGCAAAAAA
CAAAGGAAGGTCGGATTGCTAAGGCGTAGCAAGGCAGACTTGTTCATGGGACAGAGTGAT
GGTGATACTGAGATGGCAAATGGCGGTGGCTCATCGAATTCTGACAATGGAGATGCTGAG
ACATCAGCATCTTAG
>PgERF69 PMA3G05434.1
ATGCCGTACTACTACGATGTCGGCGTGGGCTCCTCCACCATCTCATCGCATCAACCGGGC
CAACTGGCCGTGCCGGCAACCGCTGGATCTCTTCATCAGCGGGCGACGCTGGAAGCTGGA
ACTGCTGCCGCGGCGGAGGTCCAAGAAGGCAACGTGATGAGAAGGCACTACCGTGGCGTG
CGGCGGCGGCCGTGGGGCAAGTGGGCGGCGGAGATCCGTGACCCCGCGAAGGCGGCGCGC
GTCTGGCTCGGTACCTTCGACACCGCGGAGGCCGCCGCCATGGCGTACGACGACGCAGCG
CTCCGGTTGAAGGGCGCCAAGGCCAAGCTCAACTTTCCCGAGCGTGTCCGTGGCCGCACC
GGCCAGCAGGGCGTGTTCCTCGTCACCTCCGGCGTCCCTCTGCCACCGCCAGTATCAGCG
CCATTACCACCGCCGTGTCTGCGGCCAACTGTCGCCGCGCCGTTCCCCGACCTGATGCGG
TACGCACAGCTACTTCAGGGTGGGACTGGGAGCAGCCAGAGGAACGTCGTGGCCAGCGAC
ACCGGTGATCTCGCGCCGCCGGCGGCTTTGGCAATGCCGCCAGCACAAGCGCCGTCGTCG
TTGCAGATTCTGGACTTCTCGACGCAGCGTCAACTCCTCCGAGGCTCACCGACAACAATC
GGCCGCCGACCGTCGACGGCGGCGTCGGCATCGATGTCCACGACTACTGCGTCTTGTTCG
CCCAGCATGTGGCCACACGTCGAGGCCAGTACGAGCAAAGCTGATGAGGCACACGACGAG
AGTTTCAATACTCCTGACTGA
>PgERF70 PMA3G05448.1
ATGGACTTCTCCTACTTCTTGTCGTCGTCATCCTCGCAGAAGAAGTCCTCCAAGCGCCGG
CAGCAGCAGCAGCAGGAAAGTGGCAACGAGACGAGGTACCTCGGGGTGAGGCGGCGGCCG
TGGGGCCGGTACGCGGCGGAGATCCGGGACCCTGCCACCAAGGAGCGGCACTGGCTCGGC
ACGTTCGACACGGCTGAGGAGGCCGCCATCGCCTACGACCGCGCCGCCCGCAACCTCCGC
GGCGCGAGCGCCCGCACCAACTTCGCCTACCCGGACCTGCCGCCTGGCTCCTCCGTCACC
CCCTACCTCTCCCCCGACCTCTCCGCCGACCAGCTCCAGAGCTACTACGCCGCCGGCCCC
GTCGTCCCCGCCGCTCAGCCAACGCCGCCGGCCCGCGAACAGGATCAGACCTACTCTCAT
GGCGGCGCCAGCAGCGAGACCTACCACCAGTACCACGTGCCGGCAGAGATGCCGACCTAC
GGGGCGCTCGACGCCTCGATTGCATACGGCGGGAACGTTGAGACCATGGATATGTACTTC
GACGGCGGCAACGGCGGCGCCGCCGGTGGCGGCGGCAGCAGCGCGTGGTGCGACGCGGCG
GAGCTGGACTTCGGTGGCTACAACGACGCGGCGGCCACCAGCGGCTTGCACGGCATGTAC
TTCGAGGAAGGGTATGTGCACAGCCCGTTGTTCTCGCCGATGCCTGCCGCCGACGAGGTC
GACGGGTTCCAGCTCGGCGGCTCGTCATCTTCTTACTACTACTGA
>PgERF71 PMA3G05875.1
ATGGAGAACAGCCACCACCACCAGCAGCCGGCCGCTCCTCCGGCGGCCGCCCCGCAGTAC
CGTGGCGTGCGACGGCGGAAGTGGGGCAAGTGGGTGTCGGAGATCCGGCAGCCGGGCACC
AAGGTCCGCGTCTGGCTCGGCAGCTTCGACTCCGCCGAGGCCGCCGCCGTGGCGCACGAC
GTGGCGGCGCTGTGCCTGCGCGGCCCGCGGGACGCGCAGCTCAACTTCCCGGGCTCCGCG
GGCTGGCTGCCCCGCCCCGCCACCACGGACCCGGCCGACATCCGCGCCGCCGCGGCGGAG
GCCGCCGAGCGCGTGCGCCGCGAGCCGGCGCTCGTCGCCGCCGAGACCGGCAGCGCGCCC
CCGGCGAGCCGCCTGGACGACCTGGCCGTGGGCGGCGAGTTCGACGACGACCTGGAGTCA
TCGCCACGGCTGTGGACCGAGATGGCCGAGGCCATGCTGCTGGACCCGCCCAAGTGGGGC
CCGGATGGCAGCGACGGCTCCGAGGCCTCCGGCTCCCAGCATTGGCCCCAGGGTTCCTTG
TGGGATTGA
>PgERF72 PMA3G06199.1
ATGGAGGACGTGGCTACCGCGCACCTCTACGCCCACGCTCACCTCCACCGGAGCAAGCGC
CCCTCGCCGGCCGCGGTCGAGGAGGATGACGGCGACTACGTGGCGCTTCACAAGGGGGCG
CGGTACCGCGGCGTGCGGCGCCGGCCGTGGGGCCGGTTCGCCGCGGAGATCCGGGACCCC
GTGTCCAGGGAGCGGCGGTGGCTCGGTACCTTCGACACCGCCGAGCAGGCCGCCTGCGCC
TACGACGTCGCCGCGCGCGCCATGCGCGGCAGCAAGGCGCGGACCAACTTCCCCGTGCAC
GCCGCCGCGAGGTTCTGGCCGTGGAGCGCGCCGCCGCAGCCGGCCCACACGCTCAACCCG
TTCCTCCTGCACAACCTCATCACGAGCTCCTCCCACCACGGCTTCCTTCTGCTCCCTCAA
GCGGACCACGGCGACGTCGTCAACTCCTCCGCGCCCTGCAGATCGCCGGCGCCGGTCGCC
GAGGCCATGCCAGCGCCGTTCCCTGTCGCCCCGCCGCCTCCTGTAGCGCTAGAAGACGAG
GAAGACGTCGACGACTGGGGCGGCCTCATGCAGGGCGAGCCCGCGGACGCCGGGCTCCTG
CAGGACGCGCTGCACGGCTTCTACCCTGCTGGCGCGCGCCCGCGCGGCGGCGGCAGCCGC
AGCCTTTCCGCTTCCGTTGCCGACGCCCGGGCGGGCGTCGCAGGTGTGCCGGTGAAGCGG
GAGAGGTACGACGCGTTCGGCGCCATCGACGACGGCGAGGAGGGCGGCGAGTACCCGATG
ATGCCGCGGGGCCTGCTCGAGGACGTGATCCAGTACCCGGCGTTCATGGAGGTCGAGGCC
GCGCCGTCCGCCCCCACGCGGCGCTGCCGCTGGGGCTGA
>PgERF73 PMA3G06200.1
ATGGAGGGTGCGCACCTCTTCGTCCACAGCCACGGCCACCACCACCGCAGCAAGCGCCCC
ACGCCAGACGGGATCATCGACGTGGACGGAGACGGCGACGCATCCCCCAAGGGGGCGCGG
TACCGGGGTGTCCGGCGCCGGCCGTGGGGCCGGTTCGCGGCGGAGATCCGGGACCCCATG
TCCAAGGAGCGGCGGTGGCTCGGCACCTTCAACACCGCCGAGGAGGCCGCCTGCGCCTAC
GACGTCGCCGCGCGCGCCATGCGCGGCAACAAGGCGCGCACCAACTTCCCCGTCCACGCC
GCCGCCGCGGCGTGCTGGCCGTGGGGCGCCGCGCCGCCGCAGCCGGTGGCCGGCGCGCGC
GCGCTCGACCCCATCTTCCTGCACAACCTCCTCATGAGCTCCTCCTACCAGGGCTGCCGC
CTGCTCCACCACGCCGGCCACGGGTACCCCTCTCCTGCCCGGCCTCTCCCTCCGGCGCCG
GCGCCGACTCCCGCCGCTCCGGCGCAGGGTGCCATGGCCGCGCCCGCGGTGACGGCCCCT
GCCGTCGCCTCGTCTCCCGTAGCACCACCGTCCGTGGACATGGACGTGTGGGGCCGCGCC
CTGCGGAGCGGCCCACCTGACGCGGGGCTGCTCCAGGACGCGCTGCATGGCTTCTACCCG
AACATGCTGCCGCGCGCCGCCGCCGACAATCGCGTCGAGCTGGGCGCCGAAGCCTGGGAT
GCCGCGTCCATGATGAAGAAGCTGGAGAGGCACGAGGTGTCTGCAGCGGCTTTCCCATGC
GTGGGCGACGACGTCGATGAGGATGGCGAGCACCCGATGATGCCGCAGGGCCTGCTCGAG
GACATGATCCGGTATCCGGCGTTCGTGGAGGTCGCGGCCGCGCCGCCCGCCGCCACGCGA
CGCGGGCGCCGGCGCGGCTGA
>PgERF74 PMA3G06414.1
ATGGCTTCCGCCAACAACTGGTTGGGCTTCTCGCTCTCGGGCCAGGACAACCACCAGCAG
GCTAATCAGGAAAGCTCCCCTGCTGCCGCCGGCATCGACATCTCTGGCGCCACCGACTTC
TACGGCTTGCCGACGCAGCAGGGCTCCGACGGGCATCTCGGCGTGCCGGGCCTGCGGGAC
GATCACGCTTCCTATGGCATCATGGAGGCCTTCAACAGGAGCCATCAAGAAACCCAAGAT
TGGAACATGAGAGGTCTGGACTACAACGGCGGCGCGTCGGAGCTGTCGATGCTCGTCGGG
TCGAGCGGCGGCGGCAAGAGGGCCGTGGAGGACGGCGAGCCCAAGCTCGAGGACTTCCTC
GGCGGCAACTCGTTCGTCTCCGAGCAAGACCAATCCGGCGGCTATCTCTTCTCCGGGGCC
CCGATGGCCAGTAGCACCAACAGCAACAGCGGGAGCAACACTATGGAGCTCTCCATGATC
AAGACCTGGCTCCGGAACAATCAGGTGCCCCAACCGCAGCCTCCGGCCCCACACCAGGCG
GCGCCGCAGCCCGAGGAGATGAGCACCGACGCCAGCGCGAGCAACTTCGGCCGCTCGGAT
TCACTGGGGAGGAACGGCACGGTGGCGGCGGGGAGCTCGCAGAGCCTGGCGCTGTCGATG
AGCACGGGCTCCCAGCACCTGCCCATGGTCGTGGCCGGCGGCACCAGTGGAGCGGCGGCC
TCGGAGAGCACGTCATCAGAGAACAAGCGGGCGAGTGGCGCCATGGATTCGCCCAGCAGC
GGCGCGATAGAAGCCGTCCCGAGGAAGTCCATCGACACGTTTGGGCAAAGGACCTCTATA
TACCGAGGTGTAACGAGACATAGATGGACAGGGCGGTATGAGGCTCATCTCTGGGATAAT
AGTTGTAGAAGAGAAGGGCAGAGTCGCAAGGGTAGACAAGGTGGCTATGACAAGGAGGAC
AAGGCAGCAAGGGCTTATGATTTGGCAGCTCTCAAGTATTGGGGAACTACTACAACAACT
AATTTCCCGATAAGTAACTACGAGAAAGAGGTAGAAGAAATGAAACATATGACTAGACAG
GAATATATTGCGTACCTAAGAAGGAATAGCAGCGGATTTTCTCGTGGGGCATCAAAGTAT
CGAGGAGTAACTAGACACCATCAGCATGGAAGATGGCAAGCAAGGATAGGGAGAGTTGCA
GGAAACAAGGATCTCTACTTGGGCACATTCAGCACCGAGGAGGAGGCGGCGGAGGCCTAC
GACATCGCCGCCATCAAGTTCCGCGGGCTCAACGCCGTCACCAACTTCGACATGAGCCGC
TACGACGTGAAGAGCATCCTCGAGAGCAGCACGCTGCCTGTCGGCGGCGCGGCCAGGCGC
CTCAAGGACGCCGTGGACCAGGTGGAGTCCGGTGCCACCATCTGGCGCGCCGACATGGAC
GCCGGCGTGATCTCGCAGCTAGCCGACGCCGGGATGGGCGCCTACGCCTCCTACGGCCAC
CACGGCTGGCCAACCATCGCGTTCCAGCAGCCGTCGCCGCTCACCGTGCACTACCCGTAC
GGCCAGCCCTCCCGCGGGTGGTGCAAGCCCGAGCAGGACGCCGCCGTGGCCGCCGCCGCG
CACAGCCTGCAGGACCTGCAGCAGCTGCACCTCGGCAGCGCTGCCGCCCACAACTTCTTC
CAGGCGTCGTCGAGCTCAACGGTCTACAACGGCGGTGGCGCCAGCACCGCCGCCGGGTAC
CAGGGCCTCGGCGGCGGCGGCTCCTTCCTGATGCCGTCGAGCACCGTCGTGGCCGACCAG
GGGCACAGCAGCACGGCCAACCAGGGGAGCACCTGCAGCTACGGGGACGACCATGATGGG
AAGCTCATCGGGTACGACGCCATGGCGACTGCCGCAGGCGGGGACCCGTACGCCGCGGCG
AGGGGTGGGTACCAGTTCTCGCAGGGCTCGGGATCCACGGTGAGCATCGCGAGGGCGAAC
GGGTACTCCAACAACTGGGGCTCTCCATTCAACGGCATGGGGTGA
>PgERF75 PMA3G06672.1
ATGGAGCCGGCGGACAGGGGCGGTGGAGGGCGCGGGAGGGGCTGGAAGGGGAAGGGCGTG
AGCTCCGGCTCCGCCGCGGGGAGGCACCTGGCGCCAGTTTTAGAAGACGCGCCGGCGGCC
GCATTGCTCCGGCCCCTGAAGAAGATCCGCAGCCCCGACCGCCGCCTCGACCGCTCCCTG
TCCGTGCTCTCGTCCTCTCCCCCGTCCCCCGACTCGTCCTCTGTTTCAAACCCCTTGTCG
CCGCCGTCGACGCGACACATATTTCCGTTCGCGTACGATCCGGCGGCATCGACAGCAGCA
GCGGCGGCGGCGTCGGCGCCGAGGCTCCTGCCGCTGTTGCAGTACTCCAGCGTGTTCCAG
CAGCAGCCCCCGCCCCCGCAGCAACAGCAGCCTTTGCAGCACCAGCAGATGATTTCGTTC
GGCGGCGGTCAGCATCAGCAGCAGCAGCCGCCGCAGTTCACGGCGCCAGCGAGCCCTCTG
TTCCCGCCGCACCTCGTGGCGCCGGAGGTGCAGCAGCAAATGCTGCTGCGCTACTGGAGC
GAGGCGCTGAACCTGAGCCCCCGCGGGTTCCGCGGCGGGGCCGTGCCGCCGGCGCTGTTC
CAGCAGCTGCTGCGCGCGCCGGGCCCGCCCAAGCTCTACCGCGGCGTGCGGCAGCGCCAC
TGGGGGAAGTGGGTGGCGGAGATCCGCCTCCCGCGGAACCGCACGCGGCTCTGGCTCGGC
ACCTTCGACACCGCCGAGGACGCCGCCATGGCCTACGACCGCGAGGCCTTCAAGCTCCGC
GGCGAGAACGCCAAGCTCAACTTCCCCGACCTGTTCCTCGGCAAGGGCCGGGTCGGTGGG
AGCGGCCGCACCAGCGCCAGCGCGGCTGCGTCGTGCTCCTCCTCCTCGTCTTCTGCTCCG
CCCACGCCGGACGACACCACCAACACGAAGCAAGCTCAGCAGCATCACGGAGAACAAGCG
TCCAACAGTGAAGCAAAGCCTCTGCTCCAAGAAACAGAGCAGGCAAAGAACTCAGAACCC
GAACCAAATCCCCAGCTCCAGCCGGCCGATCATCAGGGCGGTGGCGGTAACGCGGCCATG
TTCCAGCCGTCGATGACGTCCGGCGGCGTGTGGGGTCCGGCCGACGAGGCGTGGTTCAGC
GCCTGGGGGCCGGGCAGCTCCGTTTGGGACTACGACATGGACAACGCCCACGGCCTCTTC
TTCCAATCTCGCTTCGCCAGTGAGGCGACCAGCATGGACTACGTGTCCAGCGCGCTGGAT
GTCCCGGCGATCCCAGCGGCAGGGACATCCATGGCCTCTACCGCCTCCGTTTGTCTTCCT
CCAACTCCTCCCCACAGTCCGGCCTAG
>PgERF76 PMA3G06819.1
ATGCTCCTCAACCCGGCGTGCGAGGCGGCGGCGCTGGACAGCATCCGGCACCACCTCCTG
GAAGAGCCGGCGGCGCGGCCGGTGTACCGCCGCAGCACGAGCTTCGGCAGCCTGGTGGCG
GACCAGTGGAGCGAGTCCCTCCCCTTCCGCCCCGACGACGCCGACGACATGGTCGTCTTC
GGCGCGCTCCGGGACGCCTTCTCCCGTGGCTGGCTCCCCGACGGCTCCTTCGCCACCGTC
AAGCCCGAGCCCCCAGCGTCCCCGGACACCCCCTACGAGTTCGGCTCCTGCCTCGGCGTC
GGCGGCCTCCTCGCGTCGCACAAGGAGGAGGAGCCCGAGACGCCGACGGCCGGGCCGGCG
TCGCCCGCGACGGCGCTCGGGTGCATCGAGGAGGCCGCCGCGGTGTCCAGGGGCAAGCAC
TACCGCGGGGTGAGGCAGCGGCCGTGGGGCAAGTTCGCCGCGGAGATCCGGGACCCGGCC
AAGAACGGCGCGCGCGTGTGGCTCGGCACCTACGACAACGCCGAGGACGCCGCCGTGGCC
TACGACCGCGCCGCCTACCGCATGCGCGGCTCCCGCGCGCTCCTCAACTTCCCGCTCCGC
ATCGGCTCCGAGATCGCCGCCGCGGCAACCGCCACCACCACCGCCGTGGGAGAGAAGCGG
CCGTCACCCGAGCCGGCTGCGAGCTCCGACTCTTCTTCCCCTTCGTCGTCGTCCTCGTCC
GGGACCCCCAAGCGGAGGAAGAGAGGTGAGGCCGCGGCCGCGACCATGGCCATGGCCCTC
GTGCCGCCGGCGCAGGCTCCCGTCCAGCTGACACTACCGGCTCGTCCGTGGTTCGTCGCC
GGCCCGGTCCAGCAGCTAGTGAGCTAA
>PgERF77 PMA3G06823.1
ATGGACGTCTACAGCGGCGAGCTCGACGACTTCTCCCTGCAGCTCATCCGCGAGCAGCTT
CTCGGCGGCGAGGCCTTGGCTTGTCTCCCCGTCGTCGGTCCTGACGCGTACTCTGCGTCG
TCGGTTCATCATTCCGCCGCGCAGGCGGCGGCGATCCACCACCAGCCCGCTGCGGCGTTC
GTGCCCCTGCAGCACCAGCAGCAGGCCGCGTACGTCGACTTGACAAACGAGTTCGCCGAG
GCGGCGGCCTTCCCGGCGGAGCCGGTGATGATCCGGTTCGGTGGCGAGCCTTCGCCGGTG
TCCGACCCCAGCCGGAGGCCGATGCTCACCATCTCCCTGCCCCCGACCTCGCACGCCTGG
GGCGCCCCGGCGGCGACCGCCCCGCTGGCCCCGGCGGCGCCGGCCCCGGACGCGAACGAC
TTCCGCAAGTACCGCGGCGTGCGGCAGCGGCCGTGGGGAAAGTTCGCGGCGGAGATCCGG
GACCCCAAGAAGCGGGGCTCCCGCGTGTGGCTCGGCACCTACGACACCGCCATCGAGGCG
GCGCGCGCCTACGACCGCGCCGCGTTCCGCATGCGCCGCGCCAAGGCCATCCTCAACTTC
CCCAACGAGGTCGGCTCCCACGGCGCGGACTTCCTCGCGCCGCCGCCGCCGCCCCCGCCG
CAGGCGTCCCAGAACAAACGGAAGCTGCAACACGACGCCGCCGCCGAGGCCAACGAGCCA
GCAGCGAAGTCCGTCAAGGCCGAGGCGTTCGGATCGCCGGCGTCGTCATCACTCACGTCA
TCCTTGTCGCCAGCGACAACGACGGCCTCGACGGTGACGGCGACGTCGCCGTCGTCGTCG
CCGTCGTCGGAGGCTGCTGGAGCCTACGAGGCGATCCCAATGACGCCGTCCACGTCGAGC
TGGTCGTGGGACCAGCTGGACTGCTTGTTCGGCAGCCTGTCGCCGCTCTCGCCGCACCCG
CAGCTGGGCTTCCCGGAGGTCACCGTTAATTGA
>PgERF78 PMA3G06843.1
ATGGAAGAAGCTGACACGATCCACGCGCCCACCACGTCCTCCTCCAACTCCTCCTCCTTG
GACTCCGGCGCCGGCTCGTGCGTCATCAACGGCGCGCAAGAGCTGCCGTCCAAAAACGGC
AAGCCCCGCAAGCACGTGGTGAAGCGGAAGAGAGCCGCGTCGCCGGCTGCTCCTGACGGC
GGCCGCGGGGCGCCGGCGGAAGCCGCCGCCGTGGACGAGCGCGGCGATGAAGGCGGGGGC
CGGCGCAAGAGGGGGAGCGCCGGCACCAGGCACCCGACGTACCGCGGCGTGCGCATGCGG
GTCTGGGGCAAGTGGGTGTCCGAGATCCGAGAGCCGCGCAAGAAGTCGCGCATCTGGCTC
GGCACGTTCCCCACCGCGGAGATGGCGGCGCGCGCCCACGACGTGGCCGCGCTCGCCATC
AAGGGTCGCGCCGCGCACCTCAACTTCCCGGAGCTCGCGCACGAGTTCCCCCGCCCGGCG
TCCGCCTCCCCCGCCGACATCCAGGCCGCAGCCGCCGTGGCAGCCGCCGCCGCCGCCGTC
GTGGACGTAGTAGAGCAATGCGTCTCTTCCCATGCCGCCGCCGAGACGTCGTTGTCGTCA
TCGGCTGCCAGTTCAAAGAAGGTGGCCGCCAAGGCGGCTGCAGCAGCCGACGTGGAGCAA
TGCGAGACCTCCCCTGCCGCCGAGACGTCGTCGTCGCCGTCATCGGCTGCCAGTTCGGTG
GAGGCCTTCGCCGGCCTCAGCGAGGAGAACGTGCTGTTCGACCTTCCTGACCTTCTGCTG
AACCTGAGCGGGGGCCTCTGCTGGTCACCGATCTGGGCGGCGGCGGAAGAGTACGACGGC
GGCGACAGCCTGCACGAGCCGCTTCTGTGGGCCGACGACGATCAGTGCTGGAATGCTAGA
TAA
>PgERF79 PMA3G06844.1
ATGGAAGAAGAGCGAGCAGCGCTGTCCCCGGCGTCCGACGCCTCCATCACTACCTGCGGC
AGCGGCAGTTCCGGCCCCGGCTCCCCCGCCGCGTCGTCGTCGGCGTCTGCAGACGACTCC
GCCGGCGTCGCGGCCAGCGCGGCGAGCGGCCGGAAGCGGCCGCGCCGGGAGCTGAAGCAC
CCGGCGTACCGCGGCGTGCGAATGCGTGCGTGGGGCAAGTGGGTGTCCGAGATCCGTGAG
CCCCGCAAGAAGTCGCGCATCTGGCTCGGCACCTTCGACACCCCCGAGATGGCCGCGCGG
GCGCACGACGTCGCCGCGCTCGCCATCAAGGGCCGCGCCGCGCACCTCAACTTCCCGGAG
ATGTCCCACGAGCTGCCACGCGCCGCCTCCGCCGCGCCCGAGGACGTCCGCGCTGCAGCG
GCGCTCGCGGCCGCGATGGAGGGCGCCGCGCCGCCCGCCGCCGCGTCTAGCGACGACTCC
AGCCGCGGCGCCGCCACCGGCGGTGACGAGGACGAAGAGCCGGCCGCGTCCGCCTCGTCC
GGCAACGACAAGGACGCTGGCAATGCCGGAGACGAAGAGCCGGCCGCGCCGTCGTCTGAG
AACGCGGTGCAGCTGGCGGACGGCCACGTCCTAGATCTCGCGCTCCTCGAGCTGCCCGAC
GACGTCCTGCTTGAGTTCGGCTTCGAGTTCGCGTCGTTGCCGCCAACGACGCCAGATGCC
TGTTGCTATGATTTGTCCTGGGACGAGCCGTTGCTGCTGTGGGATCACTGA
>PgERF80 PMA3G06845.1
CTCCCACCTCACCAGTCACCACCTCCGCCTCCTCCTTCGCGCACAGTCAGTCACACTCCT
CCCGGGCAGCAGCAGCAGCAGCAGCAACTCTCCTCTCTACTGCCAACCAACTCCACCAAC
ACACACACGAACCACCGGAGCAGCGAGAGGGCGGGAGGAGCCATGGCTATGGAGGACTCG
TCCTCTGGCTCGGAGCCCACCACCTCCTCCTCGGCGGAGCCGCCGGCGTCGCCGACCGCG
ACCACGGCGTCGTCGGAGTCGGAGTCCTCCCCGGCCGCCAAGAAGCGGCGGCGCACCAAG
GACGGGCACCACCCGACGTACCGCGGCGTGCGCATGCGGGCCTGGGGCAAGTGGGTGTCG
GAGATCCGGGAGCCGCGCAAGAAGTCCCGCATCTGGCTCGGCACCTTCGCCACCGCCGAG
ATGGCGGCGCGCGCCCACGACGTGGCCGCGCTCGCCATCAAGGGCCGCGCCGCGCACCTC
AACTTCCCGGAGCTCGCGAGCGAGCTCCCGCGCCCGGCCACCGCCGCGCCCAAGGACGTC
CAGGCCGCCGCCGCGCTCGCCGCCGCCGCCGACTTCCCGGCGGCGCCCGTCGTCGCCAAT
GCAGCTGGCGGCACCAAGGACTCCGACGACGACGACGGCCCAGACGCCAGCACCGCCTCA
GCCTCAGCCTCCGCTTCCGCCTCGCTGCCGGAGGCGCAGGACGTGGGCATCAGCAACCCC
GACGACGCGCTGTTCGACCTCCCGGACCTCCTCCTCGACCTCACCAGACACGGGCCCTCG
TCGTGCCAGCTCTCGTGCGCCGCGTCGTGGGACGAAGACGTGTGCTTCCCCGGCGCCGGC
GCCGGCTCCGGCGTGTTCCGCCTCGAGGAGCCGCTGCTGTGGGAGTACTAG
>PgERF81 PMA3G06992.1
ATGGCCACCGCGACGAGCTCGGGGGAGCCGTCGCCGCGGTCGTCCGGGAAGCACGCCTTC
TACCGCGGCATCCGGTGCAGGAGCGGCAAGTGGGTGTCGGAGATCCGGGAGCCCCGCAAG
GCGCGCCGCATATGGCTCGGCACGTACCCGACGGCCGAGATGGCCGCCGCCGCCTACGAC
GTGGCGGCGCGCGCGCTGCGCGGGGCCGACGCCGTCCTCAACTTCCCCGGCGCGATCGCC
TCGCGCCGGGCGCCAGCCTCCGCATCCCCCGCGGACATACGCGCCGCGGCGGCGGCCGCC
GCCGCCGCCGCGCAGCTTGAGCACCCGCAGCATCAGGGTGGCGAGGCTGCTGCCACCGCC
AACCCTCCTCCCGCCGCCGCACAGGACAGGCACCACCACCAGCAACATGGCATGATGAGC
AGCAGCGCTGCGGCCAACGACGCGGCGGGCTACACGCCGCATCAGCAGCAGCAGCAGCAG
GGAATCTGCAGTGGCGAGTTCATGGACGAAGAGGCGATCTTCGAGATGCCGCAGCTCCTG
CGGAACATGGCGGCGGGGATGATGATGAGCCCGCCGAGGCTCAGCCCCGACTCCTCCGAC
GAGTCGCCCGACCCGTCGGAGGCCGGGGAGAGCCTCTGGAGCTACCATGACCCTTAA
>PgERF82 PMA3G06993.1
ATGGACCCCGGCACCTTCAGCAGCGACTACTCCTCGGGAACGCCGTCACCTGTCGCCGCC
GGCGGCGACGACGCAGGCGGCGGCGGCTCGTCCTCGTACATGACGGTGTCGTCGGCGCCG
CCCAAGCGGCGCGCCGGGCGGACCAAGTTCAAGGAGACGCGCCACCCGGTGTACAAGGGC
GTCCGCCGGAGGAACCCCGGGAGGTGGGTCTGCGAGGTGCGGGAGCCGCACGGCAAGCAG
CGGATATGGCTCGGGACCTTCGAGACCGCCGAGATGGCCGCGCGCGCGCACGACGTCGCC
GCGCTCGCGCTGCGCGGCCGCGCCGCCTGCCTCAACTTCGCCGACTCGCCGCGCCTGCTC
AGGGTCCCCCCGATGGGCGCCGGCCACGACGAGATACGGCGGGCGGCGGCCGTCGCGGCG
GACCAGTTCCGGCCGCCTCCCGATCAGGGCAATAATAATGTGGCCGCCGAGGAGGCCGCC
GCTGCTGCGCAGCCGGAGGCCTTGCCTAGCGCGACGCAGAACTTCGATCACCCGTACTGC
ATTATCGATGACAGGCTCGACTTTGGGATGCAGGGGTATCTCGATATGGCGCAAGGGATG
CTCATTGACCCGCCACCCATGGCTGGTTCGTCGTCCACCAGTGGCGGCGACGACGATGAC
AACGGTGAGGTTAAGCTCTGGAGCTACTGA
>PgERF83 PMA3G07650.1
ATGTTCAAACAATTTATCTGTTTCTTTGTCTGTATAATCGACGAGCTCAAGTCTTTTGTC
ATTAACAGAAGGCAGAAAGACGGGAGATGGCAAGCACGCATAGGACTGGTTGCTGGGACT
AGAGACATATACCTGGGAACATTCAAAACTGAGGAAGAAGCTGCGGAGGCTTATGATATT
GCTGCCATCGAGATACGTGGCAAAAATGCTGTGACCAACTTTGACCGAAGCAACTATGTT
GACCAGGGTATGCACTGTATAGAAGGGGAAGGCTTGAGGCTGCTCACCCCGAAGCCAGAA
TAA
>PgERF84 PMA3G07691.1
ATGGCCGCAGCCATAGATATGTACAAGTACTATAACACAAGCGCACACCACCAGATCGCC
GCCTCTTCTCCGGATCAGGAGCTCGCGAAAGCATTCGAACCTTTTATAACGAGTGCTTCC
TCTTCGTCTTCCTCCCCCTACCACTACTACTCTTCTCCTTCTTCTTCTTCTTCCATGACC
CAAGATTCTTACATGCCTACACCCTCCTACGCCGCCTTCCCCGCCTCGCCTCTTCCCACC
ACCGCCGCCACCTCCTCCGCGTCCTTCTCGCAGCTTCCGCCACTTTACTCGTCGCCTTAC
GCTGCTGCTTCCGCGGCGTCGTCGGGCGTGACTGGGTCGATGGGCCTGAACCAGCTCGGC
CCGGCCCAGATCCAGCAGATCCAGGCCCAATTCATGATGCAGCAGCAGCAGCAGCAGAGG
GGCCTGCACGCGGCGTTCCTGGGCCCGCGGGCGCAGCCGATGAAGCAGTCCGGGTCGCCG
CCGCTGCTGGCGCCGGCGCAGTCCAAGCTCTACCGCGGCGTGCGCCAGCGCCACTGGGGC
AAGTGGGTGGCGGAGATCCGCCTCCCCAAGAACCGCACGCGCCTGTGGCTGGGCACCTTC
GACACCGCCGAGGACGCGGCGCTCGCCTACGACAAGGCGGCGTTCCGCCTCCGCGGCGAC
ATGGCGCGCCTCAACTTCCCCGCCCTCCGCCGCGGCGGCGCGCACCTCGCCGGCCCGCTC
CACGCCTCCGTCGACGCCAAGCTCACCGCCATCTGTCAGTCCCTCGCCGGGTCCAAAAGC
GGCTCCCCCGACGCCGAGTCCTCGGCCGCGTCCCCTCCGGACTCCCCCAAGTGCTCGGCG
TCGACGGAGGGGGAGGAGGAGTCGGTCTCCGCCGGCTCCCCGCCTTCCCCGCCGCTGGCG
CCGCCCGTCCCGGAGATGGCGAAGCTGGACTTCACGGAGACGCCGTGGGACGAGACGGAG
GCCTTCCACTTGCGCAAGTACCCGTCCTGGGAGATCGACTGGGACTCCATCCTCTCATGA
>PgERF85 PMA3G07790.1
ATGGCCACCCTGAAACATCAGGAAGCGAATCATCATCACCAGACGAGAGAAGTTGACCCA
GGACACAGCAGCAGCGCCCCCAACTTTCTCGCGCCACCAAACCAACCAGTCGCCACGTCG
TCGCAGGCGCAGCACAGCCACCCGGCTCCCGCCATGGCGCCGAGGCTGGAGCGCGGCGGA
GGGTTCCACCTCCCGAACTCCGAGCAGGAGAACTCGCTCCTCCTCCGCGCGCTCATCTCC
GTCGTGTCCGGGGACAACGTCGTGCCCGCCCTGCTCCCGGGCCCGGAGGAGGAGGAGGAG
GCTGGAGCCGCAGCCGCGCCTGCGCCTGCCAGCGGCGCTTCCATGGCTCCCGCTCCTGCC
GCGGCGTGCGGCGCGGACGGGTGCGCCGGCTGCGGCAGCTGCGAGGTCCTCGCCGCGGCG
GGAACCGGCGGGTCGAGCAGCGACAGCGAGGACGACGGCGGGGAGTGCTCCGCCGCGAGC
CGCGCCGCCGTCGCCGTCGCCGGGGGCGTGGGCAAGCCGCGGCGGCGGAGGGGGAGGGTG
AGCAAGTACCGCGGCGTGCGGCGGCGGCCATGGGGCAAGTGGGCAGCGGAGATCCGCGAC
CCGCACCGCGCCGTGCGCAAGTGGCTCGGCACCTTCGACACCGCCGAGGACGCCGCGCGC
GCCTACGACGTCGCCGCCGTCGAGTTCCGCGGCCGCCGCGCCAAGCTCAACTTCCCGGAC
GCGCCGCCCCCCGCGCCGGCGCGGGCACCTTCCTGGGCGCCGGCCGCGACGTATCACCAC
CACCAACACCACCTGCCGCAGCAGGTGCAGGCGCAGCCGCAGCCGCAGCCGCTGCCCGAG
AGCAACCACGACCACGAGACCTGTGGGTCGAACGCGTCCTCGCCGGCGCACGTGGCTCCT
GCGCCGGTGGCCTTGCAGCACGGTGGCGCGAGGCCGGTGGCGAAGGAGCAGGACATCTGG
GACGGGCTGAACGAGTTCATGATGATGGACGACGGCAGCTTCTGGTCGTCCATGCCATGA
>PgERF86 PMA3G07816.1
ATGGTGAAGGGCGGCGCGCAGCTGCAGCAGGACGCGGCGGTCGAACGCGCCGCCGGCAAT
GCGGCGGCGGCGGCGGTGGCGCAGCAGCAGGGCGCCGGGAAGCGGCAGTACAAGGGCGTG
CGGATGCGGAGCTGGGGCTCGTGGGTGTCGGAGATCAGGGCGCCCAACCAGAAGACGCGG
ATATGGCTCGGCTCCTACTCCACCGCAGAGGCCGCCGCGCGCGCCTACGACGCCGCGCTG
CTCTGCCTCAAGGGCTCCGCCGCCGACCTCAACTTCCCCGTCCCACTCCCCTTCCACATC
CCCGCCGCCGCCATGTCGCCCAAGTCCATCCAGCGCGTCGCCGCCGCCGCGGCTGCCAAT
GCCGGCTGCAGCCCGCTGCAGCCCGGCGGCGCCGGCGCCCCCTACTACTCCGGCGCGGCC
GCCATCAACGCCGCCACCACCCCGCCGTGCAGCTACTACGGCGACGCGTCGTCGGGCGCG
AGCTCCCCGGAGACCGGGAACACTGCCGGCCAGTGCTACGACTACGAGATGGCGCACGAC
GACGTCGACATGACCGGGGACGCGGACCTCGCCGCGCTCGCGGACATCGAGGCCTACTTC
CAGTCGCCCAAGTGCATGGAGTACGCCATGATGGACCCGTGCAGCTCCTTCTTCGCGCCA
GCGCCCATGGCGATGGACGCGGCCAACGAGTGGGAGGAGGAAGGTGAGATCAACCTCTGG
AGCTTCTCCTCCGTCAACTGA
>PgERF87 PMA3G07934.1
ATGTCGTCGTCGCCGGAGACGGAGGGGAGCGGCGGCAAGAAGTTCAAGGGCGTGCGGAAG
CGCAAGTGGGGCAAGTGGGTGTCGGAGATCCGGCTGCCCAACAGCCGCGAGCGCATCTGG
CTGGGCTCCTACGACGCCCCCGAGAAGGCGGCGCGCGCCTTCGACGCCGCCTTCGTCTGC
CTCCGCGGCCCCGGGGCCGCCGGCGCGGACCTCAACTTCCCGGACTCGCCGCCGCCCTGC
CGCGCCGGGGGATGCAGCAGCGACCCGCGGGAGGTGCAGGCCGCCGCGCTCTCCCACGCC
AACCGCGCCGCCGTCACGGCGCAGCAGGCGGCCGCGGCGCTCATGGACGCCGACGACGGC
CCGGCGCTGCCGTGGGAGTGGGACTCCGGTTCCGGCGTGGCCGCGGGCGTTCTCGGCGGC
GCTGATGGGGTGGTGGTGGCGCCCGTGCGCGCCGACGGGAGCATCGACTGGCGGCCCGTC
ATGGCGCACCCGCCGCCGCTCTTCTCCCCTACCGGCTGGGGCAGCAATGCGTACGACTTC
CTGCACCAGGTGCTGCCGCCGCCGCCGGTTGCGGCGGACGAGGACATGGAGGACTACAGT
TTCCATGGCGCGAGCGCTTCTCTCTGGAGCTTCGACTCGAGAGACTCGTACTTCAGATAC
TAG
>PgERF88 PMA3G07957.1
ATGTGCGGCGGCGCGATCCTCGCCAACCTCACCAAGCAGCCGGGCCCGCGCCGGCTCACG
GAGCGGGACCTCTGGCAGGAGAAGAAGAAGCCCAAGAGGAGCGGCGGCGGGAGGCGCTGG
TTCCTGGCGGAGGAGGATGAGGACTTCGAGGCCGACTTCGAGGACTTCCAGGGCGAGTCC
GAGGAGTCGGATTTGGAGCTCGGGGAGGGGGAGGACGACGACGTCGTCGAGATCAAGCCC
TTCGCCGCCAAGAGGACTCCCTCCAAAGATGGCTTAAGCACCATGACTACTGCTGGTTAT
GATGGCCCTGCAGCAAGGTCAGCCAAAAGGAAGAGAAAGAATCAATACAGGGGCATCCGC
CAGCGCCCTTGGGGTAAGTGGGCTGCTGAGATCAGAGATCCTCAGAAGGGTGTTCGTGTC
TGGCTTGGTACTTTCAACAGTCCTGAGGAAGCTGCAAGAGCCTATGATGCTGAAGCACGC
AGGATCCGTGGCAAGAAGGCCAAGGTTAACTTTCCTGATGCACCAACAGTTGCTCAGAAG
CGCCGATCTGGCCCAGTTGCTGCTAAAGCACCCAAGTCCAGTGTGGAACAGAAGCCTGCT
GTCAAACCAGCAGTGAACAGCCTCGCCAATGCAAATGCATACTTCTACCCACCTGCTGAC
TACACCTTGAGCAAGCCATTTGTTCAGCATGAGAATATGCCATTCCCTCCAGCAATGAAC
ACTGCTAGTCCTATTGAGGACCCTATCATGAATCTACACTCTGACCAGGGAAGTAACTCC
TTTGGCTGCTCAGACTTGAGCTGGGAAAATGATACCAAGACTTCAGACATAACATCCATC
GCTCCCATTTCCACTATAGCTGAAGGTGATGAGTGTGCATTTGTCAACAGCAATTCAAAC
AACTCACTGGTGCCTTCTGTTATGGAAACCAATCCTGTTGATCTCACTGAGGGGCTGACA
GATTTAGAACCCTACATGAGGTTTCTTCTGGATGATGATGCAAGTGAATCAATTGATAGC
CTTCTGAATGTTGATGGATCTCAGGATGTTGTGAGCAACATGGATCTCTGGAGCTTTGAT
GACATGCCCATGGCTGGTGATATCTATTGA
>PgERF89 PMA3G08083.1
ATGGCCCGGCCGCAGCAACGGTACCGCGGCGTGCGGCAGCGCCACTGGGGCTCCTGGGTC
TCCGAGATCCGCCACCCTCTCCTGAAGACGCGGATATGGCTGGGCACGTTCGAGACGGCC
GAGGACGCGGCGCGCGCCTACGACGAGGCGGCGCGGATCATGTGCGGCCCGCGCGCCCGC
ACCAACTTCCCCGCCGCCGCCGCGTCCACGTCGTTCCTCTCCGCGGCGCTCGTGGACAAG
CTCCACCGGTTCAACCTGGCGTCCGTGCAGGCCGCGCAGCGGAAGAGGGAGGCGGCCGCG
GCGGCGGCAGCCTCCTCCTCTGCCGCCTCGGCCGGAATGCCGGTCGGCGGCGACGCCTGG
GCCGCCGCCGCCGCCGCCGCCGCCGCCTGCGACTCGTCGGGGACGCCGTCGGCCGCGGAG
TGGGGCGGGAGGTTCCTCGAGGAGCAGCACGTGGAGCAGATGATCGAGGAGCTGCTGGAC
TCCAACTTCTCCATGGAGATATGCTATTAG
>PgERF90 PMA4G01867.1
ATGCGCGTGGGGATGCTCGCCAACCGCGCCGCCGGCAACGGCTACTGGAAGGCCTCCTCC
TCGGCCGACTCGTCGTCATCCGCATGCTCTGCCAACGACAGCCAGCAGCACCACCAGCGG
CGGCGGAAGCCGGATGAACACAACACCGCCAGCGACGACGGCGAGAAGAGGAGCCCGTCG
GCGGCGGCGCAGCGGCCGGCCACCTTCATCGGCGTGCGGAAGCGGCCGTGGGGCAAGTTC
GCGGCGGAGATCCGCGACTCGACGCGCAAGGGCGCCCGCGTGTGGCTGGGCACCTTCGAC
AGCCCCGAGGCGGCGGCGCTCGCCTACGACCAGGCCGCCTTCTCTGTGCGCGGCGCCGCC
GCCGTGCTCAACTTCCCCGTGGAGCGCGTGCAGGACTCGCTCCGCGCCCTCGCGCTCCCC
ACCTCCTCGCCGTTGTCGTCCTCCTCTGCAGCTGCGGCGGCGGGGGGCTCCCCTGTCCTC
GCGCTCAAGAGCGGGCACTCCATCCGCAAGCGCTCCCCGAACAAGAACAAGAAGCTGCCT
CAGCAACAGAGCATGTACAGCTGGCTCGACCTGCTCCCGCCGCCCGGGGAGGACTTGTAC
TCGTCGCTCTTCGCGTCGCCGAGGGTCAAGGGGAACCACCCCGCCGCCGCCGGGTTGCCC
CCCTTCTGA
>PgERF91 PMA4G02858.1
ATGGCGCCCAAGAAGAGTTCGACCTCGCCGGCCGGAAGCGGCAGCAGCGGCGTGAGCGAG
CCGGCGGCGGCCGCGGGAGAGCTTCAGCCAAGGCTCCGCGGCGTGCGGAAGCGGCCGTGG
GGCCGGTACGCGGCGGAGATCCGGGACCCGGTGCGGAAGGCGCGCGTGTGGCTCGGCACC
TTCGACACCCCCGAGCAGGCCGCGCGCGCCTACGACGCCGCCGCGCTCAGGCTCCGCGGG
CCCGGCGCCACCACCAACTACCCCGCCACGGCCGACGCGAAGGCGGTTGCGGCTCCGGCA
GCGAGCGGGAGCACCGTGGTGTCGGAGGACGCGCCGTCGTCGTCGTCGTCCTCGCCCTCC
CGGGACTCGCCGCTGCCGGCGACCACGTCGCTGGACCTGAGCCTGGCGCTGCCGCCGGCC
CGCTCGTGCCAGCTGTTCCCGGACCACTTGATGGCGGCGGCCACGGCGCCGGCGTTGCTG
CAGTTCCTGCCACTGAAGAGCGAGGAGGATCATCAGCAGAGCTTTTTCTCGTCCTCGGCC
GTGGTGTTCGACGCGGCGGCGCCGCCGGCTGGCCTGGTGCTGGACCTGAACCTGGCGCTG
CCGGCGCAGATGGTGGCGTAG
>PgERF92 PMA4G02859.1
ATGGCGCCGAAGAAGAGCTCGACCTCGCCGGCCGGGAGCGGCAGCGGCAGCGGCGTGAGC
GAGCCGGCGGGGGAGCTTCAGCAGCCGAGGCTCCGCGGCGTGCGGAAGCGGCCGTGGGGC
CGGTACGCGGCGGAGATCCGCGACCCCGTACGGAAGGCGCGCGTGTGGCTCGGCACCTTC
GACACCCCCGAGCAGGCCGCGCGCGCCTACGACGCCGCCGCGCTCAGGCTCCGCGGGCCC
GGCGCCACCACTAACTACCCCGCCCACGGCCGGGAGCTGCACGCGTCGGCGGCCAGCGGG
AGCGGAAGCATCGTGCTGTCGGAGGACGCGACGTCGTCCTCCTCCTCGTCCTTCCGGGAC
TCCTCGCCGCTGGCGGTGACCGTGGCGGTCGCGGCGCCGCCCCCACCGTCGCTGGACCTG
AGCCTGGCGCTCCCAGCCATGGCGGCGGCCACGCCGACGCCGTCGTCCTGCCAGATGTTC
CTGGACGTGACGACGATGATGGCGCCGGCGCTTCTGCAGTTCCTGCCGCCCAAGTGCGAG
GAGGAGGAGGAGCAGAGGAGGTACTCAGGGTCGTCGTCGCCTGTGGTGTTCGACGCGGCG
CCGCCGGCGGCCGTGGGCCTCGGGTTGGACCTGAACCTGGCGCCGCCGGCCGGGATGGTC
ATGTAG
>PgERF93 PMA4G02860.1
ATGCGAAGCCAGGAAGGAAAAAAGGCGAGAACACAAACCCAGCGGCAAGCGCACACGCGT
CTCCGATCCATACAGAGACTGACACAGCTCGATCCATCACCCATGGCGCCCAAGAGCTCG
TCGTCGACGTCGCCCGCCGGAAGCGGCAGCGGTCAGGACGCGCATCAGCAGCAGCCGAGG
CTCCGCGGGGTGCGGAAGCGGCCGTGGGGCCGGTACGCGGCGGAGATCCGTGACCCCGCG
CGGAAGGCGCGCGTGTGGCTCGGCACCTTCGACACCCCCGAGGAGGCGGCGCGCGCCTAC
GACGCCGCCGCGCGCAAGCTCCGGGGGCCCGGCGCCACAACCAACTACCCCGCTCCTCCA
GCAGCGACGTCGGCGGCGGCGGCCGCGAGCGCGGGCCGCGGCGCCGTGGGCGAGTCGTCG
TCGACGTCCGAGTCATCGTCATCTTCGTCCAGGGAGAACTCATCGCCGGCTCTGGACCTG
ATGATGGTCGGGCTGCCCACCGCGACGGTGGCCGCGCAGCCGTACCTGTACCTGGACCCG
GCACCGGCGGCGTTGCCCGCCGCGCCGGCGCTGCGGCAGTTCTTTCCGCTGAAGAGGGAG
GAAGAGCGGAGCTGCTCGAGGCCGCCGCCGCCGACGTCATCGTCGGTTCTGGTAGGCCTA
GGGGTGGACCTCAACCTGGCCCCGCCGGCAGCCGAGATGGTGATGTAG
>PgERF94 PMA4G03362.1
ATGGATGGCGGTGGATGGGATGATCAGGGGAAGGACGGCGGCGAGGCCACCAAGTACCGC
GGCGTGCGGCGCCGCCCGTCGGGCAAGTTCGCCGCCGAGATCCGCGACTCCAGCCGGCAG
AGCGTGCGCGTGTGGCTCGGCACCTTCGACACGGCGGAGGAGGCGGCGCGGGCGTACGAC
CGCGCGGCCTACGCCATGCGAGGCCACCTCGCCGTGCTCAACTTCCCCGGCGAGGCGCGC
AACTACGTGCGCGGCGGCTCGTCGTCGTCGTCGTCCCGCCACCAGCAGCAGCAGCAGGGA
GGAAGTGGTGGCCGGCAGGTGATCGAGCTGGAGTACCTGGACGACCAGGTGCTGCAGGAG
ATGCTCAAGGGAGCTGACGGAAAAAACAGTTGA
>PgERF95 PMA4G03591.1
ATGTGCCGGATCAAACAAGAACAACCGAGCTCGTCGTGGGAGTCGACGAGCTCGTCCATC
GCTTCGACCTCAACGACGCCGGCCACGACCGCCCGCGCGAAGCGCCCCGCGGGGCGCACC
AAGTTCCGGGAGACGCGGCACCCGGTGTTCCGCGGCGTGCGGCAGCGCGGACGCGCGACG
GGCGGGCGCTGGCGGTGGGTGTGCGAGGTCCGCGTGCCGGGCCGACGGGGGTGCAGGCTC
TGGCTCGGCACCTTCGGCGCGCCCGAGGCCGCCGCGCGCGCGCACGACGCCGCCATGCTG
GCGCTCCGCGGGGCCTGCGCCGCTGCAGGGTGCCTCAACTTCCCGGACTCGGCGTGGCTG
CTCGACGTGCCGCCACCCGCCGCGCTCCGTGGCGAGGCCGCCGACGTCCGGCGCGTCGTG
GCGCGGGCGGTGGACGGGTTCCTCCGCCTGCGGCCCGCAGCCGACGACGACGACGCCATG
TCCGCCACTTCGGAGCCGCCGCCGCCAGCCGTCGACGACGACGCGGCCACGGAGACGGAG
GCGTCCTCCTCCTCCAAGGGCGACGACGAGGCCTCGCCGTTTGAGCTGGACGTTCTCAGC
GACATGGGCGCGGGTTTGTACTACGCGAGCTTGGCGCAAGGGCTGCTCGTGGAGCCGCCG
GCGTCAGACGACGCGTTGTACTGCGACGACCCCGACTGCGGAGTCGCTGTCGTGCCGCTA
TGGAGCTACTGA
>PgERF96 PMA4G03704.1
ATGCATGCTTATGTAAGCCCGACGACACGTGAGCCATATGGGCCTTGCTGCCTCGCTCTC
GCCTTCCTCCTCGCTGTCGCCACCGCCGCCGCCGCCGCGCAGAGAAAGGCAAGCGTGGAT
CGTCCCGGAGAAAGCACCGCCGCCGCCGCTGCTGCTCAGAGCGCCGCCGGACACCGCCGC
GAGAGGCCGCCGCCGTGGGGCCAAGCCGAGCCGGACGCGGCAGCAGGCGGCGGCGCTGGC
GCGTGGTGGCCACGGCCGCTGCGGGAGGAGGACGAGCGCGCCGTCATCGTCGCCGCGCTC
GCGCACGTCATCGGCGCCGGGCGCCGGCGGCCTCCTGCTCCTCCTCCTCCGTCGTCACCG
ACCGCGCCGCACGACGTCGTCGGGTCGGCGGCGGCCGTGCTCGGGCACCATGAGCATCAG
CAAGCAGTGACGCGCCAGCAAACCGCCGCTGCGCCCGCCACGGCGTCGGCGTCGGAGCTG
CGGCCGCTGCCGCCGCCACGGTACCGCGGCGTGCGGCAGCGGCCGTGGGGCAAGTGGGCG
GCGGAGATCCGCGACCCCGTGAAGGCTGCGCGCGTGTGGCTCGGCACCTTCGACACCGCC
GAGGACGCCGCGCGCGCCTACGACGACGCCGCGCTCCGCTTCAAGGGCGCCAAGGCCAAG
CTCAACTTCCCGCCCGTCGCCTTCCGCCGGCCTCATCAAACCCAAGCCGGCCAGCACCAC
GCCGGCGCCTTCGTCGCCGCCCCGGACAACCACCACCACCACCGTGCCGCCGCCCACCTC
CTCCATCGCCAGCAATCGGCCGGTTCGTCTTCGACGTCGTCCACGCGTCGCCATCCAGCC
GGACCACCCGTCCACCATCTGCAGACCGCTGCACCGGGTGCCACCGCCGCTGCCGCGAGC
GCAGCCGGCAGTGCTGCTCGCGCGCACCAGGAGGAGTTCCCGGACCTCAGCCAGTACGCG
CACATACTGCAGAGCGGGGACATGGACCTTCTGGCCATCGCCAGCGGCCGGCTAACGCCG
GGGCAGTCGTCCTCGACGACGACGGCGTCATCATCGTCGACGGCGGCACCGGAGGAACCG
CCACCACGACGAGAACCTCCTAGCTAA
>PgERF97 PMA4G04025.1
ATGGCATCCTCGGCGGTGATGAACGGCGGCAGCAGCGGGCCGGCGGCGGCGAGGAAGCAA
GGGCGGGCCGGCGGCGCGAGGAGCCCCTCCTCCGCCGCGCGTGCTCGTCTGGCGGCGGGC
GGTGGCGGGCTTCACCGGGCCATGGGGTGGGTCGGCGTGCGGGAGCGCCTCTGGGGCGGG
TACGCGGCGGAGATCCGCATCCCGAGCAGCAGGAAGCGGGTGTGGATCGGCAGGTTCGAG
CACGCCATGCAAGCGGCGCTCGCCTACGACGCCGCCATGTTCCTCTTCTACGGCAGGGAC
CTGCCCAAGCTCCGCCGCTACAACTTCCCGGACGCGCCGCGCCCCAGCTTCCCGGAGTTC
GTGCGCAGGGCGCTCACCGTCGCCAACGTAAAGGCGATCGCGGACGAGCACGCCCGGAAC
GTCGTCCGCTTCGCCCCGATTCCTCCGCCCGTGATCCCTGCGCCCCCGCCGGCTGCTGCG
GCGCCGGCAGCACCGCCCCTGCAGGTAGCGCCGCCGGTTCCCCTGCAGGTGGCGGAGGCT
GGTGGTGCTGCGGCTGCCGGCGCTGGCGGCGGAACCGCTATTGAAGCTGCTGCCGCCGGT
GCAGCGACACCAACTGTCACCGCCGATGCGCGTGACATCTACATTGATGCAGATATCCTG
ACTGGCCCTGACTGCCAGTTCCCCGGCGGTCCGATCCCAGATGAAGATTTCGTCAGGTTG
ATGGACATGGACGTGGACGTGGACCTGATATTCGGCGATCTCTGA
>PgERF98 PMA4G04026.1
ATGGCATCTTCCGTGGCGAGGAAGGTGCGGACCACCACCAGTCATCATCCAACATCCGTC
GCGCGTGCTCGTTCAGAGGCGGCGACAACTGGTGGCACTGGGATTCATTACTGGGACATG
GGGTGGGTCGGTGTGCGGGAGCGGCTGTGGGGCGGGTATGCGGTGGAGATCCGCATCCCG
AGCAGCAGGAAGAGGGTCTGGATCGGCCAGTTCCAGCACGCCATACAGGCGGCGCTCGCC
TACGATGCCGCCATGTTCCTTTTCTATGGTAGGTTCTTGCCTAAGGTGCCGGCGGAGACT
GATGGTGCTCTGCTTGTTGCCGGCGCAAGGGTAGCTGTTGATGCTCCCGCTGCCGGTGTA
GGAGCAGCCACTACCACCGGGGACGGGCGTGGCGACAACGAGATCTTCATTGATGCTGAG
ATATTGACCGCTAATGATTGCCAGTCCTCTGGCGACCCCGACGAAGATTTTGTCAGGGTT
ATTAAGGAGAGGGACCTCATCTTCAACAACATCTGA
>PgERF99 PMA4G04040.1
ATGACGACGGTGGCGGCGAACGGCGGTGGTGCGAGGCCGGGCGTGGCGCCAGGGAGGCAG
AAGCAGTCGGAGTGGACCGGGGTGCGGCCCCGGCAGGGGGGGCGGTGGGCGGCGGAGATC
CGCGTGCCCAACACCCGCGAGAAGCTGTGGATCGGCACGTTCGAGAGCGCCCGGCTGGCG
GCGCTCGCTTACGACGCCGCCGTCTTCTGCTTCTACGGCGAGCGCCTGCCCAAGACCCGC
AGGCTCAACTTCCCCGTCGCGCCGACCCCAGAAATCCCCGGCATCGTGCGTGCCCGCCTC
ACCGTCGGCAACGTGAAGGCCATCGCCGAGCAGCACGCCCGCACCGTCGACGCCCTCCTC
CCGCCGCCGGCGTTCGCCGCGGCTGCTGCACCCCTGGTGGCGGTGGCGGCGCCGGTGGAG
GTTGCACCTGCTACTTATTACCATGGCGTCCCGACCGCCATGGCTGACAACAACCTCGTG
GCGAGTGCTGCTGCTGATGACGGCCACTTCTCTTTCGACGCCGACGTGATCGCCGGTCTG
ATGGGCCTTGTCCCCGGCGAGTACTGA
>PgERF100 PMA4G04947.1
ATGCATCGTCTCAACGGCTCGACCAGAGCTGCTGCTGCCGCCTTCTACCTGTCGCAAATT
GCCAAACAAATCCAAATGGATCAGGAGCACGGCACCTCCTCCGCTTCCTACCACTGCCCT
GCCACAGAACAAGCTGCCGTGTCACCAGCCATCGACGCCACCACCAGAGACATTCTACTA
CAGCTCGAAACATTCCTCCTCGACGGCATCGACGCCGCCGAGCTGCCTGCCGAGGTGTGC
TCCGACGACTGGTCCTCTTCGTCGTGCTCCTCCGCCGATATGTGCTCGGATGGGCCAGCG
GCAATGGAACCCTCGACCATCCACGATCATCAGCACTGGAGCTCGAGCCCTGGTACGGTC
GACGCCGACGACATGCCGCTGGACATCGACCCATTCCTCCTCGGCAGCCACGCTGACGCC
GCCCCCGCCGCCGACGACGAGTGCTCCGACTGTATCACTGTCTTTTCCTCAACATCCTCG
GAGAAATCGCCGGTGTCGCTGAACACACCAGAGCATCACTGGCGGCTGGACGCGGCCGCC
TCGCTGGGAGACAAGCGGCAGGCCTTCATCGGCGTGCGCAAGCGTCCGTGGGGCAAGTTC
GCGGCAGAGATCCGCGACTCGACGCGCAAGGGCGCCCGCGTGTGGATCGGTACCTTCGAC
ACCCCGGAGGCTGCCGCGCTCGCCTACGACCAGGCTGCCTTCACCGCGCGCGGCGCCATG
GCTGTGCTCAACTTCCCCGTGGAGTGCGTGCGGGAGTCGCTGGGGCCACTTGGGCTCGCC
GGCGCGGGCGGCTCCCCTGTCCTGGCGCTGAAGCGGCGGCACTCCAAGCGCACGCGCAGG
CGCAAGGTCGTCTCACCAACCGGTTTCAGCAACAGCAAGAGTACGTGGCAAGATCTACAG
CCGCAGGAAGATCAATGCTCTATCGCGTCCGGCATGGCCGTCGACATGCCGCAGGCGCGG
GCGACGTCGTCCATGAGCCAGTGCCCCAGCGGCATTTTGGAGCTCGATGACCTCGGTGAC
GACTTCTTGCAGGAGCTCCTCCGGGTAGTGTCATCCGAGTTGGGAGACTACTAG
>PgERF101 PMA4G05268.1
ATGGAGGTGGTGATTGATAATGCCGCCGGCGACGTGGCCGGGCAGTACCGGGGCGTGAGG
AAGAGGAAGTGGGGCAAGTGGGTGTCGGAGATCAGGGAGCCCGGCAAGAAGACGCGCATC
TGGCTGGGCAGCTTCGAGTCGCCGGAGATGGCGGCGGTGGCGCACGACGTCGCCGCGCTG
CGCCTCCGCGGCCGCGAGGCCCGGCTCAACTTCCCGGCGCTCGTCCACCACTTCCGCCGC
CCGGACACTGCCGAGCCCGACGACATCCGCGCTGCTGCGCTCGAGGCCGCCGCGCAGGTC
CGGTTCCGGCCGGACCTCGTAATGCTGGCAGCCGGCAGCGGTGGCGGCGGCGGCGGCGGG
GACGGCGGCGAGAGCTGCGGCAGCGCCGGCAGCCCGGACATGCTGCTCGGCGACGACGTG
GCCTGGGACGTCCTGCTCGGAACCGACGAGCTGGCGCCGGAGTCGCCCAAGATGTGGGCT
GAGCTGGCCGAGGCCATGCTCATGGCCCCACCTGTATGGGAGGGCAATGCGGCGGACAAT
GACGAGTGGGCCCAGGGAAATCTCTGGGACCTACCTGTCTGGCACTGA
>PgERF102 PMA4G05927.1
ATGACTACTAGCGTCGTCATCGTCTTTGCGAAGCGAGCGAGCCAGCAGACGGACGTTGGC
CTTCTTCATGTGTGCTGCGCGGCCAAGGTGGCGAACGCAGGGCGGGGAGGAGGAGGAGGG
CTCGCCGGCGGCGGTGATCATCAGGAGGAGGTCGGCGAGGAGGGACAGGCCGGCACCGCA
GCAGGGACGACAGCGACTACGACGGCAGCGGCGTGGCGGATGCTGTACGGGTACGAGCGG
AGCCGGGAGGCGGCGGTGATGGTCGACGCGCTCACAAGGGTCGTCGCCGGCGGCGGCGGA
GCGACCGTGGCGCAGCAGGGCGGCGGTGCCCGTCGCGAGGTCCTCTCACCGCCTCCGCCA
CCGGAGGGGGCGTGGCCGGGCTACGACTACGAGTACCATGCGTTTGCGCATTCAGCACCG
GCTCACGAGTACGGAGCGGCGGCGGTGTCGGCGGCAACACCACCGCAGCAATCGCCTGCG
GCGTCGTCGGGCTCGAGCGACCAGATTCCCTCGCCGTCCTCCGCCGACACCAGCGCGGGC
AGGAGCAGCGGCAGCGCGCCGCGGAGGCGGTACCGCGGCGTGCGGCAGCGGCCGTGGGGG
AAGTGGGCGGCGGAGATCCGGGACCCGCACAAGGCGGCGCGCGTGTGGCTCGGCACCTTC
GACACCGCCGAGGCCGCCGCGCGGGCATACGACGTGGCGGCGCTCGGGTTCCGCGGCAGC
CGCGCCAAGCTCAATTTCCCAGAGTCCGCCACGCTCCGCCCGCACTCGGCGCCGCAGCCG
TCCGCTGTCCCTCCGCCGCCGCCGCCGCCGCAGAGACCGGAGGCGCTGCTGGAGTCGCAG
GCGCTGGCGGGCAGCGGCGCCGGAGGCGAGGAGTACTCGGAGTACGCCAGGTTCCTGCAG
GGGGGTGGCGAGCAGCCCCGCTTCTTCGAGCCGGCGGCGACCGCGGCGCCGGGCTCGTCG
TCGTTCCCGGTGTTCTTCAGCTTCGGTGGAGGTGACGTCGGAGGCGACAGCGCGTCGCAC
AATCTCTGGCCGCCGGCGAGCACTGGCAGCAGTGACGACGTGGCTGGCCACCCTCCGCCG
CCGGCGACTTGGGCGGACTCCGGGTGGTGGCCCGCGCCGCCGCGGGACCCGTCTGCAGGA
TGA
>PgERF103 PMA4G06182.1
ATGGGGGAGAGATCTCCTCAACCACCTCCTTCCCGGGTTCCATCCCCTCCGTCCTCCTCG
TCCTGCGTCTCCTCCTCCTCCTCCGCGGAGGATGCCCCGACTCCTCCCCGCGGGAAGAGG
GCGAGGACGACGACGACGACGACGAAGGCCGCCAAGGCCGCCGGCGCCGCGGCCGACAAG
CCCAAGAGGCCCCGCAAGGAGGCCGCGGCCCGAGCCCGGCAGCACCGCCGCCAAAGCAAG
GAGGAGGACTCCTCCTCCGCTGCTGATCCTGCTGCTGCCGCTCCCAATGCCGCCGCCGCA
TCTGCTGCTGCTGCTGCTGCTGGGAAGAGGAGCTCCGTCTACAGGGGAGTCACCAGGCAC
AGGTGGACAGGCAGGTTCGAGGCCCATCTCTGGGACAAGCACTGCCTCACCGGCTCCATC
CACAACAAGAAGAAAGGCAGGCAAGTCTATTTGGGGGCTTATGACACTGAGGAGGCGGCT
GCTCGCGCATATGACCTTGCATCTCTCAAATACTGGGGTCCCGAAACAGTCCTGAATTTC
CCTGCGGAGGATTACTCGAGCGAGATGTGTGAGATGGAGGGGGTGTCACGGGAGGAGTAC
CTGGCCTCCCTTCGCCGCCGGAGCAGCGGCTTCTCCAGAGGCGTCTCCAAGTACAGAGGC
GTGGCCAGACATCACCACAATGGGAGGTGGGAGGCACGGATTGGGCGAGTGTTTGGGAAC
AAGTACCTCTACTTGGGAACATTTGACACTCAAGAGGAGGCGGCCAAGGCCTATGATCTT
GCAGCCATTGAATACCGAGGTGCCAATGCTGTAACCAACTTTGACATTAGCCGCTACCTG
GACCACCCGCTGTTACTGGCGCAGCTACAACAGGATCCACAGGTGGTGCCAGCACTCAAC
CAAGAACCTCAACCTGATCAGAGTGAAACTACAGTCCAAGAGTCTGACTCAAGCGAAGCG
AAGACACCTGATGACAATGCAGTGCCTGATGCTAATGCAGAGCCTGATAACAATGCAGAG
CCTCTCACAATCAATGACAGCATTGAAGAAAGCTTGTGGAGCCCTTGCATGGACTACGAG
CTGGATACCATGTCAAGATCCTTTGGCAGCTCAATCAACCTGAATGAGTGGTTCACTGAT
GCAGACTTCGATAGCAACATTGGGTGCATGTTCGATGGTTGTTCTTCGGTTGATGAAGGC
AGCAAGGATGGTGTAGGTCTAGCAGATTTCAGTTTGTTTGAAGAAGGCGATGGTCAGCTG
AAGGATATTATTTCAGATATGGAAGAGGGAGTGCATCCTCCAACTATGATCAGTGTGTGC
AATTGA
>PgERF104 PMA4G06313.1
ATGGCCTCCGTCCAACCCCAATCGCCAGCGGGCCCCGCCGCCCCTTCCCCCCAGCAGCAG
GAGGGGCGCCCCAACCCGCCCGCCGCCTCCGGCGAACTCCCCGCCGCGGCGGGTCCGGGC
GGCGAGATCGCCGCGCTCGACAGGAAGCTCGCCGTCGCCGGCGCCGGTGGCGCCGCCGAG
GAGAGGAAGCCGGGTGGAGGCGCGGTCTCCGGCGCGGGCGGGGGAGGGAAGCTGGTAGCG
GAGGCCATGCGCAAGTACGCCGCGCCGCGGTCGTCGCGGTTCCACGGCGTCACAAGGCTC
AAGTGGAGCGGCAAGTACGAGGCGCACCTCTGGGACAACACCAGGCAGGTCGAGGGACGC
AAGCGCAAGGGCAAGCACGTGTACTTAGGCAGCTATGTTACTGATGAGCAAGCTGCAAAG
GCACATGATTTGGCTGCCCTTAAATATTGGGGCACAGGTCCAAACACCAAACTGAACTTC
AGTATTTCTGACTATGAGAAAGAAATCGAGATTATGAAGACCATGTCTCAAGACGAATTT
GTAGCATACATAAGGAGGCAAAGCAGTTGTTTCTCTAGAGGTACTTCGTCATACAGGGGT
GTGACCAGACGAAAAGACGGTAAATGGCAGGCACGAATTGGTAGGATTGGTGAGAGTAGA
GACACCAAAGACATTTACCTTGGGACTTTCGACACTGAAGAAGAGGCGGCAGAAGCTTAT
GATATAGCAGCAATTGAGCTTCGTGGTGTTCATGCTGTTACCAACTTTGACATTAGTAAC
TACTGTGAAGATGGTTTGAAAAAACTAGAAGGCCTGTCAGAAGTGGCGATGCTGGAAGGT
CCATCGGAGGTCATGAAGCTCGCTGGACAATAG
>PgERF105 PMA5G00289.1
ATGCCGCCGCCTGCCCTCCTCCTTTCCCTGCGCCACCACCGATCCGCTTTGCCCGCGCCG
CCGCTTCTGCCGCATCCTCCGCGCGCCGGAGGGTCAAGCGCTACGTGCACCAAGCCCACG
TCGGCGGCGGCGGCCGCCGCCGCCGCGAGGGTGAAGCTTGTGCTCCCCGGGCGGAAGAGG
AAGGCGGACGGCGGCGCCGAGCCGCGGTTCCGCGGGGTGCGTCGGCGGCCCTGGGGCAAG
TACGCGGCGAAGATCCGCGACCCGTGGCGGCGAGTGCGGGTGTGGCTCGGCACCTTCGAC
ACCGCCGAGGAGGCTGCCAAGGTGTACGACTCCGCGGCCATCCAGCTCCGCGGGCCCGAC
GCCACCACCAACTTCGAGCAGGCCGACGACGCCGCCGCCGCGGAGCCCATCCCGGCCGAG
GTCGCCGAGCGGCTCCCGCGGCCACCGCAGGCCGCCGCGGCGGCGGCGTCCAAGAACGCG
TCCTCCTCTGCCACCTCCTACGACTCCGGCGAGGAGTCCCACGCGGCGGCGGCGTCCCGA
AGGTAA
>PgERF106 PMA5G00380.1
ATGGAGGATGACAAGAAGGAGGGCAAGTACCGCGGCGTCCGGAAGCGGCCGTGGGGCAAG
TTCGCGGCGGAGATCCGTGACCCGGAGCGCGGCGGCTCCCGCGTCTGGCTCGGCACCTTC
GACACCGCCGAGGAGGCCGCGCGGGCCTACGACCGCGCCGCATTCGCCATGAAGGGCGCC
ACGGCCGTGCTCAACTTCCCCTCCGGGGCGACGCCCGGCGGCGGCGGCGGCTCCTCCTCG
TCCTCCACGTCGGCCCCGGCCGCCGCCGGTGCTGGCGGCGGCAGTAGAGGCAGAACGACG
ACGACCGGCCGGATCCCCGACTCGGAGAAAGTGGAGCTGGAATACCTCGACGACAGGATC
CTGGAAGAGCTGCTCGCGTCACAGGACAAGTACAACAAGAACTACTGA
>PgERF107 PMA5G00597.1
ATGGAGAGCTACGGCGGCGGGCGGAAGCGCGCGTGGAAGAAGGGCCCGACGCGTGGGAAG
GGCGGCCCGCAGAACGCGGCGTGCGAGTACCGGGGCGTGCGGCAGCGGACGTGGGGCAAG
TGGGTGGCCGAGATCCGCGAGCCCAACAAGCGCACCCGCCTCTGGCTCGGCTCCTTCGCC
ACCGCCGAGGAGGCCGCGCTCGCCTACGACGAGGCCGCGCGCAGGCTCTACGGGCCCGAC
GCCTTCCTCAACCTCCCCCACCTCCGCGCCTCCGTCACCGCCGCCGCCGCCGCCGCGCAC
CAGCGCCTCAGGTGGCTCCCGGCATCCGCCAGGGGCGGCGCCGCCGTCCCGGCCTACGGC
CTCCTCAACCTCAACGCGCAGCACAACGTCCACGTCATCCACCAGAGGCTGCAGGAGCTC
AAGAACGGCGGAGCGCCGCAGCCCGCCAAGCCGCCCTGCGGGGGCGGGGGCGGAGCGCGA
GCTCCCCACCAGCTCGTCCTCCCAACAACGGCCTCCACCACCTCTCCCTGCTCCACCGTC
ACCAACGGCGGCGCGGCTGACCACGCGGCTCTGCCGCCGCCCATGTCGTGCTTCCAGGCC
CTGGAGGAGGCGGTGGCCACGGTCGCGATGACGGGCGACGACGACGACACCGAGCCGTGC
GAGGGAGCCTGCGCTGGCACGGACAAGCCCCAGCTCGACCTCAGGGAGTTTTTGCAGCAG
ATCGGCGTGCTCAAGACTGATGAGGACGGCGCCGCCGCCAAGGAGGGCCTACACGGCGAC
GGCGACGTAGCGGGTGCCTTCGGCTTCGGCGGCAACGGCGAGTTCGACTGGGACGCGCTG
GCCGCGGACCTCAACGACATCGCGGGAGGCCACGGCGGCGCCGTTGGCGTGAACGCAGGG
TTCCAGATGGACGATCTGCATGAGGCCGACCAGTTCGGAAGCTGCCTTCCCATCCCTGTC
TGGGACGTGTAA
>PgERF108 PMA5G00639.1
ATGGACATGAACAACGGGTGGCTCGGCTTCTCCCTGTCGCCTTCGGCTGGGAGAGGCGGC
CGCTATGGCGACGGCGGCGGTGGTGGAGGGAGCGGAAGCGGCGACGGAGAGGGCTCTTGC
TCGTCTCCGGCCGCCGCGTCGCCTCTCGTGGCCATGCCGCTGCAGGCTGATGGCCCTCTG
CAGTACAGCTCTACTACGTCAGATTGGGGGCACGCCGCAGAAGCCAAAGGCCCCAAGCTT
GAGGACTTCATGAGCGTCACTTGCAGCAACAAGAGCAGCAGCAGCAGAAGCCTCTACGAC
AGCTGCACCCACGCCGACCAGGCCAAGTACCACGATCAGGTCCACGATCTCCAACCCTTC
TCGGCCGGCTCCTACTATCACGACGACCACGGCCACGGCCTCGGCGGCAACGGCATTGGC
CTGGGGATCAACATGAACGCGCCGCCCTGCACCGGCTTCCCGGACCACCACCACCACCAC
CACCAGTTCCTGCCCCACCACGGCGAGTACTTCCTGGGCGCCCCAGCGAACCAGAGCCCG
CCGCCTGGCGCCATGCCGTCTGTGCCGATGTACAACAACAATGCCGCCGCCGCTGGCGGC
GGCGTTGTCAGCGGATCGATGTCCATCTCCGGCATCAAGTCCTGGCTGCGTGAGGCGATG
TACGTGCCGCCGGAGCGGTCGGCGGCGCTGTCACTGTCCGTGACAGAAGTGCCGGTCGAG
CCGCCGCCGCAGCTGCTGCCGGCGCCAATGCAGGTGGCCCGCAAGCCCGCGCAGACGTTC
GGGCAGCGGACGTCGCAGTTCCGGGGTGTCACCAGGCACCGATGGACTGGGAGGTACGAG
GCTCACTTGTGGGACAACACTTGCAGGAAGGAAGGACAGACTAGGAAGGGGAGGCAAGGC
GGGTATGACAGGGAGGAGAAGGCTGCGAGGGCTTACGATTTGGCAGCGCTCAAGTACTGG
GGTCCTTCAACTCACATAAATTTCCCGTTGAGCCACTACGAGAAGGAGCTGGAGGAGATG
AAGCACATGTCGAGGCAGGAGTTCATTGCACACTTGAGAAGGAACAGCAGCGGCTTCTCG
AGGGGAGCATCCATGTACAGAGGAGTGACAAGGCACCACCAGCACGGGAGATGGCAGGCC
AGGATTGGGAGGGTCGCTGGCAACAAGGACCTGTATCTTGGCACGTTCAGCACTCAGGAG
GAGGCTGCGGAGGCGTACGACATCGCGGCGATCAAGTTCCGGGGCCTGAACGCGGTGACC
AACTTCGACATCAGCAAGTACGACGTGAAGCGCATCTGCGCCAGCACGCACCTCATCGGC
AACGACGCCGCGTGCAGGCGCTCCCCGACGCGCCCGGCGGCGCTGCCGGACGCGCCGGCG
CCCGCCGAGCGGCCGTCGTCTCAGGGCGGCGGCGGCGGCGGCGCGTCGTCCGACAACTCG
GACACCTCCGACGGCCACCGCGGCGCGCACCTGCTGCACGGCCTCCAGTACGCGCAGCCG
CCGCCCTACCCCATGAAGTTCGAGGTCGGGGAGGGCAGCGGCGCCGGCGGAGGCACCAGC
TGGATGGCCGCCGCCGCCGCCGCCGCCCGCCCGTCGGTGGGCGCTGTCCCCAGCGTGCAC
CACCACCTCCCCGTGTTCGCGCTGTGGAACGACTGA
>PgERF109 PMA5G00691.1
ATGTGCGGGGGAGCGATCCTCGCCGAGTTCATCCCGGCGCGGGTGCACCGCCCGCTGACG
GTCGCCACGCTCTGGCCGGCGGCGGCTGCCGAGAGCAGGACCGCCGCCGCCGGCAAGCGG
AAGGCGGCCGACGATGTCGACGAGTCCGCGACGGACGACGACGAGGAGTTGGAGGCCGAG
TTCCGGCTCTTCGCGGACGACGAGGAGCCGTGTCCGGCCGCCGCGCCTGAAGCCGTCGGT
GGCCGCAGGTCCAGGACGACTGCCCCTTCTCCTGCAGTTTCAGGCGCCGTCGTCGTTTCC
GCGAGTCCGGGTCCAAGCAGCCGCAAGAAGTACAGGGGCGTCCGGTACCGGCGGTCGGGG
AGGTGGGCGGCGGAGATCAGGGACCCGCGGCGGGGGCGGCGCGCGTGGCTCGGCACCTAC
GGCACCGCCGAGGAGGCCGCCCGCGCGTACGACCAAGAGGCCCACCGGATCCGCGGCAAG
AGCGCGCGCCTCAACTTCCCGATCCCAAACGCGGACCTGCCGCCCACCAGCAGGCGGCGA
ACGCCGCCGCCGGTGGCCATCATCGACCTCAACATGCCCGCCGTTTCCGATGACCTCGAC
GGCACGGCCGGCGACGACGTTCGCCGTGGCCGTGCAGGTGCAGAGATGAGCAGTGAGGCA
GTGCGGAGCACGCTAGCCCGGATCAAGGAACTGAAGAAGACGAACGAAGCGGCCGGGGCG
TTGCCGTATGCGGCGCTGATCGCCGAGTGCTGCCGCCAGATGGAAGAGATCGCCGACCTG
CGGAGAGACCTCGAGACCCGCGAGAGGAAGCTTGTCCGGCTGGTTTCAGATGTGCTTCGT
TGA
>PgERF110 PMA5G00692.1
ATGTGCGGAGGCGCCATCCTCGCTGAGCTGATCCCGTCGCCGCGGCGCGCGGCGTCAAAG
CCGGTGAGCGGGAGCCACGTCTGGCCGGCAGGATCCAACTCCAAGAAAGCCGGCAGCGGC
AGGGACAAGGAGCGCCACCACCACGCCGACGACATCGACGACTTTGAGGCCGCCTTCGAG
GACTTCAACGACGAATTTGACGAGGAGGTGGAGGACCTCCGCTTCGTGTTCTCGTCCAAA
TCCGCATTCTCCCCAGCCCACGGCGGGGGCACGGCGGCGAGCCAGAAGAAACGCGGCCGC
CGCCACTTCCGCGGCATCCGGCAGCGGCCCTGGGGCAAGTGGGCGGCGGAGATCCGCGAC
CCGCACAAGGGCACCCGCGTCTGGCTCGGCACCTTCGACACCGCCGAGGACGCCGCCCGG
GCCTACGACGTCGAGGCACGTCGCCTCCGCGGCAGCAAGGCCAAGGTCAACTTCCCCGCG
GCCGGCGCGCGCCCACGCCGCCACGGCAACCCGAGAGCCACGCCGAAACCGCAACACCAC
CGCCATGCTGCAGCGGCGGCGCAGCCTGCGCTGCTTTCAGGAGAGAAGATGCAGGAGGAG
ATCGTCGCCGTGGTGAAGCCTGGACTCGCGGCGTCGTTCGACGTGGGCGGCTTCTTCGAC
ATGACCTTCCCCACCTTCCCCGCCGCGCCGCCGGCCGTGGAAAGCTCCTTCACGGCCGGC
AGCACCGAGGCGGAGTCCGCCGGTAGCCCCGCAGAGAAGCCGAGATACGACGACGACCCG
TCGTCCGATGTGATGAGCTCCGGCGGCGGCTCCACGCTGGAGCTCGCCGACGAGCTGGCG
TTCGATCCGTTCATGATGCTCCAGCTGCCCTACTCGGGCGGGTACGAGCCCCTCGACGGC
CTGTTCGCCGTCGACGCCGCCCAGGACATGGACGGCGTCAGCCTGTGGAGCTTCGACGAG
TTCCCCCCCGACAGCGCTGTTTTCTAA
>PgERF111 PMA5G00693.1
ATGTGCGGCGGTGCGATCCTCGCCGAGCTCATACCGAGCTCGCCGCCGCCTGGCAAAGGC
GGCACGGGCCGGGAGCGAGCCCCCCGCGCCGCGGCGGCCAGGGACGACGACTTCGAGGCC
GCCTTCCGGGAGTTCGACGCCGACGACTCCGAGGAAGAGGTCGTGCCGGTGACGGGGCGC
AAGGCGTCCGCGGCCCGACGCAGCAGGCGGTCGAGCCAGTACCACGGCGTCCGGCGCCGT
CCGTGGGGCAAGTGGGCGGCCGAGGTCCGCGACACCGTCAGGGGCGTCCGCGTCTGGCTC
GGCACCTTCGCCACCGCCGAGGCCGCCGCGCGCGCCTACGACGACGCCGCGCGCGACCTC
CGCGGCGCCGGCGCCAAGCTCAACTTCCCGACGTCGTCCCCCGCCACGGCGCGCACCCGC
AAGCGCCGCGCCGCCGGCAGGGCGGCGCCGTGCGTCGACCTCGTCGACGGACACGATGCT
CCTTACGCGGCGCACGCGCCGTCGGTCAAGAGCGAGGCGGACACCAGCGGCAGCGACCCC
GTCTCCGGCGCCAGCAGCAGCTGCAGCGCCCTGCCGGGCTTGTCGTGGCAGGGCATGTCC
GCGACCGACGACGGCGCGACGTGGCCTGCTGCTGGCTTCAACCACGTCGAGGTCGAGCCA
GACCGCTCCGTCGACGTCGAGCTCGGCGGACCCAGCAAAAAACGGGCCCGGGTCGAGCCT
CAGGAATCCGGGGACGAGGAAATGGTGCCTCAACCGGCGGCGTCCGCCGGCACGCTGTTG
TTGGACGATTTCATGTTCGGCGACCAGTTCAGCTTCTTCGACGGCGGCGCGTACGAGTCT
CTGGACGGGCTGTTCGGCGGCGACGCGTCGCTGACGCTAGGCAACGAGGGCGTGGGGCTC
TGGAGCTTCAACGACACCGTGTGCTATTAG
>PgERF112 PMA5G00694.1
ATGTGTGGCGGTGCGATCCTCGCCGAGCTCATACCGAGCACGCCGGCGCGCCGCGTCACG
CCGGGCCACCTCTGGCCGGCGGCAGGCAAGGCCAAGGCCAAGCAGCAGCGGAGGGCCGAC
GACTTCGAGGCCGCGTTCCGGGAGTTCGACGCCGACTCCGACTCCGACGAGGAGGAGGAG
GAGGTGGAGAGCAAGCCGGCGTTCGTGTTCGACGCCTCCTCCTCCGCGACGAGGAAGCTG
AGGAGGCAGCAGCAGCAGCAGCAGCTGGCCGGCGCGCCGGCGACGAGCAGGCGCCGCAAG
GCCGCGCAGTACAAGGGCGTCCGCCGCCGCCCGTGGGGCAAGTGGGCCGCCGAGATCCGC
GACCCCGTCAAGGGCGTCCGCGTCTGGCTCGGCACCTTCCCCTCCGCCGAGGCCGCCGCG
CTCGCCTACGACGCCGCCGCGCGCGACATCCGCGGGCCCAGGGCCAAGCTCAACTTCCCC
TCGCCCGCCGACGCCGTCCAGAGCGGCCGCAAGCGCGGCCGCGCCGCCGAGGTCGTCGAC
CTCGTCGCCGACGAGGAGGGGGACGACGGCCACCACCACTACCACTACGCGGCGCCCGCC
GTCAAGCACGAGGCCGAGGCCAGCACCGAGGGCTCCGAGTCCGGCGCGCTCCCGGACTTC
TCGTGGCAGGGCGTGTCCGCGTTCGACGAGGAGGTCCCCGCGGCGCACCCCGCCCTGGAG
GCCGCCGCGGACCTGAGCTGCTGCGGCGGCGCCAGCAAGCGCCCGAGGACCACCGAGCCG
GAGAGCGCCGACGACGAGGCGTCGCCCCGGGGGGCTGGGGCCTCCGACGACTCCGAGTCG
GACGCCCTGTTCGACGCGTTCCTCTTCGGGGACCACTTCTCCTACTTCAACGGCGGCGCC
TACGAGTCCCTGGACAGCCTGTTCAGCGCCGACGCCGTGCAGGGCACCAGCGCCGCCGTC
GCCGCGGACGAGGGGATGGGCCTGTGGAGCTTCGACGACGGCTGCCTCGTCGAGGACAAC
CTGTCGTTCTAA
>PgERF113 PMA5G00776.1
ATGGCTACGACGACGATAGACTGGCACGGCCGCAACGCCGCTCTACTGTACGAGTACGAC
ATGGCGGCGGACAGCAAGGAGCTCGTGCGCGCGCTCGCGGCCGCCCCGCCCATGCACATG
CACCACCAGGCTCCGACCATCTCGTTCGCGTACCCCTGCGGCTCCGGCGCTGAGCGGCAG
GCCGCGGCAGGCTCGCTCCCCGGCGCCGGCGCCGCCGGCCTCACGCCCGCGCAGGTGCTC
CAGCTGCAGTCGCACCTCCAGTTCCTGCGCCGCCGCCCGGCCGGCGCCGCCCTGGCCCCG
GTGGCCGCGCACCCGATGAAGCGCCCGGGCGTGGCGCAGGCGCCGGCGCCGGCGCCGCGG
CCGGTGTCCAAGCTGTACCGCGGCGTGCGGCAGCGGCATTGGGGGAAGTGGGTGGCGGAG
ATCCGCCTGCCGCGCAACCGCACCCGACTCTGGCTCGGCACCTTCGACACCGCCGAGGAG
GCCGCGCTCGCCTACGACAGCGCCGCGTTCCGCCTCCGCGGGGACTCCGCCAGGCTCAAC
TTCCCCGAGCTCCGGCGCGGCGGCGAGCACCTCGGCCCGCCGCTCCACGCCGCGGTCGAC
GCCAAGCTCCACGCCATCTGCAACGGCGCGGACGTGGCGCCGCCGCAGAACCAGAGCCAG
AGCCAGAGCCAGAGCCAGAGCAACGCCACGGCGGCGACGGCAGCAACGACTCCGAGTACA
TTCTCCTCGGCGAGCCCGGACGTCAAGAGCGAGCCGGGCTGCTCCGGATCCGAGAGCTCG
TCGTCCGCGGACGGGGACGTGTCCTCGACCGGCTCCTCCGACGTGGTTCCGGAGATGCAG
CTTCTCGACTTCTCCGAAGCGCCATGGGACGAATTCCACCTGCGCAAGTACCCCTCTCTG
GAGATCGACTGGGACTCGATTCTTTCATAA
>PgERF114 PMA5G00889.1
ATGGTGAGCAGCGGCACCCAGAATTCGGAGAGGTCTCCGGCTCTGCACCTGAGCACCGGC
ATCATCGGCTTCCTCGCTCGGCGTGCCATGTCGACGCACACGCAGCGGTCCTCCCAGCAG
CCCGGCCTCCCGCTGGACTCGCCGGGATCCTCCACCGGATCCGTGGAGTCGCTGCCGCCG
TGGAGCAGCGTCCAGCAGCACCCTGCGCCGCCATTCGACGGCAACGACACCGAGGAGATG
GTCCCGGCGGACATGGAGAAGCACGCCGCCGCGGGGCACGCGTACCGCGGGGTGCGCAAG
CGGCCGTGGGGCAAGTTCGCGGCGGAGATCCGGGACTCGACGCGCAACGGCGTGCGCGTG
TGGCTGGGCACCTTCGACAGCGCGGAGGAGGCGGCGATGGCGTACGACCAGGCGGCGTTC
GCGATGCGGGGCGCGGCGGCGGCGCTCAACTTCCCCGCGGAGCGGGTCCGGGAGTCCCTG
GAGGGAATGAACGTGGACGCGTCGTGCGGCGGGTCGCCCGTGGTGGCGCTGAAGCGGCGG
CATTCCATGCGGGCGAGGCGGCGGCCGGGGGCGGGGAGCCGCAGGGGCAAGGCGGCGGGC
AGGAGCGAAGTGATGGAGCTGGAGGACCTGGGAACAGAGTACCTGGAGGCGCTTCTGGGC
GCCACCACCGAGGAGCAGAGGGAGAACAGCAGCAGCAGCACGTCGTCCTGGTGCCGGAGC
CACCACTCCATCTGA
>PgERF115 PMA5G01084.1
ATGGCTAGTGGTGGCAGCAGCTGGCTCGGCTTCTCCCTCGCACAGCACAAGGCCATGGAG
GCGCCCTCCGCTGCTGAGCCCGCTCCTGCTCATCATGCTCCGCCTCCTTCTGGTACCACG
ATCTCCTCTTCCGGTAACAACAACGCCGCCGCCACTTCCAACCTCCTCTACTCGCCCATG
GCCGCGCCCTACTCGGGATACTACTGTGTGGGCGGTGCGTACGGCGATGGAACCAGTTCT
GCCGGCGTCTACTACTCCCACTTGCCTGCCATGCCCATCAAGTCCGACGGCTCCTTCTGC
AACATGGAAGTAGGCATGATGCCGTCGTCCCCACCGAAGCTGGAGGACTTCTTGGGTGGT
GGCCATGGCGGTGGCCAAGAAACGGCCACCTACTACAGCCACCAGCATGGCCATGAAGAG
GTGGCAAGCAGGGATTACCACCAGTACCAGCTCCACCAGCTCGTCCCCTACACCTTCCAG
CCGCCGACAGAAGCAGAGATGCTCCAAGAAGAGTCGGCGCCAATGGACGAGGCCATGGCC
GCGGCCAAGAGCTACCTCCTGACGAGCTACGGCGCTTGCTACAGCAACGGCGACGTGCAC
CCGCTGAGCTTGTCGATGATGAGCCCCGGGTCCCAATCCAGCAGCTGCGTCAGCGCGGCT
CCGCAGCAGCAGCAGCAGCAGCTGGTTGCTGTAGCCGCTGATGCCTCTGCGGCGGCTGCC
CAGGGGCGCAGTAATGGGGGTGGTGAGCAGTGCGTGGGGAGGAAGAGGGGCACTGGCAAG
GGAGGCAACAAGCAGCCGGTGCACCGCAAGTCCATCGACACGTTCGGGCAGAGGACCTCC
CGGTACAGGGGCGTCACCAGCAGGCACAGGTGGACTGGGAGGTATGAAGCTCATCTCTGG
GACAACAGCTGCAGAAAGGATGGGCAGACAAGGAAAGGAAGGCAAGGTGGATATGATAAT
GAAGACAAGGCTGCAAGGGCTTATGATCTTGCTGCTCTGAAATATTGGGGTCCAGCTACT
CATATCAATTTCCCTGTAGAAAACTATCAAGCGGAGCTTGAGGAGATGAAAAACATGACA
AGGCAAGAATTTGTTGCGCACTTGAGAAGGAGAAGCAGTGGGTTTTCTAGAGGTGCCTCC
ATCTACCGAGGGGTGACAAGGCATCACCAACACGGAAGATGGCAGTCTCGGATTGGCAGG
GTTGCTGGGAACAAGGATCTATACCTTGGCACTTTCACAACTCAGGAAGAAGCAGCCGAG
GCTTATGACATAGCTGCCATCAAGTTCCGTGGTTTGAACGCAGTGACAAACTTTGACATA
ACCAGATATGACGTGGACAAGATCCTGGAGAGCAGCACGCTGCTGCCTGTGGAGGAAGCA
CGCAAGGTGAAGGCAATCGGGGCGGGGAACAGCATTCCTGTGGTGCACAATGGTGGCAGA
GAGCTCAACCCCACCGAGGAACAAACCGCCAACTGGAGGATGGTGCTCCACGGATCATCC
CAGGACGCTGTGCATTGCCCAGGAGCAGTTGATCATCACCAGAAGGGTGGCATGATGAGT
GACTCCAACTCCTCGCTGCATGGCATCGTTGGGTTTGACGTGGAGTGTGTAGCCCATGAT
CACCACCTTGACGTTCAAGGCAAGTCTGGTGGCGTCAACTTCTCCAACTCCTCATCGCTG
GTGACAAGCCTCGGCAACTCCAGGGAGGGTAGCCCGGAGAGGCTGGGCTTGGCCATGATG
TACGGCAAGCAGCAGCAGCAGCAGCAGCAGCAGACCGCCGTGAGCCTGGCCTCCATGAAC
CCCTGGATGGCTATGCCGGTGGCGCCGACAGCGCAGCACGTCGTTTCCCATCTCCCTGTC
TTCGCCGCCTGGGCCGATGCCTAG
>PgERF116 PMA5G01338.1
ATGGTGAAGCACACAAGCAATGGCGTCGCCACGGCGACTGCCTTCTCGGACGACAAGGCC
AGGCAGCAGGTGGGCGGCGGCGTAGGCGGCAAGTCGGCGGCGAGGCCGTACAAGGGGGTG
CGGATGCGAAGCTGGGGATCGTGGGTGTCGGAGATCAGGGCGCCCAACCAGAAGCGCCGG
ATCTGGCTCGGCTCCTACGCCACGCCCGAGGCCGCCGCGCGCGCCTACGACGCCGCGCTG
CTCTGCCTCAAGGGCTCCGACGCCGTCCTCAACTTCCCCGCCGCCTCCTCGTCGCCCACC
TCCTCCTCCTCCTCCCCGAACCACCACGTCGACACTGCTCGCCACTCGGACCCGGCGGCG
TCATCGGGCGCCATGTCACCGAGGTCCGTCCAACGCGCGGCGGCCGCGGCCGCCGCGGCA
TTCGACGCGGGCCTCATCAGCGCCAGCGTCGACGACAGGTGCTCTTCCTCCAGCGCCGGC
GCGACGACGCCGACGTCCGCCGCCTCTCTGTCCACGCTGTGCAGCGCCGATCACGTCCGG
GAGCACGCGACGTCGTCGTCGCCCGCCGCGGCCAGCGGCGGCTCGCCGGCCGAGAGGGAC
GAGCTGTGGACGGACCTGGACGCGTTCGCCTCGCCCAAGTTCATGGATCTGGTGTCCGCT
GGCGCCGCCCCGTTCTCGTCGACGTGGGAGGATCCCGAGGACGACGGCGAGGTGATGAGG
CTGTGGAGCTTCTGCTAA
>PgERF117 PMA5G01722.1
ATGTCACCGACGACGAACGACGGACACATCTCGCTCGGGCGGCGGCTCGGCTACGCGCCG
CCAGCCATAGGGGCGGGGGCCCTGCCGGACCCGCTGCTCCTCCCCTTCGACGACGGCTTC
ACGGACGAGGACCTCCTCGCCGCCGACGCCGCTCTCCTCGGCGAGGCTGCCGCTGACCAG
ACCCTACTCCTGCTGCCCTTGTGCCCCGGGGCGAGCGGCTGCGGCGGGAGTTGCTCCGCC
GAGGGCCTCGTCGTCGGAGCCCAGGCGGCGCCGGCCTCGTCTGAGATCATCACGACGGCC
GTCCGCGCGGTCGGCGCCGGCTCCTTCTCGCTCGCGCCCGCGCCAGCGCCGGCTTCGTGG
GAGGTCGCGACCGCCGTCGCCGCGGACGGCGGCGGCTCCCCGGCGCCCGCCCCCGCGCCG
CCGTCCCCGGCGCTGCCGCTGATGCACAACACCTCAAGCCGGACCTCCATCTACCGCGGT
GTGACCAGGCACAGGTGGACGGGGCGATACGAGGCGCACCTCTGGGACAACACGTGCAGG
AAGGAAGGGCAGAAGCGCAAGGGGCGCCAAGGTGGCTATGACAAAGAAGATAAAGCTGCC
AGGGCATATGATATTGCTGCTCTGAAGTATTGGGGTTTAAATGCTACTACCAATTTCCCT
AGAGAAAATTACATCAAAGAGATTGAGGAGATGCAGAACATGGGCAGGCAAGATGTTGTA
TCCTCACTGAGGAGGAATAGCAGTGGCTTTTCTAGAGGTGCATCAATCTACAGAGGAGTA
ACAAGACACCACCAACATGGACGCTGGCAGGCAAGAATTGGCCGTGTTGCAGGAAACAAG
GACCTGTATCTTGGGACTTTCGCAACAGAAGAAGAAGCTGCAGAGGCGTACGACATCGCG
GCACTGAAGTTCAGGGGCGAGAACGCCGTCACCAACTTCGAGCCCAGCCGGTACAACCTG
CGAGAAATCGCTCAACGTGAGATCCCCATCCTTGGCCCTGAAAGGCGGCTAAATGAGAAG
CCAGCTCCAGAGGCAGAATGCCAGGCTGCTCTCAGCGCTCCTCCGTTCTCCCTGTCCCAG
CAGTCGAGCAACAGCCTGCCGCCGTATTTCCTCCCCAACCTCCAGCAGCCGCAGCCGCCC
CAGCTCCCGCTGGCTCAGCCCCTGCCGATCTACAACTACGGCTCTGGGTTTGGGTTTGGG
TTTGGGTATGGAGAGCCCAGCTTCTACTGGAACTATGGCAGCGTGGAGCAGAAGGTGCAG
CTCGACAGCAAGATGGAGATCGTGAACGGCCTTCTGCACCTGGCTAAATCTGCCGCGAAC
TGA
>PgERF118 PMA5G03000.1
ATGGCTAAAGAGCTCCAAGAAACCTCCTCCTCCTCTGCCACCACCACCTCGTCGTGCACC
ACCTCCTGCTGCTCGTCCACCGTCACGGACTCGTCTTCCTCGCCCCCGTCACCGGCGGCG
GCCAATGCCGCGCCCGCGCCACGGAAGCGGAAGGCGGCGGAGGCAGAGGCCGGGGCAGAG
GCGGTCGGGGAGGAGGAAGAGGAGGAGGAAGAGTTCGCGGGCAAGACGGCGGCGGCGAAG
AAGAAGAGGAAGCGGAGCAGCGAGGGGAAGCACCCGACGTACCGCGGCGTGCGGATGCGG
GCGTGGGGCAAGTGGGTGTCGGAGATCCGCGAGCCCCGCAAGAAGTCGCGCATCTGGCTC
GGCACGTTCCCCACCGCCGAGATGGCCGCGCGCGCCCACGACGTCGCCGCGCTCGCCATC
AAGGGCCGCGCCGCGCACCTCAACTTCCCTGACCTCGCCGGGGTGCTCCCGCGAGCCGCG
TCCGCGGCGCCCAAGGACGTCCAGGCCGCCGCCACATTGGCCGCCGCGTTCGAGTCGCCA
TCGTCACCGTCCTCGGAGCCCGACGCCGGCGCGGCGGAGCCGTGCCACGCCGATGCCCAA
GAAGAGGCCGCCACCAAGAACGTCACCTTACCCGAGGAAGCCGCCGCCGACGGGGCAGCC
GTACCACCGCCGGCCTCTCAGTCTCAGCCAGCGACGCCGTCGAGCGGCGTGGAGGAGGAG
CGGCAGCTGTTCGACCTGCCGGACCTGCTCCTGGACATCCGGGACGGGTTCGGGTGCTTC
CCGCCGATGTGGGCACCGCTCCCCGACGTGGAGGAGGTCAATGCGGAGCTGCGCCTCGAG
GAGCCACTGCTTTGGGAGTAG
>PgERF119 PMA5G03036.1
ATGGCCTTGTTGCACGAGCACCTCGACATCATCCGAGCTCACCTCCTCGACGACTCCCAC
GACGCCGCCACCGCCAGCTCCGAGGACTACTCAGCGTCGTCGCCCTCGCCCTCGCCGCCG
CCTGCCGGGCGGAGGAGGCCGCTGCCGGCGCTCTCCGTCACGCTGCCCCCGAGGACCGCG
GCTGTCGCCCTGCAGCAGCAGCTTTGGGCGGCGCGGCCGCCGCAGATTATTAATAACCAC
CAGCAGCAGGAGCAGCACTGCTTCCCGGGACCTGAGGAGGACGACTTCCGGCGGTACCGC
GGCGTGCGGCAGCGGCCGTGGGGCAAGTACGCGGCGGAGATCCGGGACCCGGCGCGGAAG
GGCGCGCGCGTGTGGCTCGGCACCTACGACACCGCCGTCGAGGCCGCGCGCGCCTACGAC
CGCGCCGCGTTCCACCTGCGCGGCTCCAAGGCCATCCTCAACTTCCCCAACGAGGTCGCC
TTCGGCACCGCCGCCCGGTGGGGGCCCCCTACCGCCGCTCCCCGTCCCAGCGCTGCCACT
GCCGGTAGTAACAAGAGGGCGAGGTCGCCGGAGCCAGCTCTCGGAGAACAGGACGCCGGG
TCCATGGTCAGGGAGGTGAAGAAGGAGCGGGTTCAGGAGCCCGACGCAAGCTGTGGTTGG
GACGGCGCCGTGGCCATGGCGCCGGCGCCGGCGAGCGGAGGCGCGGACTTCTTCTGGGAA
GAGGAGTTGCTGAAGGGGGCGATCTGCAGCCTGCCGCCGCTCTCGCCGCTGTCGCCGTAC
CCGCAGCTGGTGCATGCGTCCATCTGTGCCTAA
>PgERF120 PMA5G03040.1
ATGGAGAGATCTCCTTCCCCTGTTTCCTCCGCTCCGTCCTCGTCCTCCTCCTCCATCTCC
ACGGAGGAAATTCCAATTCCTCCCCGCAGAAAGAGGGCGAGGACGACTCAGCAGGCCACC
AAGGCCGGCGCCGCGCCCGACAAGCCCAAGAGGCCCCGCAAGGAGGCGCCCCGCCACCGC
CACAGCAAGGAGGATTCCGCTGATCCTGCTCCCAATGCCGCCGCCGGTGGCAGCGGCGGG
AAGAGGAGTTCCGTCTACAGGGGAGTCACCAGGCACAGGTGGACAGGCAGGTTCGAGGCC
CATCTCTGGGACAAGCACTGCCTCACCTCCGTTCATAACAAGAAGAAAGGCAGGCAAGTC
TATTTGGGGGCTTATGATACTGAGGAGGCAGCTGCTCGTGCATATGACCTTGCAGCTCTC
AAATACTGGGGTCCTGAAACAGTCCTGAATTTCCCTGCGGTGGATTACTCAAGCGAGATG
TCTGAGATGGAGGGGGTGTCGCGGGAGGAGTACCTCGCCTCCCTTCGCCGCCGGAGCAGC
GGCTTCTCCAGAGGCGTCTCCAAGTACAGAGGCGTGGCCAGGCATCACCACAATGGGAGG
TGGGAGGCACGGATTGGCCGAGTCTTTGGGAACAAGTATCTCTACTTGGGAACATTTGAC
ACTCAAGAGGAGGCAGCCAAGGCCTATGATCTTGCAGCCATTGAATACCGAGGTGCCAAC
GCCGTAACCAACTTTGACATTAGCTGCTACCTGGACCACCCGCTGTTACTGGCACAGCTA
CAACAGGATCCACAGGTGGTGCCGGCACTCAACCAAGAACCTCAACCTGATCAGAGCGAA
ACTACAGTCCAAGAGTCTGACTCAAGCGAAGCCAAGACACCTGATGGCAATACAGAGCCT
GATGCTAATGCAAAGCCTGATAACAATGCAGAGCCGCTCACAATCAATGAAAGCATTGAA
GAGAGCTTATGGAGCCCTTGCATGGACTACGAGCTGGATACCGTGTCAAGATCTAACTTT
GGCAGCTCGATCAACCTTAATGAGTGGTTCACTGATGCAGACTTCGATAGCAACACTGGG
TGCCTGTTTGGTGGTTGTTCTTCGGTTGATGAAGGCAGCAAGGATGGTGTAGGTATAGCA
GATTTCAGTTTGTTTGAGGGCGATGATCAGCTCAAGGATATTATTTCAGATATGGGGGGT
GTTTGGAGAACTAGTCATATATTTGGGCTCCACTCCAAATAG
>PgERF121 PMA5G03935.1
ATGCGCCGGGCGAAGCCGCCGCAGCCGCAGCCGTCGCCGTCGCCGGAGATCCGGTACCGC
GGCGTGCGGAGGCGGCCGTCGGGCCGCTACGCCGCCGAGATCCGGGACCCGGCCAAGAAG
ACCCCGATCTGGCTCGGCACCTTCGACTCCGCCGAGGCCGCCGCGCGCGCCTACGACGCC
GCCGCCCGATCCCTCCGCGGGCCCACCGCCCGCACCAACTTCCCGCCCGCCCCGCCGCCG
CGGCACAGCAGGCCCCCCGCCGCCGCCGCCCCCGCCGCCGCGGCCACGTCCAGCCACAGC
AGCACCGTAGAGTCTTGGAGCGGCGGCGCCACCCGCGCCGCCACAGCCGCCGTGGCGCGC
AGCGCCGCCCCGACGGAGGGGGAGGACGAGGACTGCCGCAGCTACTGCGGATCCTCGTCG
TCCGTACTCTGCGAAGACGAAGGAGTCCACGACGACGCGGCCGCCTCCCGCGCGCCCCTG
CCGTTCGATCTGAACCTGCCGCCGCCCCTTGACGCGGCCGCCGAGGCCGATCAGATGGGT
GCGCGCTACGACACGCTGCTCCGCCTCTAG
>PgERF122 PMA5G04108.1
ATGATCCGCCTGGAGTGGCCGGCGGTTAAGGAGGCACCCCCGGCAGCCAAGCCCACGTCG
TCGGCGGCGGCCGCCGCCGCCGCGAGGGTGAAGCTTGTGCTCCCCGGGCGGAAGAGGAAG
GCGGACGGCGGCGCCGAGCCGCGGTTCCGCGGGGTGCGTCGGCGGCCCAGGGGCAAGTAC
GCGGCGAAGATCCGCGACCCGTGGCGGCGAGTGCGGGTGTGGCTCGGCACCTTCGACATC
GCCGAGGAGGCTGCCAAGGTGTACGACTCCGCGGCCATCCAGCTCCGCGGGCCCGACGCC
ACCACCAACTTCGAGCAGGCCGACGACGCCGCCGCCGCGGAGCCCATCCCGGCCGAGGTC
GCCGAGCGGCTCCCGCGGCCACCGCAGGCCGCCGCGGCGGCGGCGTCCAAGAACGCGTCC
TCCTCTGCCACCTCCTACGACTCCGGCGAGGAGTCCCACGCGGCGGCGGCGTCCCGAAGA
GAAATGAAGGAGAACCACATTCTTAGGCATCAAGCTCCAGATTTTTCAGACTCAATGGTA
TCTCCAATATTCAGAATACTGAAGATCCGCCTGGAGTGGCCGGCGGTTAAGGAGGCACCC
CCGGCAGCCAAGCCCACGTCGTCGGCGGCGGCCGCCGCCGCCGCGAGGGTGAAGCTTGTG
CTCCCCGGGCGGAAGAGGAAGGCGGACGGCGGCGCCGAGCCGCGGTTCCGCGGGGTGCGT
CGGCGGCCCAGGGGCAAGTACGCGGCGAAGATCCGCGACCCGTGGCGGCGAGTGCGGGTG
TGGCTCGGCACCTTCGACATCGCCGAGGAGGCTGCCAAGGTGTACGACTCCGCGGCCATC
CAGCTCCGCGGGCCCGACGCCACCACCAACTTCGAGCAGGCCGACGACGCCGCCGCCGCG
GAGCCCATCCCGGCCGAGGTCGCCGAGCGGCTCCCGCGGCCACCGCAGGCCGCCGCGGCG
GCGGCGTCCAAGAACGCGTCCTCCTCTGCCACCTCCTACGACTCCGGCGAGGAGTCCCAC
GCGGCGGCGGCGTCCCGAAGAAAGAAGAGATGA
>PgERF123 PMA5G04246.1
ATGGACATGGACATGAGCTCAGCTTATCCCCACCATTGGCTCTCCTTCTCCCTCTCTAAC
AACTACCACCATGGCCTCCTCGAGGCCTTCTCCAACTCGTCATCCGCTCCTCCTCCGCCG
CTTGGAGAAGAGGTCTCCGTGGAGGAATCACCGAAGATGGAGGACTTCCTCGGCGGTGGA
GGCAGCGGCATGGGTGCCCCGCCGGCGACGGCTGCAGAGGACCAGCTTGTCTGCGGCGAG
CTGGGCAGCATCGCAGCCGGGTTCTTGCGCCAATACCCGACGCCAGGGGCGGTGGAGAAC
CCCGGTGCGGTGACCGTGGCGACGGAGGTGGCCGAGTCCGATCAGGCCAGGAGGGCCGTC
GAGACGTTCGGGCAGCGCACGTCAATCTACCGCGGTGTCACCAGGCATAGGTGGACAGGG
AGATACGAGGCGCACCTGTGGGACAATAGCTGCCGCCGGGAAGGCCAAAGCCGCAAAGGC
CGCCAAGGAGGTTATGATAAGGAGGAGAAGGCGGCGAGAGCTTACGACCTCGCGGCGCTC
AAGTACTGGGGTCCGACCACGACGACGAACTTCCCGGTGTCAAACTACGAGAAGGAGCTG
GAGGAGATGAAGTCGATGACGCGGCAGGAGTTCATCGCGTCGCTCCGCAGGAAGAGCAGC
GGCTTCTCGCGAGGTGCCTCCATCTACAGAGGAGTCACACGGCATCATCAGCACGGCCGG
TGGCAGGCGAGGATCGGCAGGGTGGCCGGAAACAAGGACCTGTACTTGGGCACCTTCAGT
ACTCAGGAGGAGGCAGCAGAGGCGTACGACATTGCGGCGATCAAGTTTCGCGGGCTCAAT
GCCGTGACCAACTTCGATATGAGCCGCTACGACGTCGAGAGCATCCTCAACAGCGATCTG
CCAGTCGGGGGTGGGGCAGCTGGCCGTGCCTCCAAGTTCCCGTTGGACTCGCTGCCACCA
GCTGCCATGATCACTGGGGCAGCCTCCCAGGCCATGCCACCGTCCGAGAAGGATTACTGG
TCCCTACTTGCCCTGCACTACCAGCAGCAGCAGCAACAGCAGCAGCAGCAGTTTCCAGCC
TCCGCATACGAGGCCTACGGCTCCTCTGGCGTCAACGTGGACTTCACCATGGGCACGAGC
AGCCACAGCGGCAGCAACACCAGCAGTGGTGTCATGTGGGGTGCCACCGTGGGTGCAATG
GGGCAGCAGGACAGCAGCAGCAGCAAGCAAGGAAACAGCTATGGCAGCAACATTCCTTAT
GCTGCTGCAGCTATGGTTTCTGGACCAGCAGTCTATGAGGGCTCCACTGGTAACAATGGC
ACCTGGGTTACCAGCAACACCAGCTCGGCCCCCCAGTATTACAACTACCTGTTCGGGATG
GAGTAG
>PgERF124 PMA5G04413.1
ATGCTTTGCAGGGCCTATGACCAAGCTGCCATCAAGTTCCGCGGCGTGAACGCTGACATC
AACTTCACCCTGACCGATTACAAGGATGAGATAAAGAAGATGAAGAACTTCAGCAAGGAG
GAGTTCGTCCAGGTGCTCCGGCGGCAGGGCGCCGGCTTCGTCAGGGGGAGCTCCAGGTTC
CGGGGAGTCACCCAGCACAAGTGCGGCAAGTGGGAGGCCAGGATAGGCCAGCTGATGGGC
AAGAAGTACGTGTACCTTGGCCTCTATGACACGGAGTTGGAGGCTGCCCAGGCTTATGAC
AAGGCTGCCATCAAGTGCTACGGCAAGGAGGCTGTCACCAACTTTGACCCCCAGACGTAC
GACGAGGAGCTCCAAACGCAGCCGTGGGGCGGTGAGCTCGACCTCGAGCTCAGCCTAGGC
TGCGCCGGCAGCGACCCTTCCGCCGCCGCCGCCGCCGCCGAGACGTTCAGCACCGCGCCG
AGCAGGCAGAGGACATTGACGACCCTGACGCTCGACCTGCCGGCGGAGGACGAGGAGAAG
ACGGGCGCCGGCGGCGACCCCCACTGGAGCTTCCGCTCCAGGCGGCCTTCCCCGACTCCG
GGCACGTTCCGGCTCCTCCTGGCTGACGACGACGATCACGCTCGCCACCCCGGCACCGGC
AGCAGGGACGACAACGACACGCTGCACATGCTCCAGATAGGCCAGGTAGGCAGCAGTGGA
GGAGGAGGTGGCGCGGCAGCGGCAGGGGCAGGGGCACACATGCGCTGGCTCAACGGAGGC
AATAATTGGGCGCCGCCGTACGCCACGGCCCGGGCCGGCCCCGGCCCCGACGACGACGAC
GACGACGCTGCAGCATCATCAGGATTCCCACTGGGCCGCTGCAGCCGCCGCCCATGGCCA
CCAGCAACAGTGGTGGCGCTGATGTTGAGGCGCTGGGCGGCCGCTGAATCGGCCAGCCAC
GGCCAGTGGCGGCGACTGGTGGTGGAGCGAGAAGTGGCGTTTCGCCTCGGCCGCCCCGCC
GGCGCCGGGTTTCCCTTTTTCGGGGCAGGCAAGGTTGGCAGCGGCGGCGTCATCCCTACG
CCCGTGGGGCAGGCGCGGCGGCCCCCCGCGCGCCCACCCCGCGGCCGGCAGGAACAATTC
CGACGCCGAGAATATAGCTGTAGGGAGGAAATGGTTGGCAGCGTGGCACTGTGGCTACAA
GAACGCTGTACGGATCGTTTCGTCGGGCTGGGAAGTTTTGAGCAGTTTTGA
>PgERF125 PMA5G04450.1
ATGGACGGGGTCAGCGGGGACTTCTTCGAGCTTGTGAGGGAGGCGGCAGCGGCGGCGAAG
GCCGAGCGGGAGGAGGCGGGGCATCCCCCGCTGGTTCCCGCGCAGGGCTCCTACCGCGGC
GTGAGGCGCCATTACGGTAAGTACGGGGCGGAGATCCGCGACCCGCTGGACAGCGAGCGC
GCCTGGCTCGGCACGTACGCCACCGCCGAGGAGGCCGCGTATGCATACGACATCGCGGCG
AGGGTCGTGCAGGGGAACAAGGCCAGGCCCAACTTCCCCATCTCGCCGCCGATGCCCGGG
GAAGACGACGACGCCGCTACCGCGATCGTGCTCGCCTACTTCGCCGAGCTGAGGAACGCA
CGCATGGCACGCGCGGAGAGGCGCGCCCAGCAGGCGGCTGCTGCTGAAGCGGTGGTGGCT
CCGGCACTCGGCGGCGCAGCCCCCGCTCAGATCCACTCCGCACCTGCTGATCCGGACAAC
GCCGAGTTGCAGCAGCAGGAGCCTGGGGCGGCGCCGGAACGAGACCTGCCACCTGGACCT
AGCACCGGCGATGCAAGCAACGTTTAG
>PgERF126 PMA5G04454.1
ATGCCGAACAGCAGTCTTGTGGAGCTGGCGAGGCAAGCGGCGGCGGCGGCGAGGGCCGAC
GGCCGGGCGGCGCAGGAAGCGGCCGTGCTGCCGGCCACAAGGTACCGCGGCGTGCATCAG
CGAGGCACGAGGTACTCCGCCGTCCTCTGGCACCCACTTCAAAGGAAGAACATCCGACTC
GGCGCATACCCGACTGCCGTGGAGGCCGCGTACGCTTACGACGCCGCCGCGAGGAGGGTA
CTCGGGTGCTGGGCAAGGCCCAACTTCCCCGAGCTCTCGCCGGCGCCGGCGGCGAGGGAG
GCCGCCGCGGCGGATCTCGCGGCGTCAAGGCGCACTCCGGAGCCCCCGAGCCAGCAGCAG
CCGGCGCGTCGGCATCAAGCTATGCTGATTCGCTGCTGGACGCATGCGCCGGGCGGCGCT
GCGGCACAGCATCCGGAGCGCGCCGCACCACCGGCGTCCGCGTTCCGACGTGAGGCGGCG
CCACAGTACATGCAGCTACACTACTGTCCAGGCTCTGCTGCCGCTGGCGGCGGAATCTAC
GCGGTGGCTTTGGTGCCGGGCGTACCCGATCTCAACGATCCGGTCCCCGCCTACACTTCG
GCAAGTAGCAAGCTGAGCAGCACGGAGTTGAGTTCGGCTGCCACCCCTAACCGCCGTGAG
CTACCCCACATGCCGGCAATGGCCGTCGAGGCCGACCAGTCCGTGGTCGGAGATAATTTC
ACGGACTCGTGTGCTGCATGA
>PgERF127 PMA5G04745.1
ATGGTGCAATCAAAGAAGAAGTTCCGGGGAGTCAGGCAGCGCCACTGGGGCTCCTGGGTC
TCCGAGATCAGGCACCCGCTGCTCAAGAGGAGGGTGTGGCTGGGCACCTTCGAGACGGCG
GAGGAGGCGGCGCGAGCGTACGACGAGGCCGCCGTCCTCATGAGCGGCCGCAACGCCAAG
ACCAACTTCCCCGTGCCGAGGACCGCCACCGGGGAGCTCGCGCCCGTGCCGCCCGCGCGG
GACGCCCGTCACGGCAGCGGCTCGTCCTCCTCCGCCTCCGGCGGCGGCGGCGGCGGCAGC
AGCCTGTCGCAGATCCTCAGCGCCAAGCTCCGCAAGTGCTGCAAGACGCCGTCCCCGTCG
CTCACCTGCCTCCGCCTCGACCCCGAGAAGTCCCACATTGGCGTCTGGCAGAAGCGCGCC
GGCGCCCGCGCCGACTCCAGCTGGGTCATGACCGTCCAGCTCAACAAGGACCCCACGGCG
TCATCCGGCGAGGAGGCGCCACCGAGCAGCGACGGTGCGGCGACCACGCCCTCCTCCACG
TCCACGTCCACAGTGACGACTGCCGGCTCGCCGCAGGCGTCGTCGTCGGTGATGGTGGAC
GACGACGAGGAGAGGATCGCGCTGCAGATGATCGAGGAGCTGCTGGGAAGGAGCAGCCCA
GTCTCGCACCCACATGGCATGCTGCAGGCCGGGGAAGGCAGCCTCGTCATCTGA
>PgERF128 PMA5G05518.1
ATGGAAGGCTGCGGATGCTTTGATGATGGCAAGGACGGCAGCGAGACAAAGTACCGCGGC
GTGCGACGCCGCCCGTCGGGCAAGTTCGCCGCAGAGATCCGCGACTCGTTGCGGCAGAGC
GCACGCATCTGGCTCGGCACATTCGATACGGCGGAGGATGCGGCGCGGGCGTATGACCGC
GCGGCTTACCGCATGCGAGGGCACCTCGCCGTGCTCAACTTCCCCGCCGAGGCACGCAAT
TATGTGCGCGGATCGTCGTCTTCCCAGCATCCACAACATGATGGTGGTGCCAGCAGCCAG
CAGGTAATCGAGCTCGAGTACCTCGATGACAAAGTACTGCAGGATCTTCTGATCAAGGAT
GGGAAGGCGAAAAGGCGTTCATAG
>PgERF129 PMA6G00114.1
ATGTGGAGCACGGAGGAGGAGATGTTCGTGGCGGTGAGGCGCACGGAGCACGTCGAGGTC
ACCACCTCCCGGGCGGCGGAGGCGGCGGCGGCGGCGGCGGCCGGGCCGAGGACCGTCCGG
GTGTTCTGCGAGGACCACGACGCCACCGACTCCTCCGGCGACGAGGAGGATACCGCATCC
GCCGCCGCAGCCTCCGCGCGCCGGAGGGTCAAGCGCTACGTGCAGGAGATCCGCCTGGAG
CGGCCGGCGGTCAAGGAGCTCCCCCCGGCAGCCAAGCCCTTTGCGCCGGCGGCGGCCGCG
GCCGCGGCGAGGGTGAAGCTCGTGCTCCCCGGGCGGAAGAGGAAGGCCGACGGCGGCGGC
GGCGCCGAGCCGCGGTTCCGCGGCGTGCGCCGGCGGCCCTGGGGCAAGTACGCGGCGGAG
ATCCGCGACCCGTGGCGGCGGGTGCGGGTGTGGCTCGGCACCTTCGACACCGCCGAGGAG
GCCGCCAAGGTGTACGACTCCGCGGCCATCCAGCTCCGCGGGCCCGACGCCACCACCAAC
TTCGAGCAGGCCGACGACGACGTCCCGGCCGAGGTCGCCGAGCGCCTCCCGCGGCCGCCG
CAGGCCGCCGCGTCGGCGGCGGCGGCGGCGTCGTCCAAGAACGCGTCCTCCCCCGCCACC
TCCTCCTACGACTCCGGCGAGGAGTCCCACGCGGCGGCGGCGTCCCCGACCTCCGTGCTC
CGCTCATTCCCGCCGTCCGCGGTCGACACCTGCGGCAGGAAGCCTGTGCCCGCTCCGGCG
CCGGCGCCGGCGGCGGTGCAGCCGCCCCCGGAGACCGACGAGTCGAGCGTCGACGGCGGC
GGCGGCGGCGGCAGCGTGTTCGGCGGCTGCCCCTTCACCGGCGGCGACGGCTGCTTCGGC
GGCGAGTTCCCGCCCCTCTACACCGACTTCGACCTCCTGGCCGACTTCCCGGAGCCGTCG
CTGGACTTCCTGGCCGACGTCCCCGAGGAGCCGCTGTCGCTGCCGCCGTCGACCTCCGCC
GGCACCGGCGGCGGCGGTGAGTCCTCGCCGGCGGCGGGGTGGCTGCAGGTGGACGACTTC
TTCCAAGACATCACCGACCTGTTCCAAATCGACCCGCTGCCCGCCGTCGTGTAG
>PgERF130 PMA6G00313.1
ATGAGCGACATGAGCTCCGACACCTCGTCCACGACGTCGTCCTACTCCTCCTCCCCATCC
ACGTCCTCCAGCGGCTCCCGCGACGGCGGCGGCGGAGGAGGAGGCAGCAGCAACAAGAAG
CGCGCGCGCGAGCCCGCCGGCGCCGGCGCCGGCGACGTCCCGGCGTACCGCGGCGTGCGG
ATGCGGGCGTGGGGGAAGTGGGTGTCGGAGATCAGGGAGCCACGCAAGAAGTCGCGCATC
TGGCTAGGCACCTTCCCGTGCCCGGAGATGGCCGCGCGCGCGCACGACGTCGCCGCGCTC
AGCATCAAGGGCGCCCGCGCCGTCCTCAACTTCCCGGACCTCGCGCCCGCGCTGCCCCGC
CCGGCCTCCCTCGCCCCGCGCGACGTCCAGGCCGCCGCCGCCCGCGCCGCGCTCATGCAC
CACAAGCATCACAAAACCGGAGGCGGCGATGGCGGTGGCTCCTCTCCCTCCTCGTCGTCG
TCCTCCGACGCGCCGCCGCCGGACGCGGGGCCTGCTGCAGCGGACGACGACGCCGCCCAA
CGAAGAACACCTGCTGCTGGCCCCGCTGCTCACCGCCACGACGACGACGACCCGGCGGAG
CCGGAGCCGGAGCGGCAGCCGGCGCAGGTGGTGGAGGTGGCCGAGCTGGTGTTCGACGAG
CTGGCGCCGCTCTGGGTCGAGGACGTGGTGGAGTTCGGGGCGTCCGATCACCCGTGGACG
CCGTACGATGGGCTCGACGCCGTCGGCTTCCAGCCCCTCCTGTGGGAGTACTAG
>PgERF131 PMA6G00656.1
ATGGACCTCGGACACGGCGCCCAGGGGGGAGGGGAAGGCGACTCCTCCGGCTCCGGTGGG
CAACTCAGGAAGAAGAGGATGAGGAGGAAAAGCACTGGCCCTGACTCCATTGCTGAAACA
ATCAAGTGGTGGAAGGAGCAGAACCAGAAGCTCCAGGATGAGAGTGGTTCCAGGAAAGCG
CCCGCCAAGGGTTCAAAGAAAGGGTGCATGGCGGGGAAAGGAGGTCCTGAGAATGGGAAC
TGTCCGTACCGTGGCGTGAGGCAGCGGACTTGGGGCAAATGGGTGGCAGAGATCCGCGAG
CCCAACCGTGGCAAGCGGCTGTGGCTAGGCTCATTCCCTACTGCTGTGGAGGCTGCTCAT
GCATACGACGAGGCTGCAAAGGCGATGTATGGTCCTAAGGCACGTGTCAACTTTTCCGAG
AACTCTGCTGATGCCAACTCTGGTTGCACGTCAGCCCTTTCTTTGCTGGCGTCTAGTGTA
CCAGCTGCTGCGTTGCATGGGTTTAATGAGAAGGATGAGGTGGAATCTGTGGAAACTGAG
GTGCATGAGGTGAAGGCAGAAGCGAACAATGACTTGGGAAGTATCCACGTGGGGTGCAAG
TCCGTGGAGGTACTTCAGTCTGAGGAGAGTGTTTTACAGAAAGAAGGGAACGTAAGTTAT
GATTACTTCAACGTCGAAGAAGTTGTTGAGATGATAATTATAGAATTGAATGCAGATAAA
AAAATTGAAGTAAATGAAGAATGTATTGGTGGAGATGATGGATTTAGCCTTTTTGCATAT
TAG
>PgERF132 PMA6G01010.1
ATGGGGATGGAGAGCATGTGCCCCACGGCGGCGGAGGGCTCCTCCTCCACCTCCTCGCGC
TCCACCGGCGCGTCCACGGCCACCACGGAGTCCGGCGCCTTGCAGCAGCAGCAGCAGCCC
CAGGCGGCTGCGGCGGCGGGCGGCGGGGATGCCTCGCCGGCGTACGACCAGGCCGTGACG
TCGGCGGCGCCGGCGGCGGTGGCGCAGGGTTCCTCGCGGTACAAGGGCGTCGTGCCGCAG
CCCAACGGGCGCTGGGGCGCGCAGATCTACGAGCGCCACGCGCGGGTGTGGCTCGGCACC
TTCCCCGACGAGGAGGCCGCCGCGCGCGCCTACGACGTCGCCGCGCTCCGCTACCGCGGC
CGCGAGGCGGCCACCAACTTCCCAGGCGCCGGGGCGTCCGCGCCCGAGCTGGCCTTCCTC
GCCGCGCACTCTAAGGCCGAGATCGTCGACATGCTCCGCAAGCACACCTACGCCGACGAG
CTCCGCCAGGGCCTGCGCCGCGGCCGGGGCATGGGCGCCCGCGCGCAGCCCACGCCGGTC
TGGGCGCGCGCGCTGCTCTTCGAGAAGGCCGTCACCCCCAGCGACGTCGGCAAGCTCAAC
CGCCTCGTCGTCCCCAAGCAGCACGCCGAGAAGCACTTCCCCCTCAAGCGCTCGCCGGAG
GCCACCACCGGCAAGGGCGTGCTCCTCAACTTCGAGGACGGCGAGGGAAAGGTGTGGCGC
TTCCGGTACTCGTACTGGAACAGCAGCCAGAGCTACGTGCTCACTAAGGGCTGGAGCCGC
TTCGTCCGGGAGAAGGGCCTCCGAGCCGGCGACACCATCGTCTTCTCCCACTCCACGTAC
GGCCAGGAGAAGCAGCTCTTCATCGACTGCAGGAAGACCACCACCAAGACGGCCGCCACT
GACGCTACGACGGCGCCGGCGGAGAAGCCAAAGGAAGCCCGAGTGTTCAGGCTGTTCGGC
GTGAACATCACCGGAGACGGGTGCCAGCTCAAGAGAGCACGGCCGGTGGAGATGGCGTTC
GAGCAAGGCCAGGAGTTCTCGAAGAAGCAATGCGTGGCTCACCACCGATCTCCTGCCCTA
GGTGCCTTCTTGTTATAG
>PgERF133 PMA6G01014.1
ATGGCCTTCTTACCGCGCTTCTCCGCCACGTCGGCTGCCACGACGGAGTCCGCCACCGAC
GCCACTGCAGCCTTCTTGGCCACCGTGGGCTCCTCCTCCCAAGAATCGGGAGGAGGTGGT
GCCGTCGACAACGACGTGCTGCCGCGCCAGCCACCGAGGTTCAAGGGCGTCGTGCCGCAG
CCAACCGGGCGCTGGGGCGCGCAGATCTACGAGGGCCTCGAGCGGGTGTGGCTCGGCACG
TTCCTGGACCGGGAGACCGCCGCGCGCGCCTACGACGTGGCCGCGCTCCGCTACCGCGGC
GGGGGAGCCGTCACCAACTTCCCGCCGGCGGCGCCGAGGCAGCTGATGGCCTTCCTTGCC
GCGCACTCCAAGTCCGAGGTCGTCGACATGCTGCGCAACAAGACCTACGCCGACGAGCTC
CAGCGCGGCGTCCGCGGGCGGGGCATGCCGGCGCCGCCGGCGTGGGCTCGGGTGCCGCTC
TTCGAGAAGGCCGTGACGCCGAGCGACGTCGGCAGGCTCCACCGCCTCGTCGTGCCCAAG
AAGCACGCGGAGAGGCACCTGCCGCCGCTGCGCGCGCCGGAGAGGGAGGGCTCTGGCGGC
AAGGCGGGCGTGGTGGTCCTCGCCGCCGAGGACGGCGAGGGAAAGGTGTGGCGGTTCCGG
TACTCGTACTGGCAGAGCAGCCGGAGCTACGTGCTCACCAAGGGTTGGATCCGCTTCGTC
CGGGAGAAGGGCCTCCGGGCCGGCGACACCATCGCCTTCTCCAGGTGGACGTTTGGGCCG
GAGGAGCGGCTGATCATCAATTGCAGAAAGAAGCCGGAGAAGAATGATGATGCGACTGCT
GTGAAGGCCCCTATCGTCAAGCTGTTCGGCGTTGACATTGCCATTGGAGGGCGAGGGAAT
GGCCTGTGTGGCGGCCGGGCGACTTCTTGA
>PgERF134 PMA6G02112.1
ATGTGCGGCGGTGCCATCATCTTCGACTACATCCCGGCCCGGCGCCGGGTGTCCGCCGCC
GACTTCTGGCCTGAATCTGAGGGCGACGCCGAGGAGTCCCACGCCCCACGCGCCTCCGAT
GACAGAGCGCCGCGCGCCAAGCGGGGGCGCAAGAACCAGTACCGCGGCATCCGGCAGCGG
CCGTGGGGCAAGTGGGCGGCGGAGATCCGCGACCCCGTGAAGGGCGTCCGCGTCTGGCTC
GGCACCTACCCCACAGCCGAGGCCGCCGCGCGCGCCTACGACCGCGCCGCCAGGCGCATC
AGGGGCGCCAAGGCCAAGGTTAACTTCCCCAACGACGCGTCGTCATCCCCAGCCGTCGCA
TCAACGGCGACGGTGAGGGCGGCGCCGCCGACCGCCACCGCTGCCCGGACCCAGGCCGTG
CTAACGCCCCCCAAGACGGAGGCAGGGGTGTCTGACGAGGTGAAGGAGCTGTCCGAGGAG
CTGATGGCTTACGAGAACTACATGAACTTCCTCGGCATCCCCTACATGGAGGGCGGGAGC
GCGGCCGCCGCGCCTCGAGATGCTGCCCCGCCCGCCGTCGAGGAACCGCAGGAGGCGGTG
CCCACCGGGCTGTGGAGCTTCGAGGATTACAACTACTACCCGGCGTCGCTGTCGCTCTTC
GCTGAATAA
>PgERF135 PMA6G04174.1
ATGTCGCGGTCTCGCACGGTGCGGATCTTCTGGGACGACCCGGACCTGACGGACTCCTCC
GGTGAGGAGGAAGGGTTCGGCGCACGGAGGGTCGGCAGGATGGTTCGGGAGCTGCCGCCC
GTGTCGGTCGCAGCGGCTCCTGCTGCTCCCACGCCGGAGCAGTGCGGCGCCGGGGACTAC
GGCGACCGCGGGAGGAGAGTCGCCGGCGGTGCTGCTGCCCCCGGTGTCTGCAGCGTCGGC
GGCGCGCGGAGGCGGCTGGCCAAGGGAAGCGGGCAGGGCGCGACGAGCACCAAGTTCCGC
GGCGTCCGGAGGCGGCCGTGGGGCAAGTTCGCGGCGGAGATCCGCGACCCGTGGCGCGGC
GTGCGCGTCTGGCTCGGCACCTTCGACACCGCCGAGGAGGCCGCGCGCGTCTACGACACC
GCCGCAATCCAGCTCCGCGGGCCAAACGCCACCACCAACTTCTCAGCCGGCTCCGGGGCC
GGCCAGGACCGGGACCAGGACGACCCGGCGACCCCCGGGTACGAGTCTGGCGCGGAGTCC
TCGCCCGCGGCGTCGTCCCCGACGTCCGTGCTCCGCAAGGTCCCGTCGCTGTCGTCCCTC
GCGGAGGACTCCAATAAGGACGACTCCGACGCCGCCGCGTGCGAGCCGGAGCCTTTGCCG
GCCGCCGCCGAGCGCCGCAGCCTGTCCGTCCTGGAGGAGGAGGAGCTCGGCGAGTTCGTG
CCGTTCGAGGACGCGCCGGTGTACGCCACCAGCGGTTTCTGGGACATCCAGCCCGACGCG
GGGTTCCTCTACGCGGAGCCGTCGTCGCCGGAGCCGTCGTGGAATAACGCCGCCACCAGC
TTCTCCTCCGGCGAGGCGCCCAGCTGGGCCGCGACGTCGCCGACGTTGCAGGAGAACGAC
TACTTCGAGGACCTGCGCGACCTCTTCCCGCTCCACCCGCTTCCCGCGATTTTCTGA
>PgERF136 PMA6G04531.1
ATGGACAGCGCGAGCAGCCTCGTGGACGACACCACCACCAGCAGCGGCGGCGGCGGCGCG
TCGACGGACAAGCTCAAGGCTCTGGCCGCCGCGGCCGCCTCCGCGGGGGCGGCGCCGCTG
GAGCGCATGGGCAGCGGCGCCAGCGCGGTCGTGGACGCGGCCGAGCCGGGCGCCGAGGCG
GACTCGGCCGCCGCCGTGGGCGCCGCGGCCGCTGGCGCTGGCGCGGGCCTGGCCGTGGGC
GGGAAGCTGCCGTCGTCCAGGTACAAGGGCGTGGTGCCGCAGCCCAACGGGCGGTGGGGC
GCGCAGATCTACGAGCGCCACCAGCGCGTGTGGCTCGGCACCTTCGCCGGGGAGGCCGAC
GCCGCGCGCGCCTACGACGTCGCCGCGCAGCGCTTCCGCGGCCGTGACGCCGTCACCAAC
TTCCGCCCGCTCGCGGACGCCGACCCGGACGCCGCCGCCGAGCTCCGCTTCCTCGCGTCA
CGCTCCAAGGCCGAGGTCGTCGACATGCTCCGCAAGCACACCTACTTCGACGAGCTCGCC
CAGAACAAGCGCGCCTTCGCCGCCGCCGCGTCCGCGCCGACGACCTCGGCGCTCGCCAAC
GCCCACAGCGCCTCCTCCCCGTCGCACTCTCCCTCAGCGGCGGCGGTGGCCGCCGCGCGG
GAGCACCTGTTCGACAAGACGGTGACGCCCAGCGACGTGGGCAAGCTGAACCGGCTGGTG
ATCCCGAAGCAGCACGCCGAGAAGCACTTCCCGCTGCAGCTCCCGTCCGCCGGCGGCGAG
AGCAAGGGCGTCCTCCTCAACTTCGAGGACGCGGGGGGAAAGGTGTGGCGGTTCCGCTAC
TCCTACTGGAACAGCAGCCAGAGCTACGTGCTCACCAAGGGCTGGAGCCGCTTCGTCAAG
GAGAAGGGCCTCCAGGCCGGCGACGTCGTCGGTTTCTACCGCTCCGCGGCCGCCGCCGGC
GTCGATAGCAAGCTCTTCATCGCCTGCAGGCTGCGGCCCAACGGCGACGTCGCCGCCGCC
CCGACAAGCCCCGCAGCAGCGGAGCCCTCGTCGGCTCCGGTGGCGAAGGCCGTGCGCCTC
TTCGGCGTCGACCTGCTGTCGGCGCCGGCGCAGGCCCCCGCGGCGGCGCCGGCGGAGGCC
ACGGCCGGGTGCAAGAGGGCCAGGGACCTGGCGGCGCCCCCGCACCCGCAGGCGGCGTTC
AAGAAGCAGCTCGTAGAGCTGGCACTAGTGTAG
>PgERF137 PMA6G05147.1
ATGAACACGTACATCATGCCTCACCCCCTGCAGCGCGGCAGCCGCGACGTCGCCACGCCG
GCGCCGTCGCCTACGGCCGGCGGAGCCAGCGCCGCGCATCCGTACCCGCGCGCGGTCGCG
GGCATGGACACGTCCCTCTCCCTGGCCGGCGCCGTGGGGGCGCACGGCCACGCCCAGTAC
CTCCCCCTCAACGAGGACGACTCCCTGGACATGGTCCTCTTCGATGTGCTCCGCGAGGCG
TCCGGCGGCGGTTCCGCTGCACCGTCGGCCACCACCTACCAGCCGCTCCCGGCCTCGTCG
CTGCTGCCGCCTCCGCTGATGGCGCTCGCTTCGGGCGCCGCGCGCAGGGGCGGCGACGAC
GACCACAACAGGGCCGCGCACGCGCATGCGCACGCTCCGAAGGCGGCAGGCACGGGGCGG
CGGCACTACCGCGGTGTGAGGCGGCGGCCGTGGGGCAAGTACGCCGCGGAGATCCGCGAC
CCGGCGCGGCACGGCGCGCGGCTCTGGCTCGGCACCTTCGGCACGGCGGAGGAGGCCGCC
GCGGCGTACGACCAAGCGGCGTTCCGCATGCGGGGCGCCAAGGCGCTGCTCAACTTCCCC
CGGGCCGTCGCGGCCTGCGGCGCCACCGCCGCGGCCGCGAAGCAGGCTGCTGGAGTGGCG
GAGGCCAAGTGA
>PgERF138 PMA6G05560.1
ATGGCGCCCCGGGCGGCGGACAAGTCGCTGGTGCCGCCGGCGACCGGCCTCGGTCTCGGA
GTCAGCGGTGGAGTCGGAGGCGTGGGCATGGGCCCGCACTTCAGGGGCGTCCGGAAGCGC
CCGTGGGGGCGGTACGCCGCGGAGATCCGCGACCCGGCCAAGAAGAGCCGCGTGTGGCTG
GGCACGTACGACACGGCCGAGGAGGCCGCCCGCGCCTACGACGCCGCCGCGCGCGAGTTC
CGCGGCGCAAAGGCGAAGACAAACTTCCCGTTCGCGTCGCAGTGCCCCGTCGCCGCCGGC
GCCGGCAGCCCCAGCAGCAACAGCACCGTGGACTCTAGCGGAGGCGGCAGCAGCTGCGGC
GTCCAGGCGCCTATGCAGGCCATGCCCCTTCCCCCGGCCCTCGATCTCGATCTCTTCCAC
CGGGCGGCGGCCGTGACCGCGGTCTCTTCCGGCGGCATGCGGTTTCCGTTCAAGGGATAC
CCTGTATCGCGCCCGGCGACGCACCAGTACTTCTTCTACGAACAGGCGGCCGCGGCCGCG
GCGGCTGGCTACCGGATGTTCAAGGTCGCACCGCCGCCGGTCACCGTGGCCGCCGTCGCG
CAGAGCGACTCCGACTCCTCGTCGGTGGTCGATCACACCCCTTCGCCGCCGCCGGTGACC
GCAAAGAAGGAGGTCTCTGTCGATCTGGATCTGAACTGGCCGCCGCCGGCGGAGAACTAG
>PgERF139 PMA6G05562.1
ATGGACATGGATCCCACGCTAAGGGCAGTGTTGAGCCATGGTGGAGCCGGTGGCGGGCCG
GCGGTGGTGGGAGGAGGGGACGGCATCGGCGACGCGCACTACAGGGGCGTGAGGAAGCGG
CCGTGGGGCAGGTACGCGGCTGAGATCAGGGACCCTTGGAAGAAGACGCGGGTGTGGCTG
GGCACGTTCGACACCCCCGTGGAGGCCGCCCTCGCGTACGACCGCGCCGCGCGCACCCTC
CGCGGCGCCAAGGCCAAGACCAACTTCCCCGACCACGATGGCGGCTATCTGCACCGCCAC
CAGCAGCAGCAACTACTCCACCTGGCGCGGCCGCTCACGCGCCAGCCCCTGCCGCAGCAG
GCCCTCCCGTTCGGCGACGTCGGCGGCCACGACGACTGCCCTTCTCCCCCTTGGCATTTC
GTCTGCCACAAGCTGCAGCCGCAGGCAGCCGAGGCCGCGCTTCCCCTCGCCGCGACGCAG
CCGGCGGCCGCACCGTTGCCGTCGACAGCGCTAGAGCTCGGCACGGGCCGCGCGCGTGGC
GGCTTCCCGTTCGACCTCAACGAGGCACCGTCGCCGTGCTGA
>PgERF140 PMA6G05709.1
ATGCAGCTCATGACAAGAGAGGCGTACCTGGCTACTCTTCGGCGCAGGAGCAGCTGCTTC
TCGAGAGGAGCCTCCGAGTACAGGGGAGTGGCAAAGCACCACTACAATGGCAGATGGGAG
GCCAGGATAGGCTATGCTAACAGCAAGAAGTACTTGTACTTGGGGACATTTGGGACCCAG
GAGGAGGCAGCCCGGGCCTACGACCTCGCAGCTCTGGAATTGCGGGGTCACGCTGCGATC
ACCAACTTCGACATCAGCAGCTACGCGGACTACCTGCAGCCGCCGCCGCCGGTGTCCCAG
CCGAGGCCGGCTCTGAAGCCCAAGGCCGAGCCCGCGGACGAGGCGCCGTTGCTGCTGCCC
ACCAAGACGGCGACGGGGTGGACGACGCCGCTCCTGACCCCGAAGCCGGAGCCCCAAGAC
GACGACGAGGTAGAACCCCTGGTGGCGGCGCTGCCGCCCGGTCCGGCTCTTCGCGACGTG
GACCTGAACCTGCACGCCATCGCCGAGATGCCGCCCGGTCCGGTGCTTCGCGACGTGGAC
GACGTGGACCACGCCATCGCCGAGATCCTGCCGGCGCTCGGCATGGACCCCGCCGACTTC
GAGGCCCGGTACCCCGCCCGCGCGCTCGGCTGGCTGCCCGACGACGACCACCACCAGCTG
CGCGCCCTGCCGCTGCCGGACGCCGGGCGCTTCGAGGACGACATCGAGACCCTGTTCGAC
GCGCTCGGCTCGGCTGGCCCTGGCCAGGGCGAGGCCGTCGCCGTCCACGTCCAACTCCCC
GCCGCAGGGGGCGCCTTCGAGCCCGACGCTTCCGGAGCCGACGCCGTCTCCTACGCGGCC
GCCGCCGCGATCAGCTCGCTGGCGTCCGGGCGCTGGTGGTGA
>PgERF141 PMA6G06245.1
ATGTGCTTCGAGCTGGCGGACCAACGTGGACCTCAGTACGGGGGCGGCGGCGGCGGCGGC
GGCTGGCCGGCGAAGCAGAGAGCGGGCGGCGGGCAAGAGGAAGAGGAGGGGAGGATGGCG
GCAATGGCGGCCGGCGGCAGCCCCGGGGCGGCGGTCATGTCCGAGTACTACCAGGCGCAG
GAGCTGTCAACGATGGTGTCGGCGCTGACCCAGGTCGTGGCGGGCGGCGGCGCCGGCCCG
TGGGGCGAGGCGCCGGCGGCGTCGTCGTCGTCTTCCGCGTGGGCCGGCGGCGCCGCGCCG
TGGGGGAGCGCCGCCCCGGAGCAGCAGGCGGCAATGCACGGCGGCTACGCGCGCGAGGTG
GGGAGCTGCTACCACGGCGCGCCATCGCCGGACCTCGCAGGGTCGGAGCAGGGCTCGGAC
ACACAGACGAGCGCGGCGGCCATGGAGATGGAGCAGGAGCACCACTCGCACGCGGCGTCG
GTGGCGCTGTCCGGCCAGGAGGGCACCGAGACGCCCCGACGCAGGTACCGCGGCGTGCGG
CAGCGGCCGTGGGGCAAGTGGGCGGCCGAGATCCGGGACCCGCACAAGGCGGCGCGGGTG
TGGCTCGGCACGTTCGAGACCGCCGAGGCCGCGGCGCGAGCCTACGACGAGGCCGCGCTA
CGCTTCCGCGGCAGCCGCGCCAAGCTCAACTTCCCCGAGGACGCGCGCCTCCACCCGGCG
CCCACGACGGCGGCGCGGGCCGCGGCGCCGGCGTCGGCGCCCGTCGCAGGCGCGGGGGCG
GCGTCGACCTCCCCGGCCGGCTACCGCGCCGGCGCCGCCCACGGCGCGGACTACCTGCGG
TACCAGATGCTTCTGCAGGGGGCCGCCGGCAACCAAGGCACCTTCCTTCCGTTCTACGCC
GGCGCCGGCGGTGGCATGAGCAATTCCTACGGCGGCGGCGGCGGCGGTGGCGCCCTGAGC
AATCCATACGGCGGTGGGGGTGGCGGTGGTGGAGGCGGCGCCACGAGTGGCTTCTTGGGC
TCGTACTACTCGTTCCCGCCCTCCTCTGTTTCTGTCGCCACCGTGCCGTCCTCTACTTCC
TCTGCTCCCGGATACTACTACTCCTCACCGCACGACACGCAACAGAGCGAGTCGTCTGCG
GCGGTGGCTGAGGACTGGAACTGGGAGAGCTCGCTCATCCACTGGGCCAACTCGTCGGGG
TACCCGACGCCACCTCACACTCAGTAG
>PgERF142 PMA6G06408.1
ATGAGGCGTGCGGAGCGGGGCGACGAGGCGGAGGCGGAGCGGCGGCACGGGTACAAGGGC
GTGCGGCGGCGGCGGTGGGGCAAGTGGGTGTCGGAGATCCGGGTGCCCGGCACGCGGGAG
CGCCTGTGGCTCGGCTCCTACGCCACGCCTGAGGCCGCCGCCGTCGCGCACGACACAGCC
GTCTACTTCCTCCGCGGCGGGGTCGGCGCCGGGCCGGGCGTCGCGGCCGGCGGCGACGTC
GCGGCGCTCAACTTCCCCGAGCGCGCCGCGGCCGCGTACGGCTCCGGGGCCGCGGCGCGC
CTGTCGCCGCGGTCCGTGCAGCGCGTGGCGTCGGACGCCGGAATGGCCGCCGACGCGCAG
CTCGTCGCGGCGCGGGACAGCGCGCCCGCGCCCGCGCACAGCCACGCCGATCGCACCAGC
ATTGGCAGCGCCGGCGGGGCGAGCGTTCGGCCGCGCGATCAGGACGCCGACGCGTACATG
AGCCGCGCGCGTGCAAGCAGCAACAGCACGCGCGGGAGCAGGGAGCAGCAGCTCGCCACC
GGGGAGATTAGCGTGGATGACATAGAGATCCTGATGTAA
>PgERF143 PMA6G06538.1
ATGGCTACTGTGAACAACTGGCTGGCTTTCTCCCTCTCCCCGCAGGATCTGCCGCCTTCC
CAGACGGATTCCACCCTCATCTCCGCCACCGCCACCGACGAGGTCTCCGGCGACGTCTGC
TTCAACATCCCCCAAGATTGGAGCATGAGGGGATCGGAGCTCTCAGCGCTAGTTGCCGAG
CCGAAGCTGGAGGACTTCCTCGGCGGCATCAACTTCTCGGAGCAGCACCACAAGGCCAAC
CTCAACGTGATCCCCAGCAGTGGCAACACTTGCTACGCCAGCTCAGGCGCTAGCGCTGGC
TACCACCAGCCGTACCACCACCAAAACTCCACGCTCCATTTCGCCGACTCGGTCATGGTG
GCCTCCTCCGCCGGCGTCCATGACGGCGGTGCTAGCATGCTCAGCGCAGCGGCCACCGTC
AACGGCGGCGCTGGCGCTGCCAGTGCCAACGGCGGCAGTATCGGGCTGTCCATGATCAAG
AACTGGCTGCGGAGCCAACCAGCTCCGACGCCGCAGCCGAGAGTAGTGGCGGCCGCCGAG
GGCGTGCAGGCGGCGCAGGGGCTTTCTTTGTCCATGAACATGGCGGGCGCGCAAGGCGCT
GGCATGCCGCTTCTCGCTGGGGGAGAGCGAGGCAGGGCGCCCGAGAGCGTGTCCACATCG
GCACAGGGTGGAGCAGTCGTCGCCGCTCGGAAGGAGGATAGTGGTGGCAGTGGCGGTGCC
GGCGCCCTAGTAACCGTGAGCACAGACACGGGTGGCAGCGGCACGGTTGCTGAGACGGCG
GCGAGGAAGACGGTGGACACGTTCGGCCAGCGCACGTCGATTTACCGCGGCGTGACCAGG
CATAGGTGGACAGGGAGGTACGAGGCTCATCTGTGGGACAACAGTTGCAGAAGGGAAGGA
CAAACTCGCAAGGGTCGTCAAGGGGGTTATGACAAAGAGGAGAAAGCTGCTAGGGCTTAT
GATTTGGCTGCTCTTAAGTATTGGGGTCCCACAACGACGACAAATTTTCCAGTGAGTAAC
TACGAAAAGGAGCTGGAGGAAATGAAGCACATGACAAGGCAGGAGTTTGTAGCCTCTCTG
AGAAGGTCGAGCAGTGGCTTCTCCAGAGGTGCATCCATTTACAGAGGAGTAACTAGGCAT
CACCAACATGGGAGATGGCAAGCACGAATTGGACGAGTTGCAGGGAACAAGGATCTCTAC
TTGGGCACCTTCAGCACGCAGGAGGAGGCAGCTGAGGCGTATGACATCGCGGCGATCAAG
TTCCGCGGCCTCAACGCCGTCACCAACTTCGACATGAGCCGCTACGACGTGAAGAGCATC
CTGGACAGCAGCGCGCTTCCCATCGGCAGCGCCGCCAAGCGCCTCAAGGAGGCTGAGGCT
GCCGCAACCGCGCAGCACGCCGGAGTGGTGAGCTACGACGTCGGCCGCATCACCTCGCAG
CTCGGCGACGGAGGCGCCCTTGCAGCATACGGCGCGCATCACTACCACCACGCCGCCGCC
TGGCCGACCATCGCGTTCCAGCCGGGCGCCGCCGCCGCCGGCCTGTACCACCCGTACGCG
CAGCAGCCTATGCGCGGGTGGTGCAAGCAGGAGCAGGACCACGCGGTGATCGCGGCGGCG
CACAGCCTGCACGAGCTCAACCACCTGAACCTCGGTGCCGCCGCCGGCGCGCACGACTTC
TTCTCGACAGGGCAGGCAGCGATGCACGGCCTCGGCAGCATCGACAACGCCTCGCTCGAG
CATAGCACCGGCTCCAACTCCGTCGTGTACAACGGTGTAAGCGACAGCAACGGTGGCGCC
GTCGGAGGCGGCTACATGATGCCGATGAGTGCTGCCGCGGCGACCACCGCGGCAATGGTG
AGTCACGAGCAGGTGCATGCGCGGTCACAGCAAGGGGAGCACGACGAAGCCACAAAGCAG
GCGGCCCAGATGGGGTACGAGAGCTACCTGGTGAACGCGGAGACGGCCTACGGCGGTGGG
AGGATGCCTTCCTGCTGGACGCCGGTCTCGGCTCCGGCGGCGGCAAGCAGCAACGACAGC
ATGGCCGGCGTTGGCCATGGCGGCGCGCAGCTCTTCAGCGTCTGGAATGACACATAA
>PgERF144 PMA7G00034.1
ATGTGCGGCGGCGCGATCATCTCCGAGTTCATCCCGCCGCAGCGCGGCACCAAGCGGGTC
CACACCTGCGCCGGGGACTTGCTGTGGCCCGCCGGCTTCGACGACGTCCCCGCGGACGCC
TGCTACGAGTTCACCGGCGGCGCCGCCGCCCCGTTCCCGCACGACGGCCAGGGCGGCGCA
GAGCCGGCGAGGAAGCGGCGGGAGCGCAAGACCATGTACCGCGGCATCCGGCGGCGGCCG
TGGGGCAAGTGGGCGGCGGAGATCCGCGACCCGGCGAAAGGCGCGCGCGTCTGGCTCGGC
ACCTTCGCCACCGCCGAGGCCGCCGCCCGGGCGTACGACCGCGCCGCGCGACGCATCCGG
GGCACCAAGGCCAAGGTCAACTTCCCCAACGAGGACCCGCCGCCCGACGACGACGACGAT
CTCGACCATCACCACCACCTGATCCCTCAGGGGACGATGATGCTGCCCGCCGGCTCCGCC
TCCGCCTCCTCCGCCTGCGTCACGGACTACGACGCCGCCGTCATGGTCGGCTTCTTCCAG
CACCAGCAGCACCACCCCTACGTGCCCGACGCCGTGCCGGTGATGGCCGCGCCGGCGGCG
GCGCCGGAGGACGTCGCCTACGTGGTCGACCAGCAGGACGCCGGGATGGACATGTGGTCC
TTCGACGGCATCAACAACACGGCCACCTTGCAAATGTGA
>PgERF145 PMA7G00084.1
ATGAACACTCGAGGCAGCGGCAGCAGCAGCGGCGGCGGCGGCGGCAACCAGACCCTCATG
GCGTTCTCCGAGCAGAAGCCGGCGTCGTCGGGCCAGCCGCTGCCGTCCCCGCCGTCGTCA
CCGAGCGAGCGTCCGCCGGCGGGGCGCGGCCGCCGGCGCGCGCAGGAGCCCGGGCGGTTC
CTGGGCGTCCGCCGGCGCCCTTGGGGCCGGTACGCGGCGGAGATCCGCGACCCGACGACC
AAGGAGCGGCATTGGCTGGGCACGTTCGACACGGCGCAGGAGGCGGCGCTGGCCTACGAC
CGCGCGGCGCTGTCGATGAAGGGCGCGCAGGCGCGCACCAACTTCGTGTACACGCACGCG
GCGTACAACTACCCGCCGTTCCTGGCGCCGTTCCACGCGCAGGCGCCGTCGTCGTACGCG
CACTCGCCGTCGTCCGCCGTGCACCATCAGTACGGCGGCGTGGGCGGTGGCGCGCCGCAC
ATTGGCTCGTACCACCATCAACACCACCACCACCACCACTACCAGGCCTCCTCGGCGGGC
GGCGGCGCCGGCTCGTCGTCGTCGTCGTCGGGGGAGTGCTCGGCGCCGGCGGCCGTGGAT
CGCGCCGACGGGACGCTGCTGATGAACGGCAACGGGCACGACTTCCTGTTCGCGAGCGCG
GACGACAACTCCGGGTACCTGAGCAGCGTGGTCCCGGAGAGCTGCCTCCGGCCGCGGAGC
AGCGCGGCGGCGGTGGAGGACCTGCGGCGGTACTCGGACGCGGACGCCTACGGGATGGGG
ATGGGCCTCCGGGAGGACGTGGACGACCTGGCGCAGATGGTGGCCGGCTTCTGGGGCGGT
GCCGGCGGCGACGCGGACCAGCTGTGCGGGTACCCCTCCGGCGGCGGCGGCGGCGGCGAC
AGCATGGTGGCGTCGTCGCAGGGGTCCGACGGCTACTCGCCCTTCAGCTTCCTCTCCCAC
TGA
>PgERF146 PMA7G00587.1
ATGTGTGGAGGGGCGATTCTCGGCGATCTCTACTCACCAGTGAGGCGCACGGTCACTGCT
GGTGACCTATGGGCGGAGAGTGGCAGCAGGAGTGGGAAGAACCAGAAAAGGAGTTCTTGG
GAATTTGATGAAGCCGATGACGATGACTTTGAAGCTGATTTTGAGGATTTCAAGGATTGC
AGTAGCGAGGACGATGCGGATTTTGGACATGAGGAAAAAGATTTTCAAATGAACAGTTCC
AATTTCGTGAAATTCAACAGCCATGCTGCCAAAGTCGACAGCAGGAAGCGAAAGACACAG
TACCGAGGGATCCGGCGGCGCCCTTGGGGCAAATGGGCAGCTGAAATCAGAGACCCACGC
AAGGGCGTCCGAGTCTGGCTTGGCACCTACAACACCGCTGAGGAGGCCGCAAGAGCATAC
GACATGGCAGCCCGACGCATCCGCGGCAAGAAAGCCAAGGTGAACTTCCCTAGCACCATC
ACAGCTTCTGCCAAACGGCACCCGAGACGTGCGCCTCGACCTGCAAAGAAGGTTATGTCA
CAAGAGAGCCTCAAGTCCAGCAGCGCCTCTGAACATGCCAGCTCAGCAGGCTGCAGTACC
GATGCCACCACTTTCAAGGTTGAGTTGTCAGAGTCAGACTCTGCACTACCAATGTCCAGC
GCATGGCTTGATGCGTTCGAGCTGAATCAGCTGGATGGATCGAAGTACCTTGAAGCTGGT
GGTAAAGAAACAACTGAAGAAACTGATCACGAAACCGGAGTGACGGAAGATATGGTTTTC
GGCAATGGCGAAGCGCCGCTTGCGGATGATTTTGCATTCTATGAGCCTTACCCGAACTTT
ATGCAGTTACCTTACCTTGAAGGCAACTCGTATGACAACATTGACGCTCTTCTCAACGGC
GAGGTCGCTCAGGATGGCATGAACATCGGAGGTCTCTGGAGTTTCGATGATATGCCAATG
GACAGTGGTGTTTACTGA
>PgERF147 PMA7G00930.1
ATGGAGCTTCACTTCCAGCCGCAGCAATCAGGGTTCCAGTTCGAGGACTACAGCAGCTAT
TACTACTACTACCAGCAGGCGGCGGCGGCGCAGGCCAAGCCGTCCAAGCCGCGGGGCCGG
AAGAAGGGCAGCAACAACAACAGCAAGTTCGTCGGCGTCCGGCAGCGGCCGTCGGGGCGG
TGGGTGGCCGAGATCAAGGACACCACGCAGAAGATCCGCATGTGGCTCGGCACCTTCGAG
ACCGCAGAGGCCGCCGCCAAGGCCTACGACGAGGCAGCCCGCCTTCTCCGCGGTAACGAA
GCCCGCACCAACTTCGCGCCACGCATCTCCCAAGACTGCCCGCTCGCCGTCCGCATCCGC
GGTCTCCTCCACCACAAGAAGGTCAAGAAGGCCAAGGCAGCCGCGGCGAGCTCTTCCTCG
GCCGCCGCCGCCGCCGCCGCCGTCTCGAAGAAGAAGGCGGCGGTCCCCCCTGCTCCCACC
ACAAGCAATAGCAATAGCAATAATAATAGTAATAGCACGAATAGTGCTTGTGGTGGCTCT
AGCAGCAGCAGCAGCAGCTCCAGCAGCGCAGTCAGCTGCGACGACGCGGTGCTGAATGGC
GGCGGCGGCGCGCTGGACGCCGGTGAGGTGTACCGGCCGGAGTTCGCCGCCGAAGAGTTC
GATTCTTGGATGTTCGACTCGGCGTTCGGTCAGTTCCCGGCGCTGGACAGCTTCGCCGCC
GTCGACAGCGCCGTCCAAGCCGCACCCGCGGTGGAGGAGCCGGTCGCCGCCGCGGCGCCG
GGCGAAATGGCCGAGTTCGAGCGGATCAAGGTGGAGCGGCGCATCTCGGCGTCTCTGTAC
GCCATGAACGGCCTGCAGGAGTACTTCGACCGGTTGCTCGACGCCTCCGCCTGCGATCCG
CTCTGGGACCTCTCGCCGATCTGCCACTAA
>PgERF148 PMA7G01120.1
ATGCCGCCGCCTGCCCTCCTCCTTTCCCTGTGCCACCACCGATCCGCTTTGCCCGCGCCC
CGCCGCATCCTCCGTGCGCCGGAGGGTCAAGCGCTACGTGAGGAGATCCGCCTGGAGCGG
CCGGCGGTTAAGGAGGCACCCCCGGCAGCCAAGCCCGCGTCGTCGTCGGTGGCCGCCGCC
GCGGCGAGGGTGAAGCTTGTGCTCCTCGGGCGGAAGAGGAAGGCGGACGGCGGCGGCGGC
GCCGCCGAGCTGCGGTTCCGCGGGGTGCGTCGGCGGCCCTGGGGCAAGTACGCGGCGGAG
ATCCGCGACCCGTGGCGGCGGATGCGGGTGTGGCTCGGCACCTTCGACACCGCCGAGGAG
GCCGCCAAGGTGTACAACTCCACGGCCATCCAGCTCCGCAGGCCCGACGCCACCAGCAAC
TTCGAGCAGGCCGATGACGCCGATGCCGCCGCGGAGCCCGTCCCGGCCGAGGTCGCCGAG
CGGCTCCCGCGGCCGCCGCAGGCCGCCGCGGCGGTGGCGTCCAAGAACGCGCCGTCCTCC
GCCACCTCCTACGACTCCGACGAGGAGTCCCACGCGGCAGCGGCGTCCCCAAGGTAA
>PgERF149 PMA7G02214.1
ATGGCGGCACAACACGAGAGCGGCCGCAGGGTAGCAACTGCTACAGCCATAGCGGCGACG
GCGTGCCGAGGGCGCCGCTTCGTCGGTGTCCGGCAACGGCCGTCGGGGCGGTGGGTCGCA
GAGATCAAGGACTCGGCGCAGCGCGTCCGCCTGTGGCTCGGCACGTTCGACACGGCCGAG
GAAGCGGCGCGCGCCTACGACGAGGCGGCCCGCGCGCTGCGCGGCGAGAGCACGCGCACC
AACTTCGCGGGCCGCGCCCGGCACTGCGGCGGCGGGGCGGCCAGGGCCAGGCTGAGCAAG
AACCTGCAGCACGTGATGGCGCGGGCGGCCGCCGCGGGCAGGGCCACGGCGTGCACCGGG
GTGGGCGAGCAGTTCGCGCTCGCCGCCGTGTTCCGGCGCTGCCAGGAGCCGCCGGTGGCG
GCGGCCGCCCCCGCGCCGCCGCAGACGCCGCAGCAGGCTGAGGCCGCGCGTGCCGCCAAG
CACGCGGTGCAGCCCAGCATCGTCGTGCCGAGGCGGACGGAGGCGCCGCCGCCCGCGTCG
TCGTCGGCGCTTGCAGGGGGAGTTCTGTGGGGCGTCGACGAGGACGACGACACCGAGCTG
CTGCGCGCGGAGGAGGGTTCGTTCAACGTGTCCTCATCCGTGATCGTGCCGCCCACGTTC
AGCGCGTCGTCGTCGGAGTCCTTGGACGTCGAGGATTTCCTAGCTAGTTGA
>PgERF150 PMA7G02217.1
ATGTGCCAGATCAAGAAGGAGATGAGCGCCGAGTCTGGCTCGCCGTGCAGCTCGCCATCG
GCCTCCACATCGCCGGAGCACCACCAGACGGTGTGGACGTCGCCGCCGAAGCGCCCCGCG
GGGCGGACCAAGTTCCGGGAGACGCGGCACCCCGTGTTCCGCGGCGTGCGGCAGAGGGGC
AACGCCGGGCGGTGGGTGTGCGAGGTGCGCGTGCCCGGCCGCCGCGGCTGCAGGCTCTGG
CTCGGCACCTTCGACACCGCCGAGGCCGCTGCGCGCGCGCACGACGCCGCCATGCTCGCC
ATCGCCGGCGCGGGCGCCTGCCTCAACTTCGCCGACTCCGCGTGGCTGCTCTCGGTCCCG
GCCTCGTACGCCAGCCTCGCCGACGTGCGCCACGCGGTCGCCGAGGCCGTGGAGGACTTC
CAGCGCCGCGAGGCGCTCCCGGAGGAGGAGGAGGACGCGCGCTCGGCCACGTCCTCCTCG
CCGTCCTCTCCCGCCAGCAACGACGACGGTGAAGAATCCTCTTCGGCCACCGAGGACTCG
CCGTTCGAGCTCGACGTGCTCGGTGACATGAGCTGGGACTTGTACTACGCGAGCTTGGCG
CAGGGAATGCTCATGGAGCCGCCGCCCGCGGCCATGGAGTTCGACGACGGCAACATCGTC
GATGTGCCACTCTGGAGCTACTAG
>PgERF151 PMA7G02218.1
ATGTGCCAGATCAAGAAGGAGATGATGGGAGACTCCACCTCGCCGTGCTCCTCCGCATCA
ACAACCTCGTCGGAGCACCACCAGACGGTGTGGACGTCGCCGCCGAAGCGGCCCGCGGGG
CGGACCAAGTTCCGGGAGACGCGGCACCCCGTGTTCCGCGGCGTCCGGCGCCGGGGCAAC
GCCGGGCGGTGGGTGTGCGAGGTGCGCGTGCCGGGCCGGCGCGGCTGCAGGCTCTGGCTC
GGGACGTTCGACACCGCCGAGGGAGCGGCGCGCGCGCACGACGCCGCCATGCTCGCCATC
GCCGGCGCGGGCGCCTGCCTCAACTTCGCCGACTCCGCGTGGCTGCTCTCCGTGCCAGCC
TCGTACGCCAGCCTCGCGGAGATCCGCCACGCGGTCGCTGAGGCCGTGGAGGGCTTCTTC
CAGCGCCGCGAGGCTCTCCCGGAGGACGAGGACGCGCGCTCGGCCACGTCGTCGTCGACG
CCGTCCTACGCCACGAGCGAAGGCGGCAGCGGCACCGACAGCGAGGAGACCTCTTCAGCC
GCTGAGAACTCGCCGTTCGAGCTGGACGCGTTCGGTGACATGAGCTCGGACTTGTACTAC
GCGAGCTTGGCGCAGGCGATGCTCATGGAGCCACCGTGCACAGTCGCGGCGGCGTTCTGC
GACGAGGCCGTGGCCGATTTGCCGCTCTGGAGCTATTAG
>PgERF152 PMA7G02223.1
ATGCAAAGCCGAACCGCCGCGGAAGAGATCTTCAAGCTAAGCAACCGAGAGCTGGAATCG
GCCTCGACCTCGACCTCGTCGGAGCACCACCAGACGGTGTGGACGTCGCCGCCGAAGCGC
CCCGCCGGGCCGACCAAGTTCCGGGAGACGGGGCACCCCGTGTTCCGCGGCGTCCGGCAG
CGGGGCAGCACCGGGCGGTGGGTGTGCGAGGTGAGCGTGTCGGGCCGCCGCGGCTGCAGG
CTCTGGCTCGGCACGTTCGACACCGTCGAGGGCGCCGCGCGCGCGCACGACGCCGCCATG
CTCGGCATCGCCGGCGCGGGCGCGTGCCTCAACTTCGCCGACTCCGCGCGGCTGCTCGCC
GTCCCGGCCTCCTACGCCAGCCTCGCCGAGGTCCGCCACGCGGTCGCCGAGGCCGTCGAG
GGCTTCTTCCAGCGCCACGAGGCGCTCCCGGAGGAGCTGGAAGAGGAGGAGGAGGCCGCG
TCGTCGTCAGCGCCTTCCTCCCCAGCCGCCACCGTCGAGGACGAGGCCTCCTCCACAGAC
GGGGAGGAGTCCTCGCCGTTCGAGCTGGACGCGCTCAGTGACATGAGCTGGGACTTGTAC
TACGCGAGCATGGCGCAGGCGATGCTCATTAAAGATGGGCGTGGTGCGGGTCGACCCGTC
GGTTCGTCGACCCGCTCCACAATACCGACCCTACTGGGCCCCTAG
>PgERF153 PMA7G02224.1
ATGGACATGGGCCGCCTCCAGCTCTCGCCATCCTCCTCCTCCTCCACCTCGGCGTCGTCC
TCCTCGTCGGACAACAACAGCAGCAGCAGCAACAAGGCGGCCTGCTCGCCGTCCTCGTCC
TCCCCGCAGCCAGCTAAGAAGCGCCCCGCGGGGCGGACCAAGTTCCGCGAGACGCGGCAC
CCGGTGTTCCGCGGCGTGCGCCGCCGGGGCGCCGCGGGCCGGTGGGTCTGCGAGGTGCGC
GTCCCGGGGAACCGCGGCGCGCGGCTGTGGCTCGGCACCTACGTCGCCGCCGAGGCCGCG
GCGCGCGCGCACGACGCCGCGATGCTCGCCCTGGGCCGCGGCCGGTCCCCGGGTGCGGCG
GGCTGCCTCAACTTCCCGGACTCCGTGCGGCTGCTCGCCGTGCCGCCGCCCTCCGCGCTC
TCGACCCTGGACGACGCCCACCGCGCCGCACTCGAGGCCGTCGCGGACTTCCAGCGCCGG
TTCGGGGCCTCCAGCGGCGCTGCCGCCGCCCCCGTCGACGAGGTGACGTCGTGCGCGTCG
GCTCCGCCGCCGGCACTGCCGGAGATCTCCGGCTCACCGGCGGCGAGAACGTCGTCGTCG
CTCGGTGATCGCGCACCTGTGAAGGCCGACGAGCCGGCGGCAATACTGGACGTCGAAGCG
TTCGAGCCCGACTGGTTCGGCGGCATGGACTTGGACACGTACTACGCCAGCCTCGCGGAG
GGGCTTCTCATGGAGCCGCCGCCGGCCCCGGCCGCCTGGGAACATGGCGAATTCGGCGAC
GGCGGAGCGGACGTCGCGCTCTGGAGCTACTAG
>PgERF154 PMA7G02345.1
ATGGGAGTTGGGGTGGTGGTGGGTGGCGAGGAAGGGGAGGACGAGCGACGACGGGCGGCG
TGGTTCCACCAGGTCCAAGCAGCGGGCGCGGCACGGGGAGGCATGCACGGCGGCGAGAGA
GGTGCCGCCGCCGCCGTTGCCCCTCGTTGGGGTGAGGAGGAGCGAGCAGCCGGTGGGGGC
GGCTTCGTCGTCGGCCACTGCTACTACACCGCGGCCCGCGCCGAGTACGACGCCGCCGCC
GTGGCCGCGGCGCTCACGCAAGTCGTCTGCGCCACCCAGCTGCCGCCGACGACGCGCGGG
GGCGGCGCGGCGGCCTCGGCGGCGCTGCCACAGGCGCCCCGGCATGGTGGACGACGGCAT
GGAGGTGGCAGCGGGGCGCAGCAGGTGCAGGAGGAGCCGCGGGCGGCGCAGCATTACAGG
GGAGTGAGGCGGCGGCCGTGGGGGAGGTGGGCGGCGGAGATCCGCGACCCGGGGAAGGCG
GCGCGGGTGTGGCTCGGCACGTACGCCACGCCCGAGGAAGCCGCGCGCGCCTACGACGAC
GCCGCGCGCAGGTTCAAGGGCGCCAAGGCCAAGCTCAACTTCCCCGCGACGGCGGCGCCG
CCGCAACGACCACCCCATCAGCAGCAGCAGCAGGCAACGGCGACCGCGCGGCTCCCCATC
GCGTCGCCGTCGCCGACGTCTTCCGCCGCTGCCGCGACGGTCGTGGAGTTCCCCGGCCTC
TGGCAGTACGCGCACATACTCCAGAGCGGCGACAGCGCGGCGGGCTACGTGCCGCCCGTC
GCGTCCGGGCTGCGCCTACCGCCGCCGGTGGATAGCGGTGGTCACGGCCGTGGTGGCATT
GGCGGCGGCAACAGAAGGTGA
>PgERF155 PMA7G03141.1
ATGTGCGGCGGTGCCATCCTCTCCGGGTTCATCCGCCCGTCCGGGGCGGCGGCTGCGGCG
GCCAAGAAGAAGAAGAAGCAGCAGCAGCCGACGCTCCGGGTCACGGCCGACTTACTCTGG
CCGGGCCTCGGCAGCAGGAAGGGGGCGCTTGGGGAGCAGGACTTCGAGGCCGACTTCCGC
GAGTTCGTGCGCGGCCTCAGCGAGAACGACGGCGACGCGGACGCCACCGCCGCCGCCGCC
GAAGACGAAGGTGAGGTCCAGGAGGTTCCCCCGCCGGAGCCGGCGGTGTTCGCCTTCGCC
GCCGCGGCCAAGGCGGCGGCGCCTACCGCAGCTGATGATGTGATGACTCCAAAGCCTGTT
CAACATGATGAACCTACTGCTACCTCAGCAAAGCGCAACCGAAAGAATCAGTATAGGGGA
ATCCGCCAGCGTCCATGGGGCAAATGGGCAGCTGAAATCCGTGACCCTAGCAAGGGTGTC
CGTGTTTGGCTTGGAACATACAACACGGCTGTGGAGGCAGCTAGGGCATATGATGCTGAA
GCTCGCAAGATCCGTGGCAAGAAAGCGAAGGTCAATTTTCCTGAAGCGAAAGATGCTCAA
AAGTCAATTCTGAAGCCAACTATTGCCAATCCAACAAAGCTTGCTCCACCTCCAAAGACC
TGTGCTGATGAGGCTTTCAGTAATCTGAACAATGGAGACAATGATTTGTTTGCAATGTTC
TCCTTCAGTGACAGTAAGGCTCCTCTGAAGCCAGCTGAGAGTGCCAGTTTCCTCCCTGCA
GTCAAACCTCATGCGCCCACTAAGAGATCTGCAACAAACATGCTCTCTGACCAGAGCAGT
AACTCATATGGCTCTTCCGACTTTGGGTGGGACGATGAGACCATGACCTCAGACTACACG
TCAGTCTTTGTTCCCAACAATGCTATGCCAGCATATGCCGATCCTGTGTACTTGCAAGGT
GAAGCATCTAAGAGAATGAGGAACAACTATGGTTTATTAGCTGTGCTTCAGGGAAATGGC
ACACCCAATCTCACACAAGACATGTCCTGTTTTGATCCTGAGATGAACTATGTGCCATTG
TCTTATGTTGAGAGCAGCCCGGACACATCAATGGACAGCCTTCTGCAAAATGACACTCCA
CAGGCCGGGGCTAACAATGGGGATCTCTGGAGCCTCGATGAGCTGCTCATGGCAGCTTGT
GCTTATTGA
>PgERF156 PMA7G03180.1
ATGGCCAAACCGCGCAAGAACATCGCCGCCGCCGCCGCCGCATCGACCAACGGCAACAGC
ACCGCCAGCGCCGCCGCCGGAGACGTCGGGCCGCGCGCGAAGCCGAAGCGCACGCGGAAG
AGCGTGCCCCGGGAGTCCCCCTCGCAGCGCAGCTCCATCTACCGCGGTGTCACCCGGCAC
CGGTGGACGGGGCGGTTCGAGGCTCACCTGTGGGACAAGAACAGCTGGAACGAGTCCCAG
AACAAGAAGGGCAAGCAAGTTTACCTCGGCGCGTACGACGACGAGGAGGCAGCGGCGCGG
GCGTATGACTTGGCGGCATTGAAGTACTGGGGCCCCGACACCATCCTCAACTTCCCGGCG
TCTGCGTACGAAGATGAGCTCAAGGAGATGGAGGGGCAGTCCAGGGAAGAGTACATTGGA
TCCTTGAGAAGGAAAAGCAGCGGGTTCTCCAGAGGTGTCTCCAAATACCGAGGCGTCGCA
AGACATCACCACAACGGGAGATGGGAGGCGAGGATCGGTCGTGTTTTCGGGAACAAGTAT
CTCTACCTCGGCACTTACGCGACACAGGAGGAGGCGGCGATGGCGTACGACATGGCGGCG
ATCGAGTACCGGGGCCTGAACGCGGTCACCAACTTCGACCTCAGCCGCTACATCAAGTGG
CTCCGCCCGGGCGCCGACGGCGTGGCGGCCGCCGCCGCCGCGCAGGACCCGCACCCGATG
CTGGGCGGCCTGGCGCAGCATCAGCAGCTCCTGCTTCCGCCGGCGGACGACGCCGCCGCC
GGGTTCCAGCACCACCAGGGCGCCGCCGAGTTCCCGCTGACGCCGAGGACGTCGCTGGGC
CACACGCCCACGACCTCGGCGCTCAGCCTGCTACTGCAGTCGCCCAAGTTCAAGGAGATG
ATCGAGCGCACGTCGGCCGCCGAGAGCGGCAACACCACGTCCTCGTCCTCGTCGCCGCCG
ACGCCGTCCCCGTCCCCGCCGCCGCCGAAGACGCAGGCGCAGCACCAGGCGGCCGGGGAC
GGCGGTGCCGCCTCGCCGCAGTGCGGCTTCCCCGAGGACATACAGACGTTCTTCGGATGC
GAGGACGTGGCCGGCGTCGGCGTCGACGTGGACGCGCTGTTCTTCGGTGACCTCGCCGCG
TACGCGTCGCCGGCGTTCCACTTCGAGCTGGACTTGTAG
>PgERF157 PMA7G03655.1
ATGGCTGCCACTATAGATCTGTCCGGGGAGGAGCTGATGAGAGCTCTCGAGCCTTTTATC
CGAGATGCCTCTGCTCCTCACGGGTCCAGTCCGCTTCTCCAACGTCACCACCCTCTCAGT
CCCACCTCGCCCTTTGCCTTCCACCACGCCGCCGCCTACGGTGGGCACCCGTTCGCCGCC
GCCGAAGCAATGGGGGCGGGCCAGCTGAGCCCGGCCCAGATGCAGTACATCCAGGCCCGC
CTCCACCTGCAGCGCCAGCAGGCGCAGTCCTCCGTCCTGGGCCCGCGGGCCCAGCCCATG
AAGGTCTCGTCGGCGTCGGCCCCGACCCCGCCGCGGCCGCAGAAGCTGTACCGCGGCGTG
CGGCAGCGGCACTGGGGCAAGTGGGTGGCGGAGATCCGCCTCCCGCGCAACCGCACCCGC
CTCTGGCTCGGCACCTTCGACACCGCGGAGGAGGCGGCGCTCGCCTACGACCAGGCCGCC
TACCGCCTCCGCGGCGACGCGGCGCGCCTCAACTTCCCCGACAACGCCGCCTCCCGCGGC
CCGCTCCACGCCTCCGTCGACGCCAAGCTCCAGCAGCTCTGCCAGAACATCGCCGCGTCC
AAGAAGGGCGCCAAGAAGTCCTCCGCCTCCACCACCGCCACGTCATCATCCGCCCCCACC
AGCAACTGCTCCTCGCCGTCCTCCGACGACGCGTCCTCGTCCTGCCTCGAGTCCGCCGCC
GAGTCCTCGTGTCCGTCGCCGTCCGCCTCGCCCGAGCCGACGGTCCCGGAGATGCAGCAG
CTAGACTTCAGCGAGGCGCCGTGGGATGAGGTCGCCGGCTTCGCGCTCACCAAATACCCG
TCGTACGAGATCGACTGGGACTCCCTCCTCGCCGCCAATTAA
>PgERF158 PMA7G04697.1
ATGGAGCAGTACGCCTCCTACCTGTGCAGCAGCAGCAGCAGCTACGACCCTCATCACCCA
GCGTCCGGCTGCGGCGGCGGAGCCGGCACCGCGATGGACGCCGGCGGAGGAGGAGGAGAC
GACATGGAGCGCCTGCTGAACGCGCTCATGCTCGACATGGCCGAGTCCGACTACTCCTTC
TCCGACGACATGGAGGCGGCCTCCTCCTCGGCCGACTCGTCGTCATCCGCATGCTCTGCC
AACGACAGCCAGCAGCACCACCAGCGGCGGCGGAAGCCGGACGAACACAACACCGCCAGC
GGCGACGGCGAGAAGAGGAGCCCGTCGGCGGCGGCGCAGCGGCCGGCCACCTTCATCGGC
GTGCGGAAGCGGCCGTGGGGCAAGTTCGCGGCGGAGATCCGCGACTCGACGCGCAAGGGC
GCCCGCGTGTGGCTGGGCACCTTCGACAGCCCCGAGGCGGCGGCGCTCGCCTACGACCAG
GCCGCCTTCTCCGTGCGCGGCGCCGCCGCCGTGCTCAACTTCCCCGTGGAGCGCGTGCAG
GACTCGCTCCGCGCCCTCGCGCTCCCCACCTCCTCGCCGTCGTCGTCCTCCTCTGCAGCT
GTGGCGGCGGGGGGCTCCCCTGTCCTCGCGCTCAAGAGCCGGCACTCCATCCGCAAGCGC
TCCCCGAACAAGAACAAGAAGCTGCCTCAGCAACAGAGGCCGCACCAGCAGGTGGCCGCC
GTGGCTGGCACACCGCAGCCGCAGCCGTCGTATCCCGGCAGCAGCGTGGTGGAGCTGGAG
GACCTGGGCGCCGACTACCTCGACGAGCTCCTCCGGGTGTCCTCCGAGCCGCTCCACGGG
CAGTAG
>PgERF159 PMA7G04702.1
ATGGACGGCGGCGGCGAGGGCGAGCCGACCAAGTACCGCGGCGTGCGGCGGCGGCCGTGG
GGCAAGTACGCGGCGGAGATCCGCGACTCGAGCCGCCACGGCGTCCGCATCTGGCTTGGA
ACCTTCGACACCGCCGAGGAGGCCGCCAGGGCGTACGACCGCTCCGCCTACTCCATGCGC
GGCGCCAACGCCGTCCTCAACTTCCCCGAGGACGCGCGCGTCTACGCCGCCGCCGCCCGC
GGCTCCGGCTCCGGCTCCTCCTCCAGGCAGAACCAGCAGCAGCATCCCGGCGGCCGGGAC
GTGATCGAGTTCGAGTACCTCGACGACGAGGTGCTGCAGGAGATGCTCCGGAACCACGAC
GACGCCGGCGGCTCGTCGTCGGCGCGGAAGAAGAAGTAG
>PgERF160 PMA7G05111.1
ATGGAAACGAAGTCAACCAGAGCACCACCACCGTTTCATCCGGCACACATGGAGACGGAG
CTCCTCCACCCCATCATCCACGGCGGCTTCTACCTGCAGTACGGCGACTACGCCGCCGCG
ACGTCGACGTCGTCGTGCTCCACCTCCTCCTCCGACTCGCTCCCGTTCGGCATGGGCGGC
TGCGGCGACGAGGTGCCCGCGTCGTCCGAGGCCACGGTGTCGGCGGCGGCTGCCGGTGTG
GCGGGCCGGGCGGGGCAGCTGGTGGCCGCGCCGCCTGGCAGCAGCAGCAGCAACGACAAG
GGGGCGGCGTTCATCGGGGTGCGGAGGCGGCCGTGGGGGAGGTTCGCGGCGGAGATCCGG
GACTCCACGCGCAACGGCGCGCGGGTGTGGCTCGGCACCTTCGACAGCGCCGAGGCCGCC
GCCATGGCGTACGACCAGGCGGCGCTGTCGGCGCGGGGACCCGGGGCGGCGCTCAACTTC
CCCGTCGAGCGCGTGCAGGAGTCGCTCCGCGCGCTCGCGCTCGGCGGCTGCGGCGCGGCC
GCCTCCGCGGGGGGGTCGCCCGTGCTGGCGCTCAAGTCGCGGCACTCCAAGAGGAAGCGC
CGGAAGAAGTCCGAGATCGCGGCGGCAGCGGCGGCGGCGGCTTCTGCGAACGGCGCGGCG
GCGTCATCGGGGAGGAGCAAGAGCAAGAGCACCGCCGCCGTGGCCGAGCAGCAGCGGTTC
GTCGTCGAGCTGGAGGACCTCGGCGCCGACTACCTGGAGGAGCTCCTCAGGATCTCCGAG
AGCTAA
>PgERF161 PMA7G05600.1
ATGGGTCGCCGCCTCCGGAAGTGCCGGGGCCGTGGGCGTGCCGAGCGGCGGATCTCGGGG
TGCCGGCAGCTCAGGCCGCGGTCCAGGGACCTTCGTCGCCCGCCGCCGGGAAGAAGAGCC
GCCGCGGACCCAGGTCGCGCAGCTCGCAGTACAGGGGCGTTACCTTCTACAGGAGGACCG
GCCGCTGGGAGTCGCACATCTGGGACTGCGGGAAGCAGGTGTACCTTGGTGAGCTCAAAT
TCTCGTTTCCCCTGCTCAAGCTGCTGCCGTTTAACTTTCAATACTGTGCTTAGTTTTGAT
TGTGTTCTGCTGGTGCCGTTCCTGTATGTTTCAGGTGGATTCGACACGGCTCACGCCGCA
GCAAGGGCATATGATCGTGCTGCGATTAAGTTCAGGGGACTCGACGCAGACATCAACTTC
CATCTGAAGGACTATGAGAGTGACTTGAAGCAGATGAGGAATTGGACCAAGGAGGAGTTT
GTTCACATACTGCGACGTCAGAGCACTGGGTTTGCCAGGGGCAGCTCAAAGTACAGAGGT
GTGACTTTGCACAAGTGTGGCCGGTGGGAAGCTCGGATGGGTCAGCTTCTTGGAAAGAAA
TACATCTACCTTGGGTTGTTTGACAGTGAAATTGAAGCAGCAAGAGCATATGACAGGGCA
GCCATTCGCTTCAATGGTCCAGATGCTGTTACTAATTTTGATTCTAGTTCCTATGATGGA
GATGTTCCACTTCCACCTGAAACCGAGAAAGATGGTACTCTTGGAATAATATGTTTTAGT
TGTGTCCAGTGTCCACTAGAACAATCCTCTACAAAACCTTATCATGATTAA
>PgERF162 PMA7G05784.1
ATGGATTCAGAGAAATCAGTGGTCATGTCCAAGGATGAGGTCCAGCACTACACCACACCA
AGTGGTGTGGTCGCCAGAGATGGATTAAACGCAACTGCAGCTCGTACTGATGTCCCTAGT
GTGAGGAAGAGAAAGAACCAATTCAGGGGTATCCGCTGTCGCCCTTGGGGTAAATGGGCT
GCTGAATTCCGAGATCCTATCAAAGGTGCTCGTGTTTGGCTTGGTACTTACAACTCTCCT
GAAGAAGCTGCTAGAGCTTATGATGCTGAGGCTCGCAGGGTTCGTGGCAAGAAGGCCAAG
CTCAACTTCCCGGATGAGGTTCCAATGGCTTCTAATAAGAAGCACCTTGCTAAGCGTACC
TCTGTGAAAGTAGCCAAGACGGGTACTGAAGAGAAGCTGACTGTCAACCACATGACCAAC
TCAACTGGAAATCACCATCCTGTTGTCGACCACTCCGTACCTGAGGCACTCTTGCAGACT
CAAAGCATCAGTCTGGAAAATTCTGCTGCCTCTGTTGAGGAACCTTTTGTGAATTCAGCT
GCCTCAGATCAGAAAACTTTGGTGAATTCCTTCAGTAGCTCAAACTTCAGCCTGGAGAAT
GGCACCAGGATTGAGGTTGATGGGTCTGCATTCCTCCAGGAAACCGCTAATGCTATGGTG
CCTCCCTTGGTGGCAAGTGATACTAGTGTTGATCTCTTTGAATGGGAACCATCATTTATG
AATTTCGTTATCGGCAGTTCAGATGAGTCAAACAACACCTTTTTGGGCTGTGATGAATCC
CAAGATGTTGGTATCAGCATGAACCTTTGGAACTTTGATGACATGCCCGAGCCAAGTTAT
ATCTTCTGA
>PgERF163 PMA7G05789.1
ATGTGCGGTGGCGCAGTTCTCCCTGATGATATGCCACCATCGCTGCGCCGGTGGCTCATG
GTGGACAAGATCTTGCCGCATAGCAAGAAGTTGAGGAGCCCTAGGGCAAGGAGTGAGAAT
AGGGCCCGCGAGGAGGACATCCAGACTACCTTTGTGGAGTCTGGGGATTCGAAGGTCGTC
TCCAAGGATAAGGCCAGACCCTTCACCACCCCCAAGAGTGTGATTGCTAGAGCTGGTAGT
GATGTCTCTGGTGCGACTAAGAGAAAGTACCAATTCAGGGGTGTCCGCCATCGCCCTCGG
GGTAAATGGGCTGCTGAGATCAGAGATCCTCACAAAGGTGTTCGTGTCTGGCTCGGTACT
TACAACTCTCCTGAAGAAGCTGCCAAAGCTTATGATGCTGAGGCACGAAAGATTCGTGGA
AAGAAGGCCAAGCTCAATTTCCCTGATGAGGCTCCAGTGGCTTCTGAGAAGCGCCATGCC
GAGCCGATATCTATACCTGAGCCTTCTGAGAATAGTGTTGCCTCCGTTCAGGAACCATTA
GTGAATTCTGCCAACAGTTCCTTAGAGTTCAGGCTGGAGAATGACACCAGGACAACTGAC
ATGCCATCAGTTCTTGCACCTGTTCCCGCCCAGGTCACTGCTAATGCTACTGTTGATGTT
TTTGAGTGGCAGCCTTATATGGAGGATTTCCTTATTGAAAGTTCAGATCTGCCAATCAAC
CCCTCTTTGGTCTGTGAGTGCGATGGGTCCCAATCCCCATATGTGGGAAGCAACATGAAC
CTTTGGAACTTTGACGACATGCCTGCGCCTGATGTTTTCTTCTGA
>PgERF164 PMA7G05848.1
ATGGAGCTCCAGTTCCAGCAGCAGCCACAAAGCCATCCCCAGCAGCAATGCAGCTACCAG
CTGCCAATCACAAAGGAAACCAAGACCAAAGCAAGAACCAATTGTGGCGGCAGCAGCAAG
TTCGTGGGCGTCAGGCAGCGGCCCTCCGGGAGGTGGGTGGCTGAGATCAAGGACACCACC
CAGAAGATCCGGATGTGGCTCGGCACGTTTGAGACCCCTGAGGAAGCAGCGCGGGCATAC
GACGAGGCCGCCTGCCTCCTCAGGGGCGCGAACACGCGCACCAACTTCTCCGCCGGCGCA
CACGCCTCGCCGCCAGACTCGCCGCTCGCGGCGAGGATCCGTGGCATCCTCAACCACAAG
AAGATGAAGAAGAACGCAGCCTTGCCTACTGTCACCTTCTTCCCCGCAGCTTACCACCGT
GCTGGCCATGGTGCCACCGCCACAGCTGCTGCAAATAGCAGCACTAGCACCAGCACCATC
ACAACGACTACCGGCAGCGTCAGCCCCAGTAGCAGTCCTAGCTCCAGCATCAACTTCTCC
ATGAGCAGCAATGGCGTTCGCACTCCCATCCTCCCTGCTCGAAGCATAGCCGAGGAAGTC
TACAGGCCATACTTGATCAGTGGAAGCGAAGACTTCCAGCTAGCCACACAGCAGTACGAG
CAATCATGGGGACTCAGCACCAGCCTACCATCTACAGATGGATGCAACATGGCTGACAAC
AATGTTTGCTCAGTGGTTGTAGACGCGGATCTAGACAAGATTAAGCCGGAGAAGAAACGC
TCTGCTTCGCCCAATGGCGTCATGGACAGAGCTCAGGACAAGGATTCACTTGACACAGGA
AATGACTCCTTGTGGGATCTGCCGCCTATTTGTCCTCTGTCTTGCAGGTCTTTGATGTAT
TAG
>PgERF165 PMA7G05911.1
ATGGAACCCAATTTTTTCAGCAGCTCATACAACGGCCACGCGGCCTATGCGCATGAATGG
CAGCCAGTAGAGCAAGATGTAGATGAGAGCCTCTACAGCCTCCCTGCAGCAACATGCTAT
GTAGACGGCCGCATTGATACTACCTACTCAAGCACAACGGCGGCCACCGCTTTCCAACAT
TCCTCTGCTACCTGGGCTGCCTCGTCGCCCGGAACCATCCCTTTCTCCCACCACCACCAG
CTGCAGCAGCTTCATTTTGGCGGCGGCATTGATCAATTCCACAGCCATCTTCAGGATGCC
ATGGTGGACATGGACCAGTTCAGCGCCCTCATGGGAGCCGCCACCATCAGCTCCAGCGGT
GCTCCGACGACTTCTCATCACGGCGGGGTAATGGCTGCAGCAAATATCTTGCCGCCGGCA
ACGATGCGGCAGGAAGCCGCGGATGGGCCGCTCATAGGGGTGCGGAAGCGGCCGTGGGGC
AAGTACGCGGCGGAGATACGGGACTCGACGCGCAACGGCGAGCGCGTGTGGATCGGCACC
TTCGACAACCCCGAGGCCGCCGCGCTCGCCTACGACCAGGCCGCCTACTCCATGCGCGGC
GCCGCCGCGGTGCTCAACTTTCCCGTCGAGCGCGTGCAGGAGTCGCTGCGCGCGCTGGGG
CTCAGCGGCGGCGCCGCCGGGGCCGACGACTCCCCGGTGCTGGCGCTCAAGCGGCGCCAC
TGCATCCGCAAGCGCGGGCCTAGGAACAAGCAGAAGGCGGCCACTGGCAATGAATGGCGG
CCGTCGTCAGCTGCAGCTAGGGAACAGATGGCGGCGGCGACGGCTAGTCATGGGTTTGGA
AAGCAAATGCAGGAACCTGCTTCTTGCGTGCTGGAGCTCGAGGATCTCGGGGCTGACTAC
TTGGAGGAGCTTCTGGCCTTATCTGCTGAGTGA
>PgERF166 PMA7G05913.1
ATGGAGCCTCATTTCAGCAGCAGCTACTACTATGGTCATGGCGTCGCCGCTGCGGCACCC
TATGGCCATTGTGATAGCCAATACAGCTTCCAACACTACGACGGCGGCGTCATGGACGCC
TCCGCCGGTTTCCAGCAGCCCTCCTCCGCATACGATCCGCACGGGTACAATGGCGACCAC
TACCATTCTTCCTCATCCAATTCCTGGCCGTCGTTGTCCGGCGCCCAAACCTCCCACCAC
CAGCAAATGCAGCAGCTGCATTTCGGCGGCGGCATGCACGACGAATACTACGGCTATCAG
GCAGATGGCATGCGCGGCATGGATCAGTTCAGCGCACTCATGGGAGCGGCCTCCATCTCC
ACCACCACCTCCTCTAGCAACTCCTCCTCCAGCGCTTCAACGGCGGCGAACACACCTGCC
TCGTCGGCGGCCGGTTACTTCGTGCAGCAGGAGGCGGTGGCCGCCGACGACGCGCCGCTG
ATCGGTGTGCGGAAACGGCCGTGGGGCAAGTACGCGGCGGAGATACGGGACTCGACGCGA
AACGGCGAGCGCGTGTGGATCGGCACCTTCGACACCCCCGAGGCCGCCGCGCTCGCCTAC
GACCAGGCCGCCTACTCCATGCGCGGCGCCGCCGCGGTGCTCAACTTCCCCGTCGAGCAC
GTGCAGGAGTCGCTGCGCGCGCTGCGGCTCGGCGGCGGCTCCGCCGGGGACGACGACTCA
CCCGTGCTGGCGCTCAAGCGGCGGCACTGCATCCGCAAGCGCCTGCCCAAGAACAAGAAG
GCGTCGGCGGCGGCCGCCGGCAAGGAACGGACGACGGCGACGGGCAGCCATGGGCATGCT
ACCAGGCAAAATCAAGCAGCCGCGGCTTCTTGCGTGCTGGAACTGGAGGACCTCGGGGCG
GATTACTTGGAGGAGCTGCTCGCCCTATCCGATCGATGA
>PgERF167 PMA7G06728.1
ATGACCAATAATAGCAGCAACAGCAATGGCAACGGCACCAACGCGGCGGCGAGCGGGTGG
CTGGGATTCTCGCTGTCGCCTCACATGGCCTCCGCCGCCATGGACGAGCACCAGCAGCAG
CAGCAGCAGCACCACGTCCAGCAGCAACATCAGCAGCAGCAGCAGCAGCAGCACGGCCTC
TTCTTCCCTTCCGTCACCGCGGCGGCGGCTGCCTACGGCCTCGGCCTCGGCGCCGGCGAC
GCCGCCGCCAGCGCGCCGCCGTCGTACTACACGCCGCAGCTCGCGTCCATGCCGCTCAAG
TCCGACGGCTCCCTCTGCATCATGGAGGCGCTCCGGCGAAGCGATCAGGATCACCACGGG
CCGAAGCTCGAGGACTTCTTGGGCGCGGCGCAGTCGCAGGCCATGGCGCTGAGCCTGGAC
AACGCCGCCGCCGCCGCCGCCGCCGCGTCGAGCTTCTACTACTACGGCGGGGGCGCCGGA
GCCGGCGGCCACCACCACGGGTCGTCGTTCCTGCAGCCGTGCGCGGACATGTACGGCGGG
CCCTCGGCGGCGGCGGCGCCGCTCGTGGCGGACGACGACGAGGCCGCGGCCGCGGCCGCC
GCGACGGCGATGGCGAGCTGGGTGGCCGCGCGCGCCAGCGTGGCGGAGAGCGGCGTGCTG
TCCGCCGCCGCCGCGGCGGGGCAGCACCAGCACCAGCACCACCACGCGCTCGCGCTGTCC
ATGAGCCCCGGGTCGCTGTCGAGCTGCGTGACCGCGCACCCCGGCGAGTACGGCGGCATG
GTGGGCGCCGCCGCCGCCGCCGCGGGGGCCGCCGCGCTGGTCGACGTCGGGCGGAAGCGC
GGCGGCGCCAGCGCCGGCGCCGGCGGCGGGCAGAAGCAGCCCGTCCACCACCGCAAGTCC
ATCGACACGTTCGGGCAGAGGACGTCGCAGTACCGCGGCGTCACGAGCAGGCATAGGTGG
ACGGGGAGGTATGAGGCGCACCTGTGGGACAACAGCTGCAAGAAGGAAGGCCAGACCAGG
AAGGGCAGGCAAGGCGGGTACGACATGGAGGAGAAGGCGGCGAGAGCCTACGACCTGGCG
GCGCTCAAGTACTGGGGCCCCTCCACGCACATCAACTTCCCGCTGGAGGATTACCAGGAG
GAGCTGGAGGAGATGAAGAACATGACGAGGCAGGAGTACGTGGCGCACCTCAGGAGGAAG
AGCAGTGGCTTCTCACGGGGCGCGTCCATGTACCGGGGAGTCACAAGGCACCACCAGCAC
GGGCGGTGGCAGGCGCGCATCGGCCGCGTCTCCGGGAACAAGGACCTCTACCTCGGCACC
TTCAGCACGCAGGAGGAGGCGGCGGAGGCGTACGACATCGCCGCCATCAAGTTCCGGGGC
CTCAACGCCGTCACCAACTTCGACATCACGCGCTACGACGTCGACAAGATCATGGCCAGC
AACACGCTCCTGCCGGGCGAGCTCGCGCGCCGCAAGAAGGACGACGAGGTCGCCGCCCCC
TCCATCGCCGACGGCGGCGCCGGCGCCGGTGTCACGACCGCGGCACTGGCGGCGGCGGCG
GCGGCGCATCATCATCATCAGGCCGCGGACGGCGCCGCAACCGCCGCGGACACGTGGAAG
GTGGCCGCGGCGCTGGCCGCCGCCGCCGCCGCGCCGAGAGCCGCCGCGGAGCACGGCCAC
GGCGCCCACCACCACCACCACCACCACGACGACGTGCTGTCCGGCGCCGAGGCCTTCTCG
GTGCTCCACGACCTGGTGACCGCCGCCGACGCTGGCGGCGGCCACCACCACCACGGCGCC
GGCGGCGCTACCGCGCAGCACATGCCCATGTCCAGCGCGTCGTCGCTGGTCACCAGCCTC
GGCAACTCCCGCGAGGGCAGCCCCGACCGCGGCGGCGGCCTCTCCATGCTCTTCTCCAAG
CCGCCGCCGGCACAGCAGCATCAGCAGCAGCCGGCCAACAACAACAAGCCGACGATGAGC
TCGCTCATGCCGCTGGGTTCCTGGGCGTCGTCCCAGGCGTCGGCCAGGGCCGCCGCCGCC
GCCGCCGTGTCCATCGCGCACATGCCCGTCTTCGCCGCCTGGACGGACGCCTGA
