# Supplementary material for: Genome-Wide Identification and Transcriptional Analysis of AP2/ERF Gene Family in Pearl Millet (Pennisetum glaucum)
Source: Int J Mol Sci. 2024 Feb 20;25(5):2470. doi: 10.3390/ijms25052470 (PMC10930990; doi:10.3390/ijms25052470)
Supplement: Supplementary file 1 [file ijms-25-02470-s001.zip › File S3. Promoter sequences of 167 PgERF genes.txt]

>PgERF1 PMA1G00070.1	+		Up_Stream_Len 2000
agaaaaataacaacctgtcttatggacctccctgggcccactacctcggtgggtaccagg
accgactactcggtgggcctctgggactactcgacatcattatatagtgcacttgtgctt
acttaacttgttgttctaggtattacattgcactttatatgtccttgcggagtaactaga
tggaaacctgcactccgacggcggtgggaaggagagaagctgtagcctataggtacaaga
acaatggaaatgttgcaaattaaattgttgaaagctacatacaagggctgtaaacttatc
aaacctgcattttgaaaaaaaaaacttgcattttttttaaaagcatacagtttgtatatt
tcaacgattccttgccgactccgtacaagcattagacaaaaaagaaagtagcatcacaat
agattgtcactatctctcgtactgttgatgttttaatggcagaaaagtagaaagaatcgg
ggggaatctgcatctgccgtgaggaaaagtcaaatgctgaggaaatgtttaaatatgttt
ttatggttcctatttctagtttttcttctactctatacccctgtccaatcacgatgtttg
tacaacactacttttcttttccaacctagtgcgcattgcatccaagattcatgggaccaa
tgcaaagttcatgttcgcaattcaaacctcgttttatcatgggattttatgtcttctttt
tttttaactttttacacaccggtattcttcaatccttataatattaaacatatgaatatt
ttatttttcatacgaggcatttgatcaccaaagtccatcaccttgcgtgcatgagacaca
cattaagctatcacggctagtcccttcagatatgttgtcattgaaaagccatatatagtc
ccagtagtcctatgctagggccatttgccgtgttcgtctcgtttatcagccaccagacaa
cagtacttttctcatagaacaaatttgcatcagacaccagccactagccaccagtcagtc
agcggtatttttctcccagaacaaatcagcatcaaccaccggccaccagctagtcgaacg
gggtaattgttcttaaaaagcctataattgtctacccttatttctactttttttcttatg
ttgttagtctctttggttttttctatcactaagatatttgtagaatatttgcctaaaaaa
caatatttgtacaatacatcattactcatctgctgcggattgcatgtaactcctaatata
atccgtaccacaacagcatcatttagatgcttagaagaagagagaatatgaagtaggcta
atgaaagattggtgctttttagctttgtgctaccaaaggaatatgaagtaggcaagtagc
cactagatctgactatatataccagttgcaagactataataacatgcaaaacaaagacta
gaaaattgcaagcataatatatgttactaaaaaaagactataataacatgcaaaacgaag
actattaaattgcaagcatcgtaccaatagatcatcaaagcgagccacaaattaaggtca
aagggtttaatcctctatgttgcagaggctacgagggtttataaatttaccacccctgta
cgtcatttgaagttttgaatttataaacttatatacgttttatatataaagcacagtttg
tatttcaacgaaatgggtgttgtactacgcccttccttgccgacaggcgactccctaaaa
gcaccatagacaagaataaggtagtgtctcaatagattgtcactatctggtactttgatg
cattttatggcagcagaaaaaaggagaaggaatcaaaatctgcatctgccgaggatcgga
ggtcaaatgctgacatccaggaaacgcttaattataaatcccgtcaccttgtctctcacc
gccggctccataagcacttagcttactggagtctggtctggagctacatacccagccgcg
ccgctagctcctcgtcggtc
>PgERF2 PMA1G02005.1	-		Up_Stream_Len 2000
gagcgggcggatccggcctcggggcggctaatcgcagctcccgcgcggtataccgcgcct
tggccgcggtatatcgccggcggcggcgcggacggcgacctggggtggcggagcagcgct
ctctcgctgcggacgaggcgaatggaggcgactggggtcacgggagaccggctggagctg
cttctaggtcgtccaagtcatttgggctttatgggccttaacgggccggcccatgatttt
tctttttctttttttataacttctaaacctcgaaataaataccaaatgcactcaaatttg
aaaactttcaacaccatcaaactctacaaatcatgaactattttttttggagattttcat
tgatttttcattttttgaattcaaattcaaatttgaaaattcgtagcggttgctaccgct
cggtaccgttaccgtaccccggtggtaacaacggttaccgtggtaaccggagcggttacc
agcggtaaaaaaaaacctggtacgacgaggtatgctgctgcacgttgccatatgcttcca
ttctgttgcgtgtttggttcgttgcctgattagggatctgtgtgtgcaatatagtctctg
actgtagggtttgactgttggtgaacacagttcatgtttgatggttggtttgtagacatg
tatgtacagatttcaatgctaaggagaatttggtgaattgcttaaaaactgtgcctgtac
ttcataccctctgtgacaacttttggggggatttgactcttggtgcaaaggcactaagat
cagttcatgatcggcggtttggtcagatctagtacttatgctaaccagaatttggctaat
tggttaaaaatgtatctgtgattgacatttcaccatcaacttctatatctgtgatttctc
atgtacctacttgaggttgttatgtgttcttgtgtgtatagagtgtttagtaggttttaa
caagtagtgcgacttatctgcaattatgaggtgactgtcctgtgggagagggagcaaaat
aaacacaagaatttttatccctgtggaaaattttcattttactattgaaatagtttttct
gctgttttttcaattccatacaatcaattaggatgcatttttcggatttgtttgaatgta
ctacaatgatgtcagagcctgttgtacctttctatttgctctaccagatcaatcttgtca
tgaatgtacctcagattgcatgtcagccataagaagtaactatttcaattctttttataa
aataaaatataacttatgtaactacttgctggtttacatgaaattagaagtaactaatta
ttctcctcattaagttaaaagtaactacttctctaattttaaatgtatataaagtaacta
atcattttttgttatatatacgcaatgacacaagattttgttggggcttcaacgattcct
ggaagaggatcagcccacgtgaggggggcttgaggattgcgtggtagaagagcgagaagg
ggaacctgcatgcacataggtgagacatcatggatctcagaaatctgcttatgaaaccta
tgctgtcatgtgtggttttaatgtgtctaaatgtgcagttggagtacttttccttatatt
tctgtaccataagaagtaactaatttggttctcttataaaatataatataacttcacaga
taatcaattcaataggaagtatctgcaatatttagatgattgttttttttcatttctacc
atttaaataacaattttctcatactttattgctatctattttgtcccattttcaaggtgc
atccaagtcttcggcaaatccatattgattctttttgcagaagaagggattgagatgcag
tgaccaaacaaaggtcaatcctactgctgtcgctactactactgctactaccatggctca
agaagttgctcaagaagtgatcaagatttcacctgcgtttggttaggtgtgttcctgccg
tcgattagcttgatccttac
>PgERF3 PMA1G02062.1	-		Up_Stream_Len 2000
cgattccgtcgagctccggttgatattttaggtatttgggcaacatggttctcatttttc
ggtgctttgagtatccaataaagaattgcgtggcagcacggggtccgtgatcgtgcctaa
cagcagggagggatgatgggccgcgggttaaacaaaagcaacatgtacttaaggtcaacc
ttttttacagttacctgcaggtgtgaacaaagtcgtgtgtttttttaatgtttccttgac
gaatgttattagctcacagcaagtaattaccgtacttgtctgagcacgtgtttttttcct
actgattgaaggttagcaagtggttaaccgatgtaaaaatgagatggcacacctggcccc
agtgcaaatagaggaccgtgttagttctctggattctcacctaaaggaccgtgtaagagc
aactccaagagacaaatgatttggctagctaaattttgaaaaaaaaaacttaaaaacact
cttccaacagactagctatctacccaactagctatcataactagctagctatctttggct
agtggctagtgactagttatcttgattttcatgagtatggcaggcgggacccacatgcag
tgaagcttatagagagttcagtttagaggggctgttggatgacaacaactttttgctagc
tatttcattttacatactagctaaatcaagattttaactagtgattttaaagagactctt
ggagttgctcttagttcatttttatcactctacgcgtgtttccccaagccctaaaatttc
accactctcaccaaaactaaacagggtccgctagctgaattttcggaagataaaagtgtc
acgatccttaggacctgacaaggatagatagagggttttgctggcgtacacgcgcggcgg
tggcacggcggcgccgacataacaggaagctcgctcctagagagaggaggaagaagggct
cggcgaagccggcaatagcttaattaattacccttctccggtcacgggagcgtgacaatt
tacccctgtccgatcctatgatggtgacaaaaagggtgaaaatttgttgcttggcttaac
tttgaaaattttgagggagagcttcaacgtaggtccgtccctggtagcatgttactttct
cgggccacaaataacacgtcatcatctctttggcctttgagtggaatatataattctgcg
catgttaattctggatggatcgaattaggaagtttgtgttgttgcgggtgtaaatgttgt
tccgagtaaagagcgattaaccttttaactcctcgttttatccaaaaaatatgttaaata
tcacatgttttgttgtgatttgctttattaatacaaatttcagaaataacttagtatatt
tgtatacaacttttttccgagtaaaacaagtagtcaaatttatcatttgaaatgaatgga
gcatttaagtgtttcaattgaattgtttaacgcacgcacggttgacttaatttaatactg
cttgacgaccgtgtaagaacacggaacactgactcactgcacaactaaccctatccttat
ccaaaacagaaattccttctggatggctttccgacagctgggccccaccatggaacgttc
ccccacgaccgacctcgcgccacgtcggacggtaccagccgcctcctcaccgtggatgga
cgcctccttgaccccgctgaccttttcaacgacgggaccaccggttgccacagcctccac
gtctccatccgaatccccgtaattccgctgacgtcacctcacctcacgtgccccccgccc
aacgcccccgcgtccacaccctgtccctttacagccaggccaggagggcaaaaccgggat
ttgaaaaaaccaaaaaacagaggcaggaggaatacgcgcacgttgcgcacgttttcttcg
cgcggcagagggagcgccattagccggagcttaaaattaatcggagctcttctctttcct
cactcgccgcgtcccctgcg
>PgERF4 PMA1G02203.1	-		Up_Stream_Len 2000
gccggccagctggttcggcatggcatatcccgtggccaattaatgcaggctctccctcct
ctgttggaccacgtttaacctgatcagctctttcataggtttggctcggctcagctcgac
tcgatctttaaatgagccaagccgagccttaatttcggctcgttttcttaacgagtcagt
tcgtgaactattcgtgatatgttcgattagctcatgagcctcgataaagatgaaaatact
aaaattattttttatgaatagagttctattactattatttggttaaaataattttattat
tcaacttgtaagtcaaatgtgatactaattaagtctatttgagctctcaaaaatatctat
attatcctgttttattgacttatgttacatattttgataacataattataaattaaactt
ttaaatattgttagcatacttaaactatcatatattgattaatattatttttgatcataa
cattaatgttcaataataataagctcgcgaactaactttcaaatgaaccgagacgaactc
gatttttagctccactttaacgagccaaactaagctctcggctcgttatcaaacgagccg
taacgtgccgagcagccactcctatacacaaacaaggacttgcattgtgtgttcatcact
tttggctactgtatcatgtctcctacaaacaatagatccggatatatattgatcatcact
tgcttaaaagaacgttttttactagccaactatattcccaaaaaatcatctatagagatc
tcgttttggaaactaaattaagactagaggaggatggacatgtgtgtgttcttcgaatcc
agccaactgccgcttgaacttggccagccaaattaagactggggaaggatggaggatgtg
tgtgttctttgaatccagccaactgtttgagcattgccagggtcccgcgctcgatccagt
cacgcgcctctcgatcccttatctatcagatcacgtttaaaaggatctcacaccaacgat
tcttacatattttatcaatggaaataagctcatcagatgatatattcctagatattttgc
acggcatccagtgcactgccaaagaaaataataagctcatttagacttgctgccgtctgg
aagaagcgattggtatcacagtttgactgatcctactccttgagccctgatgaagttgtt
gccacatgcgaaatgaatctccatatatgcactccaaacttattctaatgttactgatta
ctgtgcacgcagccacgcacacatgggttcatcacgtacaatattcttccaattagtatt
ttttagcgtagtaaaaatgtacctttacatgagtttctttgcgagttccagatctatagc
tcagattgctcacatgcacaatatgccgcccaaacttcttgatcagtaacactgcttgga
ggacttcatcaggctatacttacagatcataaagaaacgaagcccaagtagctatatcta
tatggcatgtgtcctagatcatatcattattatatacagatctgactttattagacctgc
aagatcacggtggcttcacacagctctgggacaacacagcgaaaggcacagacctgctat
atactattgcatcagccacgcatttgcatttccgcaacgtgctcgtcaaatggagtcaca
ttgacgtattgatagagatgtagaattttttaattctctgcaccaaactatacctgatgc
accccatcaacctccttcctctcttcccctatccccccttctcccccatggcgaggttga
ccatctatcaccgtcgtgttatccatcggtcgcacacacggaggattaaggtcatcgacc
ccgcgtcttccgtgtagtataaatctctctctcgggtggtccaagcttcttcatcactcg
atcgatcactagctaaatcaagcttaattagcgatcgagagtccttccacacacacacac
acacacacaccccacgagcc
>PgERF5 PMA1G02214.1	-		Up_Stream_Len 2000
tggatccaagggcccacttctgcatgcatccaaccgccactccgaagcaatcttgagcat
tccctaccagtggcggtgcatcacatgactttgagtagatatgaccggatcaagagatac
ggtcgcacccatgaagtgtggaatccggcggaaccgacccaggatactgactcacaaccg
accaaggagcgagcatcaggaccatccacgacgaatggcggcaaatcataagtgcctggc
tcccaccgcctcagcgctccaccgacctcctactgctataaaaaggaccctccactcact
ggaacagaggacacaccgcaggagcttcactattgtccactttcgtatcttagagtagga
agtagtgtagttgggagtagagtcgagttgagctagtctcggggttccggagaagtcttc
ttcagagttcgggtactactcttgtatcttttcctttatttaagacttaagtgcatttca
agttattattctatcttacatttcgagtcaattacattcagcttttacttagctactaga
agctttattctaggtttagagtaaagtgagttttgccttggtttgtttagttctcttgaa
ccctatagtgttgtggtcgttcttcgcttgatctccggtgtttcacgggagagagacctt
tctctaaaggccttagggaaggttctttgattcgttgtgagcgtggtgctcagaacttgc
cttagtcttagattggtgtcccgcgcaatggaatagttgtggtaccctaaggaggtgaca
gctccagacgggctctgtagtccaccacgttagttcgggccggcaggattcaacgcgtcg
tcatcctcccttctcatcccagtctgagggtgcggctttgcatgcccctgcaacactaga
agagcttgttgattctatcttaccttggctccgctttaccttagttcttttcccggagtt
aactagaatagatagattgccttagaatcctttctcatctcgttgtcctcccaactcact
aggacctctctagttctttatcaagatctcctcgtgtgtccattttacccccgtatatct
atatcatcaccccaactataagattcttttaccgagcctcgatcctctctaccattctcg
attatctatgccatagtgcttttcttgggaaaatataaatatgataacctgaataccact
gggtgaagtgcaacaacggtaatccgtgcacttgcggacctttctgtgatcatgtgtttt
accacgtagacgttcctagctccattactgggtacaaacttagtggtgagactaacgagc
atcaacactgacatgatactggcccagaaaaagttatagagaggctcagaaaaatgataa
catagtaacaccgagaaaattctcatttttatgaatttaacctccttttgtttctaatct
tgtgacgtgtaatgcttcatgtgaacctttcatagttgttctataaagtatcatgttgtc
agtgttaaatttgttgaaacttgcctactctatcttgaaacgtcacaaaatctgaaacgc
cacatctacatatgagtagataacaaactcgcatggatactttcttattattagtaagat
agaaaataatggagatatattgaaaaactaaggtgaatacaataggaaaagatgggtata
ctaaagcaaaacttggacacaatcaactcttaaaagtatcatcgtgatgcatgcatgtcg
tcctacttttctcaataaagaatggcgtgcaagaaatacattccttcacatgattttccc
caaaaatcacatgtttcttaggccttatggcatattccatcgtatctttccaaaacaatt
tggtagggtctataagtacaatgccactactccttcctccacataatactcattcttgtg
tagaattccaagctgtcaaatctcaagttcatacaatgtgtaatggctttgtcatttccg
atttaaatatcgaaccaccg
>PgERF6 PMA1G02294.1	+		Up_Stream_Len 2000
atgtgtttcaaaatgttgcgggtgttgtttcaaaatgttgcggatgtttgtttttgaatg
ttgcgtattttttcttcatgttacatgcaacatgactcaatgttgtgtaatttttcttca
tgttgcaagcaacatgtctcaatgttgcgacgagatttttttcatttaaataaatttgac
agctacagtaccgatctcaatgtttccctgatgttggatgttgcaaccattaattttcga
tgttgcagatgctgagtctcgatgttgcagacatgtgttgttgggtgttgcaaacattat
ttttcaatgttgcagatactgcgtttcgatgttgcagacacgtggtgttgggtgttgtgt
tgaggaaaagggggaagaggctcctgatgttggatgttgcatgcaacacaggtcgcaaca
tggacgcaatatagtcgcaacatggtcgcaacatgggggaggagagaggaagactcctga
tgttggatgttgcaagcaaccgcgttcgcaacattttcataacacattcgcaacacgctc
gcaacatttacctgttagtctttagatctaacggctgacgattgagtatcctaagatcta
acggccacagagccgtctgacgctagcgcccggatcggacgtctgacgctagcgcccgga
tcggacgtccgggcgctagcagtgcccatttttttttcttctctccttttttttttctct
atacccctaccgcttctgtctcaaaatgacaatgaggaaaaatatttgcatgggtcaacc
tgttttttaataaaagtttcaccctgcttctatatagaaagcaaaagggtcaaccatttt
aaatcagagactttcaagcccttaatccagtcaccacgttcagaaatgagctgctttcag
acatcaccggaagtgacgaccgaaaagcatccggatttaacgatgggtcagaattcagaa
aaccggtgctgcgaccgcatgccaacacgacctcctccgcacgcgtggaaaatgagaatt
cggcggtgctgctcctatctgcttctcgcctggccgacggtgagcggcagtaatcggtct
cgcagggttcgcttgaagaacagcccgccaaccccccaatttgtcaaattttgcttgaac
tttgacatctgaaagattctgaatcgaacagcggcgcctttctgtttctcgtgtcggcga
ggtacggccatcttgcttggacctggtaaccagggtgcgtggccgtggcggcactcaagg
tttgacctctcggccggccaaggcctcggtaggcttgatctgtgggatcggcagttcgca
atctgcaagccgtgcccagtcgcggagtcgcccaacttatcatgctcttggcgttcagaa
caactgctgctgggttctgcataccggctgcagaatctctcgcttaccgtttgctttcag
tttaacaacggctcggctttttgtcactgtttcttccaaccctgggaacttttgctgtgc
ctggcacgagatcgatggcaacatcggttcctgttctctagtggaccaccccaatgtcaa
accaaacaccgccgaagaatgtgatggtccgcacgcatgaacgaggttgtcagtagctca
gagttcggtagaagttgcaggtcagaattttgaggtttcagcaaagcttgcacagggcgc
gcagaggctgacacggcaagtaaacccggtgagatggcgccaagatcgccacgagcagag
taacccgatggggcagaggagcgggctccctccctgtgctgtttctcacatcagctcgct
ggtgtgctcgtttggctggcacgctcgcgttaaacctgtccccgaccccgagcccaacta
atcccgccgccgccgccgccgccgcatcacctcgcctttaaaaatcccccgggagttggc
gccctcacttcgcgacggactggccaccccgcgcgcgctacacgccgacacctctctccc
tcgctcgctccgtctctcca
>PgERF7 PMA1G04037.1	-		Up_Stream_Len 2000
tccgaagcacacactagccatcgagatagcgaaccctaggaacccagtggccatctttgg
agcggccatgacggtggatcataatcaggccatgccgattcaggcgcaggccctgccgcc
cggaaggtgagatcatccttgcaatccccctgcgctttcttccgatgtgctcgtcttgcc
gtttgttgcggggttagggtttggggatgccggatccggtgggggaacgggtgcccgacc
atggggcttgttcgattcgctggtggggggtttctgattagggttctggactgttaaaat
tggtgtgggataggctggttctatcgccccgtggtgagggttgttggatctctcggtcag
attgggccagcccgcccctcaattgaggggattagggtttcgtatggtggccagtgtact
tgggatcggccgttttggttattaatttgtaggctgagcttgatttaggaatttcagttt
gggtgtggtattggggagaaggtggggagagcaattgggctcttagatctgtacttgtat
agactgttagctgttccttgctgtgataattgttgatttggttagcgtggacaataatat
agtcctggaaattgtggaaatcgcatgcttgtgctgcaaaaactagatttgcttgtaaca
tttgggtccagcttagattttttgggttgtgaactattgtaaagatagattttttgggtt
gtgaactacggtaaagataggatttgaactttggggttaacattgttacttagtgttggg
tgagagtgatagatatggtgtgtcatctccacagaaacatgtgtactatttgactcatgc
ctgaacttttgtgctaactctgtttcttcaccttttgtctaattgttgtactgttagttt
ttctttgttatccagtctctgatatgtattatgtctgtctgtgttgtcttttcggtaaat
ctagaacatttggagcagagggcagtactgtggtgcttggtttcgtcagaacaataggta
tgactgctttgatcacctctcgtgaacaggaaatattgactgcatgtgtccgccatgttc
caaccctgtaaaacccaaggacacaaataacagtttgcgtttcagcaggaggccgggctc
tttgctcgaatgagtacaagctctcggtcaagcagaaaccccagggagatgcgccaccaa
tggcctctaatctgtggtgtgtttaaccgttttatgtctggctgctctctgtgctagagc
ataagcgagctagcagtccttgactgatggtgttgttgtgaccagcattcggttagtttt
gtcttgttcatctcctacatatttttacctgctaactttgtatgtggagttgccatggtg
caattgactgaagtaatatctgttgctgctaagatggttttgtccttaatgtgttcgaaa
ctcaattgtagattgtttaatgagtgaaatgctatctgtgcgtacgacttctgatcaaaa
cacaactaacagcgggttagaagctaaataagtaaatagtatctgtttctgtggagatga
ttggcatgtaggaacatctgggcatctgtgggtacctgtgtgtgaaatagtaacctgttt
ctgtggagatgattgtcatgtaggaacatctggacatttgtggctggtagtagattgaag
tagtaacgttgtttcaatttggttgagcttgctctctacttattcattaaacagtccctg
ttagtcttttctgtttaacatggtacatttgttgggtcattttgttttattgtgtacttg
tgcttacaaatctgacagagatactaaagtgtttcttgtcatttagcaggaagaagcgtc
ctcgcagatcgcgtgatgggccgacctcggtggcagctgtcatccagcggtgggctgagc
acaacaagcagttggagcacgattctgatggcgcgaagcgaccaaggaaagctcctgcta
agggttcaaagaagggctgc
>PgERF8 PMA1G04072.1	+		Up_Stream_Len 2000
tttttgacacgttgacaaacattttgtattaaaagtaatactccgtaaacatcgaaatac
tgctagattcgcttccgcctatcgcgcgagatcatgaattactaggatgttgagaccaac
cgcactggggcctttatctgtctcctccaggagacggataaaggatcggtccctgcagcg
gcgtcctggagggcctcctccattttcccgtcgcctgggatcgacgccaaattaaggggc
gttcgggaggggatggaggagagacggcatccacgcgggcccacccgtcccaacgcctcg
cgccctccctcggaggtggacccgcgccgcccccgcgaccggagctcgtctagatggatc
cgcgccgcccccgctgccgcaaggcccgccgtcggccatggatgcgcccctgctcgccca
agatccccacgccgtagacggagcaggggccacttccgttcagcgaggcggagacgggca
ggggccgccggtcgtcgcggcggaggcggagcagggggcgctggctattggggcgaagcc
ggagcaggaggagccccactcgccgacgcgcgcaagctgtagctcgggttcgctgtgatc
tgctccgggacggcgtgccggcggaggcggtcgtgagggagggggaggcacgcgacgtcg
caggcgggcgagcaggggaggcgcgccggcgagccggggtgcagaggacgggcttgtcgg
agatccgcacacctcgctccttccacctccttgctcttgcgtgctccgccgcggctgcct
cctgcgagctccgccgaagggccgctcgatccggggcgtaggggctgctgggggaaagga
gttgccgacgctcggtggaggtcggccggtgagggatgggtccgccagcgcgccgcggaa
ggtggaggaggcaaagacatcagcacaggggagggagaggggccgccggcgtagatggag
gtccatggaccggtggaggagcgagagaggcggaaggagcgaggtgggctgaggagggag
ggggtaggtgggggtgaggctgacgtatgggtcccacgagtggttgttgggataaaggag
aaatataaaggagcatttgtgcgggaggaaaggatataaaggagagaatgagggtgagga
agtaggaacattctattttgaaggagaagacgagtgtgatggtctgacatgtgaacccgg
agtcttcattactcgatggcactgggaaatggagttgaccgctgcgtgcagtcatttccg
agagaacttcaatcaaaaagtcgatgagacgatgacagatcgagcgtggttggaaacacg
aagaagccagcgggggcgatctcgttctgttggatggccgatccaagcgaagtgatggat
gcaagatcgtcgtagtactagtagctaggcacatcaactgagatcaagtcatcagcacag
agatgctctgcatgcatgcgctgattcctgatgcaacacagcactgcacacacacaattc
aggcagcaagcaagaaggcaattgctacatacgtgtgcaggctcaccttgttcgcttggc
ttatcagccaccagccaacagtaattttctctcagaacaaaccagccaccaggaaccagc
cagcagtactcttctctcacaacaaaccagcaccagccatcagccaccagccaaccgatt
taccgcatgcatgcatcataccacagtgaaaacgcaagctttttttactctctcctccat
tttccatttcacaggatggatggatgctgaagggtgaagactgcgcgcgcgcacactctc
tctctggcctttatatttgaccaccgcccctctccaccaagcacatccacctcggcctcc
atccctagcgctcttgccccaaagcacaccccacggcgccaccagcccaccacccttcct
cggtctctctctctcttcaccatcccgcccctgtctctctctccacaagtccacatatac
cagcgccgctgcctgccccc
>PgERF9 PMA1G04158.1	+		Up_Stream_Len 2000
ggagtgaacgggattttcccgtgggtgataacgtcgcccgctgcggggcagaaaacttcc
tccagaagacggataaagtccctgatgcagatgttctaagcgcgctaggttcataagcga
atgggttgtaaatctttgacttgttctaaaataatatcaaaataatatccgtagtgaaaa
agttttggagtccgaattccggagcagctcacaaaatcatttgaagttcataatttcgcg
ccgatccattctaaacaggaaccaaattttctgtgtgcgcttcttgatctggctctaaaa
tgctactgcggcagctcgatggaaaaagaaggaatgcgtgatcggttgacgcgctgccgg
ctgcagacagaagcattcatccgcgccactggcatcatgcttttaagcctttcggattag
acaaaccaggtcgaagccagcggtacactgaaccttaagatcatgcgcatcatccccttt
ctctggtttggataagcgatcacgtgcgctactaatcatcaccccggcctgcctgccgcc
ccacctagatcacgggacacatacgttggcgtatctgcgtacctacttaatacggacact
ctggagagaatgatcagtgagtacgagtagtattatgcgtagataaaagttgatgaaacg
ggtatcttcttgtatcttgttcggggagaaattatacagaaaagggacgcgatccaatag
gaggtcgcgtcgtcggcaggggggcgagcgcacacgcggcgcggggtctcggcaatccgg
tggtcgggccccgtcgcagcccaccgtttctccggctggaaaccagaggcggatcggatc
gcggggacagggacgggggaccggcaccaaaccgaaaccccctttccgtccttttcaccg
cgcgacgccgagatcggagatcctctctctctctcgctgactcccttcaacgcgtcgtct
caacggacgcggccccacgcgcgcgcgcgccaccacgtaacgtaacccggcctgcaccag
ggagacaggtgtcgggctccgtggcggcccgggcggtcacgtctccctgccgccgcgcca
cttgtattctcgtgatccgcgcggagcgtgcgtccggacatcggccctcgttcggcgcgg
cgctttttctgaggaaaccgtcacacatgacatggcaggcaggcagctttattttttcaa
gtttgcacaaatagaattacaacaatgcgtggatgtacgaatcattcaattactattcac
caatacttttatctcaaaacaagtaagcacctgccaccaaccagccgaacgaaaaggcta
atcagatatatttctctaagaaaattttttcactccctttcaagacctattaattaaaaa
atggattacattacatagatggacgtgacgctaggactattaaacctaattaatttatcg
ttagagattgttattgtagtataatattatttaatcatggcttagttaggcagattagat
tcgtctcgagttttgacatcagggttatcaaatgagttttttattaatctatacttcata
ctcctaattagagtatgttcattggatgtgagaaaagagagaaaatatgaattgatgtga
caaaaatatgatgagtgaacactgaatggaagtgccctacggatgccactacgcagcgcc
ggcctgctcacgtgacgctcgtctcccgtcgtcctcgtttctgctttcaaggaaaaagat
ggaggagcactgtaactgtaacaaagacttttttgctcgcttgctgtggacccagttact
gtaggaggggttgcccatcgttatatagggaggtggtttggcctccggtggagccctatc
aggccccaaaaaacacgctacacaacaccaccactttgcatcgtgctgcttcccccctgc
ggctgcggcctgcctaatctcctgactgaccaagtgacgagtagtgtcgcagttcggata
cgtagagaagagaagaaaca
>PgERF10 PMA1G04328.1	+		Up_Stream_Len 2000
gtccatggtttggggaagaagaagaagaggggagagagaactgatacaaaaaatgggagg
cagttggtgggtgctggagatatttaagatgggcggctcttccttcatgtgttggagaat
aggccacgtaggcgtccgattttttttcatgcgtccggacgtctcctcctgagaattacc
gtatacttttataaaatattttgaaagacaaatctattcacgtagttttcacattttcaa
actcaacaacttaaaagttattcgatttatattcccaatatttgactgaaatcttatcca
aaacgacatattttatgagtacggagggagtataattatgatccagatcttacaaggctc
gatccttaaatttgttagattaaattagaaggtccataaccacccaaaggcattgtacgg
cgcttgcgaaatcaacggctctccaatgaatgagcggggctatggaaaaagagacgaggg
aaggttgatgtaaaagaaacgtgtactagtcacgttcggtcattaaataaaataaattat
actatatatatttttttctgtcggtcacttgaaaggctttccacggttgaaattcttgtt
gcgagggaacatattgagcctgtttttcttaaggctaactggcgagtgctatatcttttt
attttaataaaacatacacaaatattcttataattcgcatcacattttaccaaatcgaag
ttacaaaaattgactaatttgcactgcttggtagttctttttcgctacacgcaccacaca
cacgtaacctacgcattgtagatgcaaattctaaattaattcccactaaagttacactat
caatttttcggaactatatacattttctcgtaggcaaaagtctatatcacccctcatcta
taatgggtggactgcataacctcaacctatgaaacagtttatagtacccctgaattttcc
aaaaccgattaaattactctctaaagtagttttgaaaaatcatagtaaataaaaaaaatc
ataaaatgaaaaatcaaattgtgttggactctaaatgagtaaatctacacagtgaacata
taatatggaatgatttagtacattttttgctgtagctttagatctatgtttttctttata
gctataaaaaagtactaaagcatactatattatatgttcattgtgtatatctactcattt
ggagtccaacacaacttgatttttcattttataatttttctgcggtttactataattttt
cagaactgctttacgaggtaaatagattgaatgattttagaaagtttaagagatgatacg
taccgtttcataggttgagggttaacgtaatctatctcataggtgagagggtgatacttt
ttcctattcttgtagagcctatgccgcaatggtaatacactgatagtctaaacgaaatac
agtatactccgcagagcacgaaccgtacgtacgtggatactgcacctcgagatgctctga
gacgccgggcagctagacgacgacacgacgtccctctgtttggcgtccggaactcgcctc
gtgtcgactatttgactcaactcgaggcgccaggcgcttctcgagaagcgcaccgttgcc
gttcgcggaaacgacgacgggccgatccgatctccccgttcccatgtcgcttgcgggccc
aagccgaccacacctgctcagcgacacgccgcgccgacacacactccaaatcccatcatc
gcaagcgcaacacatcaatgccgcatcctcggattcccctgcgcctgtgccggcccactg
ggctccacgcgtccctgtcggccccggttccacgccagccgatgccgccctccccctccc
atttcaaatcccaccaccacatcaccgccgccccccaaacggtcacccgttacgcttcgc
tgcgcaacaccccgaccaaccccctcgccgtcgagcccggcaccgctccgaccgaccgat
ccggccggcggagggcggcc
>PgERF11 MA1G04649.1	-		Up_Stream_Len 2000
cacctccttaataatctgtcctaaaatttctagaatgacattcttttggggacggaggga
gtacgcttgcttggcaattaatcgtgacttctttctccctctttttttttgagccaaatg
gtaattgcagccaaatgttctctagtctaaatagtttatatttgaggcacgatcgcattt
cgctggagtagtggaattatgagactgatttttttaaaaaatctcctcgtcggtacaacc
ggatttgaaaaagttacatactatttcttgattattaaaaatagtaggattctgtgcata
tgccttgggggtaatatgagcatgccgacttgtagccaatcgcgcaaacaatatcaggct
ttgcctgtttggaaagtcacgaagaaggagtatcacagtagtctcagaaaacattagtca
gatgggttcgtgtatgcagccatgcatgtagaatagaaggtggctagcttctggtacatg
catggcgtcgagttaacaatcagcaagcggtccactcggaccgatcaatctgccatgtga
aaaatggtttcttccgcgtgccttttccccgcacaaactcgagtccctccggtccggtct
ttattttctcctaggaacgctccccggccggtcgtcaaaactcaaaatcagcatgcagcc
tctcatcatgcatggcctctctttgttcgaaagataaaaagcggaatgagatatcactgt
cgtagtctgctttggtcttcttcacaggaacacactttgatcaactggatgcacctccta
tataccccattgaaaacatgcatgttttctgttcaaaaagaagagagagaaaaaggagaa
tcagtacggacagtgaagttaagataagtgttagtatgtaacacgtgcctaatttttttt
catgttccgaccaatcctatcgaccaccatcaccgccgtccgtcctacatagtgttcgcg
ggatctgatcgtgtaataagcacacgccggtgacgaagaggattttccgtatgccaacac
cattaattaaaaacgaaccccgctaatttaattaaattccatgcagttaaagaacatgga
gctcgtcaaataattaaaggcatgtgcaatgtcaaccgcaagaagtctttgctctccgtt
catccgccactaatcctcgcccggtaaacccctcacaaccaagtaaaccgcatacaagag
aggattatcagagagcgagagccgcgcatattgcgtaagcgcttgcgctagcacggcccc
gcggctgtcgctgtgtgaggctcgcgtgacttttgctgctgcacgcacgcagcagcacgc
tctctccgctttggcgcccgggccgggcagccacgccacacgacaaccaacgaccacacc
acgtccgtgccaaaggcaaagccagccttcggattcggaaagggatcggtcggaggacca
ctcaaccgcgggaaagaaaaaatggcacgagcagtagcacgacggtgccgacccggccgg
gtcccacgccgctcgtcgtctgaccggcaagcgggtactttgaccgtgcccccacatgac
agggacggggcctcgccacaattttcccacaagagatcatgatgctgcccacccgcgcgt
cccgaccaccacgaatccgatcaaaaaaacggaaaagatgcatgcgtcgacgtctgactt
ggccagcggctctagtgccctcacgtgcatggatggcttttacccccccccccccccccg
ggtctctcctcgcccgacccgttgaattgaaggaaggtcaatcccaccgatcatgtcaac
gccccctcgcgcgctgacttcccgagagggagtacacctataaatacgcttcagtcgctc
gtgtggtcatgtgcacaccacccgatcagccgatcaggcgcaggcccagccaaaccaagc
aaaacccacccgccaaaactactgcgggtgtctctgtggtgtggtcgtccaacctgactt
caaaaggatcgacgacgacg
>PgERF12 PMA1G04789.1	+		Up_Stream_Len 2000
gttccccgccgccgcctaggccgtccccgcccctctcggcttcgattcttcgggagttcg
cggcggccgccatttgctcccccgtcggccgccttcaccgccgacggctgcctccgcacc
aaatccggctgccgacgactcgtctcccctgggaaggctcgatttcgggcgggcctctgc
ttcccggacgcctccgtcgcggcctcctcgcgttcctacctcggcgctcaagtccgctcg
gcgggggtgaggcagcagcagtggtggaggagcagtagcaaggggagaagcggcgtaggg
gcggcggaggagcagcgaggctttctcggcgccgcgggagccaaccgtctgcccgatgca
gcacgacgatgcgcaacaccgctggagcgctgctctggtcccgacactattcccctctct
ctctttacttcatatcatgcttttgcagatgcagatgccctttgctgttggagtccgtct
aactactcggctcctcccgaccggaggcattccgcacgcgcgcggccctgtgatcggccg
gcggggaaaacgcgcgcgcgcggacgaggtgcagtggcgagaagcagcgctccatgtgga
attgtggacgacactctcgcgcacgcggcggacggagagggcgtgtgggaatgtgggtgt
gggcggccggctggcgacgagtgcatgcatactgctgcgtgctgcctcgattgcagttcg
tttaactttttttttttgccaaaattggttattttgccaagtattaactaattgtacata
tcgcgataaatttgcaagatgaactttttaaaccaaattaatccaggatttgaaaatgtc
gtgctgtggcaaacataggtcattgatgtgttaattgatcttagtaatttcgtctcacga
tttcctttcattactagtatatcccaacatctcttcggacacatcccatggaatatatgg
tactatgttaattgatcttaataaattcgtctcgcggtttcattttatgactatgtccaa
atatctcttctgacacatcccatgaaatatatgatgtgaaaccgcaaaaatttaccctga
atttaaacaatgtgtgccctctctctctataaaccctgctttagacgtcatctccgtagg
tgctaggttcgcggatagcaaaatttgaccccgggttgacccatgtcggcaacattgcac
atcccacaaaacgttagcaaccgggctgccatcacgctttgactcgcccccctaataaac
acaaaacgcccaggttacacgattcgtaatataatcttctcggcacaccacgtacatacg
acacatactgtatgcctgatcgcctagtctacctaattaacaattccataatcaatgcag
tttctttgttagtactactacgcagtcttctatctggattcaacccatcgtcgcccggct
gacacacacacacaggcccaggccgggccgccgcatgctttctccgcgcgcaggcggggg
cttgtgtgtgtgtgctgcggtcagcgttgagaccgggtccaaatctgaacgtaccccaac
tttttcccggcggcggcgagcgagacacgagtgccggcggccaggaacgaaacgtatgcg
gatcgcccgatccagcacgcatgactccatctgtgccatcggcacgtacggttcttggtt
ctcgccatctgtgccgtccgtccgtccgtccgtccgcctatatatacaagtagccggcac
gttagtccgccctcgtgtcgagaaataagagggatcgacgtcggctttgaattaaccaac
tgcattctcccgaactttcatccatctagttgcacattgcatttgcctatcccccgcgag
tctgttcaaagtctccgcgcgacgtactacctagtactaccagctagctacaggtttgct
atagccaaacagatctttttacttgcatgcgagcggcggcggcggcattgcatctgccgc
gcgtgttaggagataccacc
>PgERF13 PMA1G05110.1	+		Up_Stream_Len 2000
acacgctagtgccacgtcatccagcaagtgcggacgacgcctgtccctccgcaacctagc
gagcactgccgcaatcgcctgcctcggcttcgctgccagctgccttgcgcgccaagccct
gcaaagcgtgcgtggtacggagtacttgaattcaccctctcatcagattcttcatcttcc
agcgcaagccacaccccgagcgcacagcacacaacacaggtaaacaggggaggctgagcg
ggactgagagagccaccgagggaggggagcggctgatctatcgaggatcctagtgctgtt
ctctcgcgggaggaaggagccatcagccatgggagtgggatcggggggcaaggaaatggg
gcgggctcaggcggcggtaccgacatcgaggtaaccctttcttcccaggttgctgctcta
ctctgttttgctcgcttgctcggcgtcgttgctccggtcggacgcgatctgtggaggata
gagatcggcgctgcttggttgtttgcgtgggcattatgtcgaggtttagggtatttgttc
cggcgcggcgtgcatctctgatgcctgatggaccgatgcgatttttggtagtggtttttt
taatcgatgtgaaaggggtaatcttcagaccgcgatttgcatttatgttcgggtgttgaa
tgtgaagttccactatgaaatttctgcaaatcaattatctgaaatgtctgaaagactgga
acgaaattggtacaacattgtgttattattaaatttggtgtgtgctagacatgatatcaa
aaccatttcgtttttttcattgaatttgaatgcttgattcactaggcaatgtgcaattgt
gtttctggaggttacactctggaaaatattccgtcagaaattatatactcaaagaaaatt
gcactgtgttatatactctcaaagcattctgttacgtcagattcgggtggctaaacatca
gccccttgcttttagtcccaaattagtccttgggcttccaaacaggattgctaaactata
gcctaaacaattctttagccccaacaatgcggctaaacttctgttagctccacacaaatc
aacttgttttctctttctctccctcaagaggctcatttaaaacaaactaaagtgattgct
ttgcaacatttttactgcaaataacacattgcatgcatggatgctattagctatagaaaa
tcgataaaagaaataaaatgatgattttagtggatagtgatgtggacacctaccatgttg
gagaaaacatagtggatggtgacgtggtgaactgagtgttgagagaactccttagcggag
aactcttatatagttttgtatgatgatgatatacccattaaataaataaataaatcttta
acccctcaatccaaacagttccatgggactaaagtttaaagagccaaacattgaggctaa
cattaggcagggattaatgtttagccccttcgatccaaacattgagctattgtcaagttg
aatgcttgattcgctaggcactatgcacttgtttttctggaggttacactctggggaaag
tatttttgataagatgaacatgtaactgcattgtgttacatactctgtaaaaggaaattt
gcatgtgttatgtcatttttctgttagcattatcatcaaccaggattcataattgcattg
aaatgataagggataacaaagtgataggacctttaaactaaactcaaaattaagaactct
gcttccctgcaatccatctgacccctgatggttacagagcaaaacagagcagatagtaaa
ttcttctccgtgtgcatgcatttcatacagtacagtactaactaagaactaatttgaagc
tgcaacgaccaggcacatttggttcttattgtttacattccttctgattactttgtgctt
cttcaaccaatcttggcactggcaagttatcttggttcgcaatgatattcagagatatgt
tttgtgttttgcacgtgcag
>PgERF14 PMA1G05194.1	-		Up_Stream_Len 2000
aaaaatatagaaaaacaacctttgccgacggcctttgccaggggcgctcggcagagaatt
ttttcaaaaaaaaatagaaaaacaacctttaccgacagcctttgccaggggcgctcggca
gaaaattttctataaaaatataaaaacccccctctttgccgacaactcgtcctcgaggcc
gtcgacaaagaagatttcaaaaaaatgttaacataaccccctgttaacggctactttttt
ttggccgacggcccactgtgagctctcggcacagcctgtgccgagagcctggatctcggg
ttctcggcaaagagccgtggctcagaaaaaattctccatgagccatgtaccgagcgcgac
cgccggcaacgcctttgccgacggtttgttggcctttgccgagagtttccggctctcggc
aaagactgggtttccagtagtggtgagctatatatacacgcaaaggtgtctcggatttag
gactgaaatcaatccgaggccatccagaaattaagtttcgaagccccaaggacaagcaaa
acatcatatgggactgaattcaaattgtgcacgcgacagtcccattacccgtttcatata
tgggagtagtgtagtaggcttgtgcagtgcttcaattcgatgttcaaacactgtcagcgt
gcatgatgacttactccctcggtctccaaaagagtgtcgttgtgggttttcgtgctacaa
gtttgaccggatttgtagaacacacgtgcaatatttgtgtctcaaaataaatttttataa
aaaactaacaaaactaatcttgtaccataagtattaatatatttttttatatttagtcaa
agttgtttctcgagaagtgaaaatgacactcttttagggactaagttagtaattcattgg
atatggaccgggacaaatccataaaagtacgctgtaagaggtgtgtgtgcagttgacaac
aacacagccatacctccaagttgcataacagtacgtgtgaggaaacaaaaatatataact
ctggcaaaaataataaaggatgggagtactgaatttttttactgaaacgagaccatttta
aacttactagtaggtcatctaaaactatggtaatcttcttttggatggatggaatctgta
atgatagaccactgcgaatctaatctcgcaccctcacaaagagttgttgttgactagtcc
tcggagtctgcacgaggctcggtctttcccgagggagggtgctgtcgactcgcccaactt
gcaagttgcaacacactttagcaatattctatgtatgactttcaattattgatggtgtga
tattatcttttccgtctaggatagttgagcaagatatgtagatggagtttattaagatca
tatcctattattgatttccctagaaaataataatcccttgcttattttctgggggaaaaa
actgggcgaagcaatggtaaagcagcttcttgttagaagacgctgctaatcgttatagtt
taagcagtagtagtaagtaaattaaagcaacttcaggggaaccagaaaacagcaaccaga
aaacggggacaagaaatagctaggagaagaaagaaacgggaggggggtcagacacaaatc
cacttgcttgcctgcaaactctgaatcaatcctaactaaaaacgcacgaattttggaaag
ctcgagagcgacgcgattttgccctcacgcccgaaagtaacgcgccttattttacctggg
cagtgttggttgttcgctcccgggggcaccagctcactgctagccatggcgtcccctctc
gcttcccgcctgcttcgccgcgtctttaaatagccgcgttccccgtcgtctgcttccagg
caacccgcacgcacgcccgccagcagccactgcaatccctggcacacgtgcagaggcggc
tggtgctatgcgcatagtgtgattgggtgtggtggccggagtagtggagctgtagtgcag
ccctaacgcggcgcggatca
>PgERF15 PMA1G05340.1	-		Up_Stream_Len 2000
aattaacccacaaataaaatcctgcaaaaatatctgcagcattcctaccaatcactggtc
tacaggtaatgacgcggcaacgacagccagactttctagttgaatgttgaatttaagata
ttgctatgcttgatctctataaaactcatacagtcctactagaaatggtctgatcgaacg
tttattattctacgctctttactgaacattgatttgttgttaactaatgttgagtagaag
gcgaaggtagacgagaaagctgtacccttcgccgcatagagttgggaatatttcaacgga
ttttgatggtcaactgaaaataagaattctggattacaaattgtgttatctatccttcca
agtcaaattcagattttggaatccaatcgcattttagatttttttttcagaatttggttt
gtcacgtgttccacaggcatcgaatggagccgttcgtttgttactgcgaacgtactagta
cgtggcgccgctacatgcgcccacgaccgggggggggggggggggccggggagagggctg
cacggcgtagcgcggcgtaggcaggcagcagtagtaggcacaccgctctgcctgtgcggc
ctctgccaaagcctcaaaccactgaacggcgcgcctcttcccaacgcagccgcgggcggg
cgtcgctgccccagcaggaggcagcagcaggaaggcaggatggcagtcaaggcccctcgc
gccttcccaaggcccccctcctcccgccgctgccgcgccgcaggccgccatgcccgttcc
cttcccgaaaatatttttctcgctatcaatgccctctgcctccccgagattttggacgca
tcggccggccgcacgggcgggccagcaggaacgctcggctcgaagaaaagaaagcaacgg
cccgcccgccacccgacgctgttcgctcgctgcctgccgcagggtaccaaacgccctacc
cgtcacccaccgcggtagcggataggccatccatccaccggccgtggcgcggggcgcccg
cctccggaaaccccaaccgccacctgtgcccgttgagcggcgcgcacacgcgcactccgt
cctctcctacgagctcccaccgcaaccgtgctgccccccaccacacgacacgcctccccc
cacgtgaaccgcgctcccgccgaatcgtgccggggcacgtcgcctgtctccacccaccgg
cccgccgccgactgtcacgccgggacggagacaagccccacttgtcatgcacgagcgggt
tcccttggcgccacaccgccgtcgcgcgcccccacggccccacacacccccgccccgctc
acgtacaccgcgtgagcctctgccttccgtgcctccatggtgtggtgctggtgcggtgcg
gtccggtgagccccgagcccctggagccgtgcgggtgcggccgcgcgtgccgcaggcgcg
ggtacggcaggagggggtggggtgggggtgacaggacgaggcgtccgtccttgctctggc
accggcaggcggacggtgctgctgctcctcctcctcgctcgcccctgctcggtgcggtag
ggctggcgtcacgcggtaggctactggacgagaccagtcgcggcgcgcggggcccgcaag
gcgtcaagtcgcgcggcggctgattcatgacgccgtgcgcgcgctgcctgctgcccgccc
gggtgcggtcagcgacaggcccagaaacctacccacccctcctctctctctctctccccg
tttcacgaggcgcggcgcggcgcggccatgagtaagcgcagccccgcggccagcgagcca
gcagccatcgtacgcgcgcgtcgccatggcccggccacccggcagtataaagtgttaccc
acttctcctcccttgacgctgccgcgacgaccaaagctgcccaagccaagagcaaccaac
aagcagcagctgcccggccgacctcggacggacggtgcgggtcgtgcgcgcgcgcgcgcg
tgtgtgagagagagatgcag
>PgERF16 PMA1G05341.1	-		Up_Stream_Len 2000
taaagaaaaatctcatgaaaaaatgagatcacctaagattgtactccctccggctcagta
ttagaagtcgtttaggacagcggcacggtaaccaaagcataactttgacttctcttttct
ataaaaacaattattgaaaagctatatatatatatatatgtatcttttcattaaagaaaa
tttcaagataaatctatttatatgaatttcgcattaccaaattcaacgacttaaaagttc
ttcatcatttatattcccaatgtttggctcaaatcttgtctaaaacgacttataatacta
aaccggagggactatatggactcactcaactaactaggcatatgttgtttttttttgaaa
gattagcaggagcactgctgtgtcatataagaaggagaagcatgcatagttgtactattg
caacatttgtaggacatgtaacacgagtctgagctacccatctaaagggtgggttggtaa
atacaccgaaatatttcaaggttagagtgatcctcacaaaaagtgagaatgatgatgtgg
gtaacgagaaatcatgaaaattgcgatttctagctagaagtttgaggagattgcattgga
gtgccatgttcaataaacatggactcatggacaccttgcacttgcccaattccatgatag
acaatgaacacacaagcgaaggattggatatactccctctgtctcaaaatcatcatcgtt
ttatctacagccgcttgtcccaaaatactcgtcgttttagccctggacgattggcaccac
ctacaacgaagctaggccacccatccactcacccagagactgccctcctactccggcatc
ctctctctcttctttacttcaaccctacccgcactagcgctgcagaaacagagcttccta
tcgatgtcctaagggcatcagggtcttttacctcttgtgttgttcttcgtgcttgtattc
cgacgaccaacaaatcacgacggagggagtaggtcaattgctcgaacgaagtgcccacat
tgtttctaagacaaatttgatggataaataactccacaattggaggttctaattacatgg
ggctatgactcatgacgctacgagatccttaatttggagcaacacggcaaccttccaagg
gtacatacttagttcatgtcaataagtgatcacacacatgacaaaacatgtaaacgaacc
ttagtgttctaatgtgaaactcttgtgtagatatacttgggttgacaatatcattgttac
gagcactcacgttctagtgtgctaaaggaatgaaggttgaaggcaaatacttttctttag
ccatgtagaatctctttctagatttgtatagattatttgattttgtcacacgatagaaat
ggaaatgacaacggccatgaaaagacatgcaagtcgttctaaaacagagcttatgcagag
tacttgaagtttgaacgaacagcacgatgaactccagccggaaatttgcaatatgcatgc
ttggaagagggaactattggatagtcaaactgaacaaatttttgttggattttgaatctt
aatcaccgctggcagcagggtcgagaccaggttcgtactccgccgagccgctcacgctgt
ggccgtgaatgaacatttcattttcaaacgaggccgctcctcagtcctcaagcagtcctg
ctgcgcaatttgcttctcctcggggggtttgagggcaaaatgtgccctgccgaattgtaa
tgccgccacgctaaagacgaggggcggcggcgcggcggacagtcaaaccgctccctgact
gcgccgagttttattccctgttgccgctccaccacccgctctcggctctcgccgtcgcct
ccccgttttaaccccctcctcccccctcagctataagtccctccccctcctctcccacct
caatcctagacgccacccatcacccctacacacacgccgcacgcgcctcccgctcaagga
aggaaagaacgaaagaagcc
>PgERF17 PMA1G05751.1	-		Up_Stream_Len 2000
agttggagtggtaaattttttgtattctctttcaaagtctattagggcagtcctgacaag
attttgatagcataagaaattatatatagaaactatcttccacaatggtagtgtcctcaa
gtaataattgttttctatttatctctccaataatgagatagtgggacgtgtcccttagaa
actagtagtttcttcccaatggcaatttcatggtttcttggtgcattggttcaggagaag
atttggtttattgatgaagaaatcatttctatgattcaccatctctttcctcgttaacta
ggctgccacatcaccattttgattaattgacatactatttaagagagatagaaactacca
ttaatacaccattgtgagtgcccttaggagtattatttgcgagatgaatccattaagcct
aattaatccgtcattggaaattggttactgtagcacaacgttgtctaatcataatataat
taggctcgttagattcatcttgaaaattaaagtagtggttgtggaatgagttttgtcatt
aatccacatttaatacacctaattagtgcccggagattgatgtgacgggtagttggtgaa
atttcactttaaacaatattggctcgtcgaaacaatacaaatatacgtactcctccggtt
tggtaaatgaagtcgttttggataaggtttaagccaaacattggaatataaatcattaat
aactttgaagtcgttgagtttggaaatgtgaaaacttagtttttaataaatatttttata
aaaataagaagtcatacttcctaaaggactttatttaccaaatcggaggcagtaacacaa
gatttttcttttgctattgctggacgtgcttaacttttaatattttattttaggaaataa
cttttaagttttgaccctcacaatgacaccacacagcaattggcaattggcgacacacgc
atttggcgactttgtgcaggctgcaaattaaacctgatcgtgtgagtcaactgctagcca
gcatgcacgcgacgcccggacatcgatcgatcacgtacccggcctcccccacgcgtggtt
tggcgccattcgtcgctgcggcggagggcctgcgcctgcaacaacaacaataatgtaacg
gccggcggagtggccgagagctgatcgtgctctctcaatactactaatcatgaccgcgca
atcaagcactccattggagccaaaacctaaaccattagaagtcttctcagttgccgagct
caaaaaaaaaaagtattccaagaacgaaaggcacacgtctcgccggtgagccgtacaaga
cgccggtgcgtcacctccccgcggactccacggaggagatgacaaaaccgtagcgtcgcc
cgggcgcccgagccaaaaagcccagcacgggattctcagatgggttgccgttatcttgtc
cttccatggaaatgatgggaaggcgaagccaagcttttcttggactttttgtgggaatga
tccttggcctcttgttgctccacgttgggaacgcaaatacgctgtcaaggaaagcgtaaa
ataagacaacacctgattgcacgcagcgctccatctccagccgccaccatccatcagagt
tcttcagagatgagacaaagaaccgttgcggttggactcgatgttcccgaacgggagcag
ggacaaaaccgcatagtgaagacaggcggagcgtggcgtgaagccgagccgcatgagaag
catcaacaccttgtcctgtcctcactcctcacctgtgcgctcgccaagcggacaaaaact
tgccgccgggcgagtcgtcagtggtgtagatgcatataaagagcaccggcagcaggaact
atggagtagtcccatcttcacctctcgctcgcagctgcagctagcggcttcactgctgcc
ccgcacgtacatttcgtgtgtgcgttgctgcagctactgcatttgggagctcgatctgag
gtgttgatttgggtggccac
>PgERF18 PMA1G05837.1	+		Up_Stream_Len 2000
gtgcatataaaactaagttggtggggatacgaccgccctcgcagtttttattaagaggag
aaagacaactcccggtttagaaaatctttgaaccacgatttcattggcgagaggttatat
atatactatatgtatatatagtcgttgaaaccagggggtaattccacaagctgtagtaag
atgtgtagtaccaagtcgtttgcttcgatcaccgtgcacttaaattactcctccgtgctc
aatcagcgacacgatcgacagcacaagtggccaacaacatcatcaacagcaatgtcaaac
ctgaccagattaaattctgtggtatgtgcactgctattgtatcttcatgggccgggcggg
tgtccatgcataccaatccatccagctagctagcgcacgcgctgcaactactaagctact
aataattctgaaccgggcaacttgcgcctgagctatcatctgctttgcgacttgtcattt
gtcaactagctctgaattatgtgaacatccagatattcacgcttatctgttgaaacgaca
cttgtgttagcaggcatgctaattccaatgctgcgagccgacttcatccagttcaaacat
catgtggaagagtatatattgcattggatggaccattgaccttatgtaagcaaggtcagt
gggcatatgatcgctagtaatgaatatgttgatgtctgtacctaattttcttctacacac
atgtgtatacatctatttcagaaaaataaatggctagatgctactactagctgataaaga
tgatgccaaaaccatttgtcaaaaacaaaagacttaacagcaatggtagtactaccactc
cagtcccaatgcgcaatatgcattgattttgacctctctggagatcatagccaggactta
gtcagcagcttaggcagggtcacatggttccacacaaatgtgctcgcaactagtgattgt
tgcaatgagaaggaatcaatgaatactttggaacgaagaagctgcagtctctagctaagt
acaaacagaaatattatactctttccattccatattacttgtcgtttcgactgtttaggt
acattcgttttgtgatgtacctagacataagtatatatctatagacatagaaaaaagttt
atagatcgaaaagttaaaacggtaaataatattatgaaacggagagagttgttagctaca
agaccaggggcatttctggtaatcaagcaaaaagcacgcaggcgcagtgagtagtcaagt
aaatatatcggaatcgggacactgttgacgtaaacctctagaaactccgggaaaatccac
cacgccgtcacggtcaccatttaccactgcacacaacacactgtagtactagctggagca
caagcgccaagcatgactggtagcagactgctaatgctactccacattccacagccaggc
attaagctagaacaacacacacaacaacaataacctacaaaatgaaatgtaagctcttta
ttttaaccttttttttgcaaggataattacaccagtataatcagtgaggacccatctatg
catggtccctgaggtgcaccataacatcatatcatcttcactttgagttgacccacacca
acacaagcccatgaggtactatacacccatgcaagaggccatgacatacagttcaattaa
tcacaaaccatgaaaccaatccaacataaaaaaaactatcatcatacataaaaaagcgaa
tctatatactaattaaaacgcaacaaaaaggaacatatgcccatgtacactttagctagc
atatatggagtgagaagtagtgtggttatgctacactcacctgacctgcgaggctgagac
ctctccccccctatatatcaggcgcgcacccccccttcacttgtccttccccccaccatt
ttccacagcttgaattgaatcttccccaaagctaggcaaagcacacacatccctctcttc
cgcgtgggtgtagtgatcgg
>PgERF19 PMA1G06014.1	-		Up_Stream_Len 2000
tgacggcccgccgtgggctctcggcagagactttgccgagggtctggacctcaggctctc
ggcaaagattcttggccgagaaagtttttttcgggagtacggtgccgagtggagccgtcg
gcaaagcctttgccgacggtttctacgtctttgccgacggtttcgggcacgaggcaaaag
acctgtttccggtagtgaattgggcatgtattatactcgtcgacactaacattatctaca
agcacctcatgatctcatctcaatctgcatacacatcctgattggatgaacaaatccagc
tccacttgcgcacaggctggacacaaacagcaacctaatcagaatgacacaaatggtcat
ccgagatcaccaacaagtcggcaagtgggggtcttctattgtatagttcaggccgaattc
ccaagcaccaaatccctgtgcgtcatgaacaagttgagggacagagatcacgaccgagca
ttctaccgcaacctcccaaagcgatctgatgacgccctaatgagacagtgcatcagctag
ccatgatcggaacgcacattgaatcgaatggcggtcagttcctgcgcccggacgcgttct
tgacatttctgctccggcgcggcgtaggagcggcgcaacggggagggcacgcgatttcct
ccagaaagccagggctttgggctttccaaccgtcgatcctagcatatgcacactgctggc
ttccggcttcaatgagtgcgtcgaactcgagacccgatggaaccgctaacctagctagct
ttcagaccaagctgaaggataaactatttaacacagcagcttgcatcgtgttcgtcgtca
gaaactcagaactcagaattaagcgacctgtgcacgaacgtgtggctctgaagattattc
tcgtcagttcaactgacttgtttgtttgtttattagtatttatttatttatcttgcagga
cgcgttcaaagataagacccacagatcggcgcgacgcaatgataaaaaacaattgggcta
gctggatgctgtaacggtgtatctggatgatcggtgtgcaatgatagacctggaagaaca
tgcatgtgcatggcttgcttctgaagctcgcgactggggtcaggggaggaggagatgacc
caatcatgagcagattttcttactcgccaagggaattgttggtcagaaagggggagacga
tgctgtgtgcgtgctacggcctcgatggccgatatgttagcttattcttttggaaaaccg
atgagcatgttgtatgccaatgctagtacgatggtagtaatatacatgaccagtgagcac
caaggcatgttgtgtgctgttgccatgcctgtttgagtcaaattctctttagagatgcta
tagacacgacagttccagtattacagtgatacagaaacataatctcgcaactcaaattca
taatggcgattggcaaactataaactcgtcgaggttcataagtgaagaaattcagagttt
ttttcttaaatacaaccatcacacttgatcagtatttgtacattctggaatactgaaaat
tcagaatgaattctgaagccaataaagaatgatgtctatgacccggtgaaagtctgaact
ctgaaaatactgcaggctgcagctgacctatgcattacatggcatccacgcttttagtca
accctgcaaaggaatgcaaaccatcaaccgccgcaagataccatgcacaggagcgtccct
gaatttctgcagagatcttgcacaaaattaaatccttcactggttcgagtttgcatgcca
gctaagtttccctctcatttcgcgagctcgcttgacaaatgagccacactgacttcattt
gccagatacccccaactgcgagcccgtgtcagccgtgacgtacaccaccagttcgtgggc
agatatatataccccagtgcaatccacagttccaatcttcacaagagcgagaaaatacag
aacaattccacagcgcagcc
>PgERF20 PMA1G06080.1	-		Up_Stream_Len 2000
atttctcctacatactcgcgataacgcgcagggaattgaggaatataaagactcctacat
actcgcggtaacgcgcagggaattgaggaatataaaggaataacaacgtagatagtccta
gcagaaacataatgatcggatcttttttcatttgacatcatgaaatatatccatttttat
actaaatagctattcaacacgtgagtaggcccggcaccacccctaaactacgcttaaaaa
atgtaagttatggtttctaaagtcccttttggacgctgacaatccgtgaaaggaaaatgt
tattataagagagatatgttattataagagaaatcgtgcaaactgcaaataaagctaggt
gaattttggtgaaataccaatgtgactttagtatgtcatcatgctaacacacggtaacac
taattactctagggtttagggtcgtaggaacgcgcgtcgtgttcaaacctagatcagaga
attaccaacggcggcgacgaggttgccgaggccgccgaaatcctctcttatgatcagacg
ccgcgtgaggttgccgaaattctctcttacaatcattgtatttttcttaattctcgcagc
aacatgcgggttctcccctagtataaatgacagaaatatacttactccttgtgctgagtc
ggtaacaaacaatgatgaagtgttgtctggtagtaacatttggtgtttcatttgcacggc
tgctaggatctagattgatattaaaaggtgtctatttatttaagatacgtgtgaatctag
caaaacttaaaaatgccttctaatttggaatcaagggtagaggtgagcatttttcgggcc
gggccgggttagggtcgggctgaaaaaaaattctgttaattcgggccgaaaaaatcctgc
ccctgaccatcccactggacgcgggcctaaattttcggcccgggctcgggccgagcccag
gcttgggcgggccgcccgcgcattttatagtgtaaaacaactaaaaacagcatttcgggt
caggctcgggcaaaaaaatttttcacgggcttcaagatctctgcccacgcccgcccagta
aggttcatgggcgggcctggcgcgggccgggcctggatctagccgggctcaaaatgctca
ggtataatcaaggggtgcacataatgtttatgactggttgtccaccacatttttttcgaa
ttatttattttgtcctaaataacatatattcaatagcagacgaactgcatcactagttca
catacttgcaaaaagaagtggatagaacaattaagtagcaaaaggcgttggctaagcatg
tcaccatatacctacagcttcgttgagcggcctgttcgtttggctggtggctgatggctg
gtgctgatttgttctaagagaaaaatactcctggttggttgctggtggctgatttgttct
aagagaaaattactgctgactggtgggtgataagctaaatgaacagggcggagaactctc
aatattttatattatgtttgacttaactaaaggtcacgatagttttggggggaatattat
tgttgctcattgacagtttgacattgacccctgtacgaaccaagtcaaatttgtagcgcc
aggatggatgatggtcgatcggtcggctaggcctcgtagaagcttgagcctcatctacct
atgacgatgagtgtaaacacggtgaggagttgacttgtgctgcaatttgcaaagcgaaca
cccggatttggcatccccgctactgttgcgatgacaagtctctagttcacatgctcgttt
cggtccgggggtataacggtaaaaccggagcaggattcctcgcttatataagccacctgg
ggcgcaccttgtccttccacagcctgtgcaggacgaacactaatcacccagccgtgcctc
cccagaatgcccttcccgcctcggccgtaaacagccttctcccgcaattactcatcgtcc
tcctcctcgccggagagccc
>PgERF21 PMA1G06688.1	-		Up_Stream_Len 2000
tgagtgaagtcagtgccagtctttgggtgtcatctggcaatgtaataggagcagaatgct
gactgaaaaatagacagctttatgcgtacaacttacatgtgtctttttttttgtgcagaa
tgcattgaaagccaatcatcttaggttggccgcattggagcagcagaaagttgatgaaaa
tgttgtgaagattatggaaagacaaaaggtcagcatctgttttgttgatgtgtttgcatg
ctgttttcttttgattgtctcatggttgttggtgttttgctacgaggaaatatcagagag
agaaagaagctgttatggaaaagctcacgatgttgagcatacagtcagaaaagaagctca
atcttgagttaaacattaagcacttgatgggaaaattacaagtgatggagctgaagccag
gagatgaagattctgaatccggcaagaggatagatgaactaagagaggagctcaatgaca
agatgactgaactgagtgatgtggaaagctttaaccaaaatttaattactaaagaaagca
agaacagtgatgagctgcgagaagctcgagaagtgctgatagatgtatgttactttttta
cactgtacctcattccgtgcacttgctgtttatgagaatccttgtttggcccaattgcag
gtcctgcagggtttgtctggtgccactagttcccagacgcagataggcatcaagagaatt
ggtgagcttgactccaaagtgtttctaaacatgtgcaagcggaaatttagtgcagtggat
gctgaagcggaaagcgctatcctttgttcaaagtggcagaaggaaattagcaatccagaa
tggaaccctttcagggctattatggtcaatggaaatgtgcaggtatgaatcttttgcctg
ttgccaattactcaactgttactgataatcacgaactgcttgtcgccaaaagtaatggag
catcggttgtgcctgtgtaggaggtaatcagggaggatgacaagaagctcctggaactga
aggagttcagtggagaagcctatgctgcagtaacaaaggcattgattgagctaaatgagg
tgaaggatgtcaatggaaggaggagggatcctttccctgagctgtggaactatgagcagg
gccgtaaagcacagacgactgaagcagttcggtacgctctgaagctgtggaaggcaagca
aggagaagggcaagagaaggcgttgagctcaacgcagcggcctcatcctggctgattcaa
ccaaggccctgttattagattaccacagccctatagacttgttcttaggcagagctatgt
ctattttggagtggagtgcattggtagttaacctggtgtcttttgctgggcctttatata
tgtatactctgaaacccagtcgtaactctgaaccaacgatggctctagtgtcagtaaagc
catcctggtggagtggtggttaacctagattaatctgtcgcactataatgtaaaagctag
tattaagtagaacaaatgctgaagttgtgctccaactaatggactaatcaagtgcagaaa
ttactttaaccagtgctccgtttatctgagttactacattataccagtttgtgcaacatt
aggttacatacagagtaccgtatttatctaagacttagtactaactacgcaattatgaaa
tgatgttctcattagtttgattctataccaccccattatgtcattacataactttggacg
gaggagccgaagacgtacctcgaaacacgtgcatgacacgtcactcgtatcaactgttcc
agtcttactctgcaaatacagcacgtgaaacgcaaccaagtgttgacattgccgtcgaga
gcaacgatgcaagaagctacaaggtcactcccgtcacaaacaagaaacatatcgtcggtg
gagcgcagccgtacgcagcgcgttgaaaagagcgggcctcgatcgccggcggcgcggtcc
gcgcgcctgagctcgccgtc
>PgERF22 PMA1G06985.1	+		Up_Stream_Len 2000
cttgatgtacacagtagttctctggtacggttaccatttgtttttcctttttacttgcct
cgtcactggcgacacggaaagcataatggaacaagtatgggcagatcaaccagtttgcat
attgggaattgcaacgttgatctcatatactgcagaggcctgctcatatgtgcatgtgta
cgtacactgtaaaccttgttaggagacagcatgaaaaacttctttcggttgccagttaat
aacgtcgttaagaaaaaagctaggtgccatgcaagatcaccacaattgtacccatgttac
tccttccgggtttttatcgtttctgacaagcaaattagttcaaaacttatatatatattt
ggaaaaaagtctagataaccccatctatgggggttggatcacatcacccccaacctatga
aaccggatgttttaccccccgaactatccaaaaccggacaaatcacctcctgaggcgatg
attagattttacatccggtttcataggttgggggtgatgtgatccaacccccataggtgg
gggggttatctagactttttccacatatatttaggccagtctcagtgcatcatttcatcg
cactattaccaagactgtcatgtcatcttttgaagtgaatgaaactctcactctcagtgc
accttttcattgcacaatttcatatacaacttgtaacatttaatttttgcatggagttaa
tgatcatatgtgtcatgtgatgaaactataacaccctcaatgcaagtttcattggatttc
ataggactaggtaagtgtgccatgtgagtgtcatggtgatgaaacttcaatgaaactctt
atcatctctctttataaatagagtgccaagtcatcaaatctgcttatgtggcatagaatt
taatgcccatgaaatatcccatgacacttcactgagactggccttataagaacggaggta
gtacatacatgaaaatcagtttctaaccttgatctcacggctacctaggacctgcaaatt
gcataattactttcctcaaaagtggattaaaaaaatcaagaacccccctcggctcaaatc
taacggtggagggaggctgccctgcccattgctgtgatgcaggcagaggagacgcggagc
aggaagcatctgccccaaacagaagggagatattttctccaagccacggcatcaccctgc
cacatcatcacctttcttttttcccccctgtgttgttttctcttggacaaatccaggccc
gcagccacccaccaaatcggacgacgcacagggtgcccaaatcaggaaggattttaaggt
taaccggctgccaccggctactgcccgtgacccccctctttttttttttttgccgccccc
ctcctctatatattacccgcctccttttctccctcccttcgcacccgtctcgccccggtc
cctgatcccatcccacccttcttcctccacaccgtcggccaacgccaccgctcgccggct
ccggccgccggacctccgaaaggtcccgcctttatcctgccaagatcccacctttcttcc
acagctagctagctaagccgccgccgctgctgacctcgcctgctccgtacaaagctagcc
catagttgattcgtgggggcgggcgttacgttcttgattcgtgaagcgaccgtacagtag
gatcgtgctcccgcgcgtccccagcttgcgtgcaggatggtcgtcaaagattgggagtga
gcaggcgcagctcgagagccagtcgtggcgcctaaatgtaccgcaagaacgagtcggcac
tctcctgcttctacctcttcctcctctggttcttcttcttgaaataggccagcagcccag
cccagcggagagcaactcgcgagctgcgattgggatcgatcgctgtctcgctgctgcctg
gtccgtgcctcaagctgccgaggtggtcctccctcccctgcttgtttgctccggcaggaa
tcgggaggtgctcctcggag
>PgERF23 PMA1G07737.1	+		Up_Stream_Len 2000
tttgttctttttactcgtataaaaatcccatgcaagattaacatgcgaagtttgtgtaga
tcacctaaccctatatatagaagcctataggaaaatatagctaacatatggcattctgtg
ttgtggatgttcattttaatttgcaaggacctgatagattgacccaaggagtcaaacgtc
gtgtattcggacaaataaaactgaccaaaagcttaaacagaaaagttacagcgcaagtac
aataggactagtgtgttttccccccctagaagtcgggaggctgttggaacacgagagttg
acaatgcaaacgctacccgtttcctttatgtattacgcacggtgccaacacacgtgtcac
acgacttgaagagagctgcacgattcagcctccatacagctttagtgtcacgaagaaagt
acgtgctactgtgtggacttcttgtcgcacattctctcaacattaatgcttactactaat
acaaattgacgacacatatatatgtgttgattctccttttctttctataggacatactag
gatgcgaactttataaattttgaccggcagtagtcaaattataaagcatgtttaatgtgt
gtaaaatttgcatccgtatatttatttaacatggtactggtagaaatcaataacatgttt
tacacgataaatgctcagtgtattactacgaagaactctttcagatatactataacgtac
gatacattcaagacgtacgtccaatttttttaaaaaatttaaaattatattatgaagtca
tgttttaattactcaataatactatacatctccgttttgggctaccatacttgatgctca
ttagttcaaaaattgagctagccagcgtcaaataattcaattaaaacagatgtagttctt
cattaggaattttataaaatcctatccgaatatgttgatgcaaaaaatgcaaacttagtt
tactggagcgagataatacttagctcgatttgattaaccgtgtaggggtaaatatctggt
cgacatcacccaccgtcttttaggacacgtaactacgtaagggcagccagaatgccagat
aagtgcgtcgctttgcacgcatgaatccatggtcaaacgaatgtgaaatccaacctaatc
caaccaccctgcagattccttcatttccttttgttcgaaagagaagaggaacttgaccat
tacttatgtttgtttgagcagtatacttactttgagaacgctaatttcagtatttcccat
gattcatctgtgtttggtgtgtaccccatcaatcccaaattaccatttattttattttaa
aatatataacttttgttaagcacctagataaaaaaaatctaaaacaaaaggcacaggtag
gaacagagtttggaaatgcagattccttattagtaactcagacgaaagtaggaatgtaac
gcatgcattgcatcttggataaacacgtcggtcctcactgttccattcacggcacacaag
ttacttgcggcaatgctagtacattaagcatgcttcctctgcttctaataaatggtaatc
gaacatttggctcaagtatgcgtgtggttggaaaatctagaaacgtgggtaaaatgaaca
aaattaacagagaaggtggtactaatgcttgtgctctgaacgtttttttcatggacaaaa
aaattacaagtagtaggacttttccctgtttcacttgttctttaccttattattagaaac
cattgaatgagaaaattggtggcaaatcaatcaatcaattatgcccagcacacacacctt
ttaccttctcttgctgatctgcagcatgcagttcacatggatggcatccgtagggcctat
ataaatggcaacacatgttgctcgccaagaaaccccccaaacaaaccaccacttctgaga
aaaggtctcgcctgtcacgtagctagagcggcgaccggccggcggcgactgcgtccccgt
gtgtactgcgcagatcgttc
>PgERF24 PMA1G07985.1	+		Up_Stream_Len 2000
actgagatgtcgattgagtccttgaccgaaaaccccaccgctgctgctgctgctgcctgc
ctgcctcctcttctgcttataaaaccccccgtctcccacacctctatcgccggcgcggcg
cggcgatccctcccccccaccggcggccactgccatcatccatcacgcagccagttccta
cgaacacgctccactcgccgccgccgccgcacgacagattcaccattcatggagagatcc
cctcctccccctgtctcctcctcccctccgtcctcctcctcctcctcctcctccgcgggg
ggtatcccgattcctccccgcgggaagagggcgacggccaccagggccgccgacaagccc
aagaggccccgcaaggaggcggcggcggcggcggcccgacaccggcacgccaaggagggg
gactcctccgctcatgatcctgctgccgctcccattcccactgccgcatctgctgccgcc
gggaagaggagctccgtctacaggggggtcaccaggtacggtgcgcacgccatcctctcc
cggtcccatccccgcatgcatcccatcaccatctcccgattgccatcggcatcgctgctg
ctcatagtcggggcctgtgccagcaggttccatcatcgattttccggatcattcgagctg
tcagttccggtgttcactgctcatagtcggggcctgtgcaaggaaatctctgtttgtttt
ttttttttggttcaacccaactgtcacttttctttctattactattacgtccaaaaggtc
attttttctgagacggatagaatgtagtagtaggaaagtttgctcatcatcggtattacg
gccagccagcagccatcttgcttgatgtgctcaattcttctcccttgctgtaaattaatc
aattaattaatgctgctgctgctgctgctcaccaacatatatacgcgtcgcgtcgcgtcg
cattgcattgcattgcatgcgtgtaagaaacaggcacaggtggacaggcaggttcgaggc
ccatctctgggacaagcagtactgcctccccggctccggctccggctccatccacagcaa
gaagaaaggcaggcaaggtgcgtgtctactactgccttccctattgcttaacctgggcat
gcatgcgcactaaacttggaaaagggtgttggggattatttcaagcattctacactaggc
tgacattctgatcaggctttgttcatctcctttctttctgttgtctttggcggggtgggg
ggggggggggggggggggggccgtgccttgtggcctgcatgtgactgtgatctatctact
gctgcttgatgctgaattgggtgcccttactcaatagtctatttgggtaagtcccaccat
ttcactaaatacacctaagctgtctttccttgccagattcatgttagcttgggaccagat
gagatgatctccttgtcttttggcatgaggagagagaaaaaaaacttaccagctgtttat
gatctgcaggggcttatgactctgaggaggcggctgctcgtgcgtatgaccttgcgtctc
tcaaatactggggtcctgaaacagtcctgaatttccctgtaagttcctgaaagcaaactg
ccccccccttgaatctgtcaagagataaactgtcagaaagctccaaacgaactgaaaatg
gcttactccagctagtaattaatttgtgaaacaagacagggccagctagtaattaattca
gatggcgtcaaattgagcactgagctcacaacccctgtcggcttgtttacaactagtagg
aggtaggatacaagactggcctgcattaatgtgtgcggttgtaagcaagcggtaaaactg
gccgtcaacgtttgtttgtttataccaagtactagtatttggtacccatcaagtgttgat
ggagcatatgtttgacgaaatcaaatcgactaaacatgttgatttgattgatgttgcagg
cggaagattactcgagcgag
>PgERF25 PMA2G00330.1	-		Up_Stream_Len 2000
ttaagtataaacgacatgtctgaatcatacagtgaagttgttattgttaaatttaacttg
atgctcactttctcactaattttcacacaggtcattcaatgataaaccagtgaatgactc
agctgtaggcccgattggaaaagacttgtttgagagggagcaagatgacctcctctgtga
tctgaaagatattccaaagaaggcttgcgaccgcagagtaagttgaatcacactcattta
tttgaattctacatccatgtactgtacattcaaatgaacaccgccattcactgcaggtca
atgagtttgtcaagcgtgctagagctgccaagattcatgcttacataattggccatctga
agaaggaaatgcctgccatgatgggaaaagctaaggctcaacagcgactcatagacaact
tagaagatgaatttgcgaaggtacttacagacaaccgaattgtttgagtgtttctgcctg
gctacaatttcagcacaagaaggtttctccctgatgcaaataaacattcgaataaccttc
atctgcttgcatctgaattcaaagttactgccatttttctcctctgttctgcgcgacatc
catgcctgactttacctggtggagcaggttcagagggagtaccatctccccgccggtgac
ttcccagacgtggagcacttcaagcaggtgcttggtgggtacagcatcgacaagttcgag
aagctcaagcccaagatggtgcaggcggtggacgacatgctcgcgtacgacatccccgag
ctcctcaagaacttcaggaacccctacgagtgagctgagctgacctctcgtcggttgtag
aagagagtgcctagagttaccagcagccacttgtcgcgtcaaaacacggaagatgcacgc
ggattgtccaattgggggtttagagatgcacatcgcgctaggctgttcggtttcggcgtc
agtgctctacggctgctgtactcgcaggactcgtcttggtgatgctttccccctctcccc
ctttgtgagagctggcgatgcgatattgcgatagtatgttgcaatgataaccctgcgacc
atgtgatgttgctgggcgtgggcggcacacggcgcgtgaatgatgcagcaagggccgcac
cgcaccgcaccgcaccgtgtggccgtgccgtcggccgcgtttcccgtttgagtgctgggg
caaatcgtttggacctgaatggaccggtgcccgtcttgacccccaccatcctctctccat
tgccgctgctgtgccacctgctgcagcaattccgctccggctgcagtaacctggccaaac
tgtcccattcacgcgactcaattgaacggtctcggattcacctcacgttggcttccactc
cgctgagctgctgatcctgtccccagccacagccacacaagcggcactaggcgcgcgcgc
gaatatgccgcgccccccgcgcgctagtggcgccgcggctaccaccacgacacggcacgg
cacgggcgcgcactcactcacccacccgtcgaacgaatcccccgcgcccaaccacaccgc
accccgtggtatcactggtctggctctggcgtgggaggcgagagagggcgagaggcgaat
gcgatgcggtggtagagccagccagcaggcaggcgggcggccgcgggaggccggcagccg
accgaccccgagacgtggacgtggtgacgcggtcgggcggaaatcaaccagccaaccagc
aaaccgacgcggcgcccgggtcgtggcgggcccgccgcgtcagcctcgcgcggggcgccg
tgccgaccaaacaggcggccgggttctcgcgggaggggtgggggagggaaggaaggaaag
aaaggctactcggggcaggggcagggccaggccaaacgcggagtcgccgaggacacgggg
gaggacggcagaggaggaggagaggagaacagggcagcgagacagcgcgcgcgtggtcgg
atcggagggcgagcgcgggt
>PgERF26 PMA2G00554.1	+		Up_Stream_Len 2000
atgttagtagtcttggataggaggctgcatgtgctcttgtgaaggtatcttaggttttat
gttgttttcttgataaatatcttgccaatgttatgattcgcatggtcctagccctatgtt
tggaaagttattaactgagcttctacgattctaacagttgatcatctctataaggtcctg
ataaagttcgaaatactatatagtttgatgtgggcacttttcgtattgtgagacaaaaaa
aaaactgttattggtagactggcacttattatagttaaagccatattctccatagacaat
tggcttgcaagctgttattgtttccattcttggttgtacttatataccttgtcatgacag
caatatatagggagatccatttatctttgcttataatgagcgaattccaatcatagctac
ttttgattcttgctagatattctgaatatttaaagaatgcgattgagcattcccaaggct
agcgattcctgctgtgaagttaatcaatgcagaactgttgtaagtcccttttggatcttg
attaactggtattttgttaatttgcttttagcattcgctttaattagtgctgccttaatg
tagattaagtgggactcttatttttgattagtttgaagtttgatgggcattgtatctttt
gcttcagaagctttgtgctatcttgttatttttctgcagcaagcaaggtggctgatgttc
agccactcagtttgtaaatctaaaagtattgcttctttttgtttcacaggttgctaccat
ttacaaagagaaatggcgtaaatgtcaatgtgttagaggcaaacagagtgttgcaatgtt
gttcaacctgaagatgtaagctatgccatgatgtttctcattaacaaaagagagtgcctg
atatgatgtcggtagcaattacaatccatctcatttcattgccccaatcctacccccaga
tcgtctcacctcgccttgcaatgtaattgctaccgacaataaaccctaagggaggaagat
tgccactcacccaaattccttgcgctcggggggcacggtgaagaggatgttggcggcggt
tttccagtcgcgccgctactccagtcgaagtttcggacttgcttgtacacctccatccga
gcccgcgccgccgcgcgtgccttcgccttgcccgccgcctcggcgtcaatgggggcacca
ccgtccaccctcgccgccgccggagggggaggaggtggtggaggaggagaggaggcggcg
gcggagggacgagaccgggggccggtggagaggccgtagggccggaagaagcatttgctt
caagccgtatagtgacggccgtgcgccgcgcctttttcttccagcgccgggggtacaacg
gtaaaaaacccccagcagtgataaggtccacaagacaacaacaagggaggagccgggact
ccccggtagtgagtagtgacttccacctgtgcgtccccttcctttctcctcccctgcccc
ctttcccgcccttaaacaccctgcaaaaccccgcttaaaccccccaaatcgcaccaggat
tcctcgcgttcttgccccctcccccgcgatccgccccctggaatctccagacggggcgtc
cgcgggtccgatttcataggtctcgtctctgattttgagatcttgggggtggggatttgg
ggcgcctttgcttgtttgacccggttcttggagtgtgagctgccggtgtggctcactcgg
agttggagcggtagatctgtggagataaacccctacaaagccctccaaatcttgcgagtt
cctttgttttcgagcggggttgggtgctggtctcgcgtgaaggtgccgagtttgctggga
ggattttggctctagcttggtcgatttgagtgagcctttttggggatttttcttcggggg
cttttctcgtggtggtggatgagatttgcggcggcggcgtgggagtaacagcaccaccgg
tggttcagcaacctccggcg
>PgERF27 PMA2G00760.1	-		Up_Stream_Len 2000
cctcctgtcatgactgcaatatcatccaagcattgcgtcttttgctccccaaaagagaag
gccttgactgctgcaaccttgattgtccctttcagcttgttttttatcaaatcagccatt
gctgcttcttccacatcctcagcaattattaacaatggaaaattttctttcacagcactg
tccagtatccttataatttcgctagcatcagtaattttcttgtcaaccattagaatctac
aaaaggggagaacaaaatgtaactcttcaggttattctgcagaacagtagtgtattttac
ggggaacttgcccttaccttacagtctgtgaactcaaccgtcatatttgaacgatcagta
acaaagtaaggtgagaggtaaccacgttcaaattgcattccttcgacaacatcaagactg
ttctcagtgcctcttccattttcaattctcaccattccttttctacctactctttgaaaa
gcatcagagatcatatttccaacagcataatcgtttcctgcactaactgcagccacatgt
gcaagttcatcatcttcaacctatatgagaacatggcacacaatgcttagatatttttac
aagcgaaatacaaaatcgtacatagatttcaaaggatatacctcccttgacattaattta
agttcagacaccaaagcagcagcagtcttctcgatgccacgtgcaacctgaactgggctg
attccagctgcaagaacctactttgtgaaacaatcatagagaataaatgcaggttcgtga
ttcagaatttttgtgtcaacaaagtcgttatagcacctagagttttcccctgtttaccag
acttcattgtagaaaactagaacaaggaaagagatagacataccttcattccttcagcaa
tcagacctcgagcgaggattatggaagtggtagaaccatctccagcaatatcatttgtcc
ttgcaccagcctgtctgactagcttcactccaagattttccaatggatcctccaattcga
tcttcaacagcacaattagattcatatattcagccattgaaagtagtatgatatgatcag
ggaagaacgataagcaagatcatggcacttttccactcatgttactatggaacagagtaa
aaaaaaggcccaatactgcagtaaaataagataacaagattgatcaagaactgaagagac
gaccgccggagtgataaacacgttttatgagtgcacccttaatctaaaaaaaatgtgagc
gcaccgaattcagattcagtctccctgaattcgacactgaattgcagggaaaaaaaatat
tttgggaagcatggcattacctccttaagcactgtctccccatcattgacgatcttggga
gggccatacttgttgccaagcaccacgttcctccccttgggacccagggtgaccccgagc
aaccgcgccaccaggtccaccccggcctggagcttcttggtagcggagaggtcgcggttg
aagtgcaggtccttgtatatcggcatcggcggtggcttcttgggaggggagaagggcagc
atcgggggcttcatggacataggaggggacgcaggcgccattcttgacatgtttcttccc
agacagcgcgccttggcgagaggtggagtattggcgtgcgaggctgcgagcggttatgcg
gtgaccctggtttatccgatgcggcacacgctcctgtctttccctgggctatccgatacg
gcacacgctctcctttccctgggctctgctctggtggaggtgggaggcgagcgggtgggg
gtgggggtggtggggtggtgggcgtcgtgggcggtggcagcgcaaacaagcaagccttcc
aattaacacctccccaccttcctccctcctcccctcctcctccaccccctcgattcccaa
atccccagctccgattccgaccccgatcccgttactacccttcacgggccctggagccgt
gaaccagcgaatccggcggc
>PgERF28 PMA2G00918.1	+		Up_Stream_Len 2000
aggtacctttgcataacatgtgagaaagggtgtgcgtaccggggacagtgtcagaggaca
agatctcacggaagcttcttatgacccagtaagaagtgaccgactgacacaaactgtgga
gccaaaccgtagatgtactgcaggtacctgtttctcattaattgagtcgacaagggcaac
gaacttccatcaactgtattcactttttattttacaccccttaacttctgtagcaagggg
gcagttgcctgccactagctaggtgaaatatgacccaactcacagatttattgcagacca
agcttcagttttgatatcgtaggaaggcctagtaacactgtcatgcaaatgaatcagaaa
atatgttggaatcagggttaacaaactcaacaaaatgtacaaataccatccgaccattaa
aacctttattccttattggaaaaaagtacatctgttccaaggtgtgactaatttctataa
ccaggcgtaaatcgaaacccaagaagacgcaaaatgatacttccaaacaaaatggcaaca
atttttcgggaaagcacccaaaaaggaaagttgcaggcaagagcaaacatgacattcaag
tatgcaaagcagcaaactggcaaccaaacattttgagcaaagactacagctcctagcagg
aatggttggaatagagcaaaggatctagacttgttataaacatttaacaaccaggttcag
actataaacctctagccatgggtgatttctgaaattaacaaaagacagccaggttcaaat
gaaacataaattttctgcaaattcaagcaacatgaattcttcaatgagaacaagctatgt
atataaagtcagagaactatcgtcgaatcgtattgcaaaagctaaatgttgaatgtattt
tcaaattctcaccgagagcaacgagttagactattataacaactgtccacaccttcatca
gaaaactattatatatatttcttcatagaacaaacattgttcaacacgtagcacacacca
tcgtcatcaccagcctgtacctgcagctacctcagacacgcttaaatgccaaccaactcc
aagcaacttcagagataacatcccagagcagaggcaaacttgtcaattctcttacagctc
ttactgaaatcactctaaacacaatttataatcacttaaagaacacttccttgtaaattt
caacatcctacaattatatacattccagacgggtgatgcaacagggcgagagattccaaa
tgaagcaaaagagatttaaagacgctatctcgtgaaaacgcaagatattctaatacgcaa
tttttcaacataagtcttactatatatgtcgtgcagttgtccatgcatccaatggcactc
aaccatatgattggcccagtctctctggaaaaggagctgaagttaatccaaacagatgta
cattaaccctacatatacataaacacctaataaactataggagatatgtgatcaacacag
ggttgccccacaaataaatgtggcagccatgggtgtaggtgagtgtgtttattaccactg
tactagcagggaaggtggttatgctctacatacacacagttcaccgacagcccaccccag
cagacactatgtggccccacttcagttgcccctcccctgatttctctcttcctcttttgc
cctagttttatccattgacacacgcttggtatactgctggtggtgaccccagcatccctg
ctctccagtcagtgtatgctgccttctatcatggtgaatgaaaactaggtcagacatact
atccagtatccaccccctacctctctgacatgtacctgattgcctaagcagctaaccaca
tttaacgctcactgcagaagcaagtacaggctgggcagtttatattcactcaaaccagag
cgttcctcccccacacggccacacacttcagttcagaggcgccccagcagagctcaacat
ctctgcctcgcgtgacctcc
>PgERF29 PMA2G01297.1	-		Up_Stream_Len 2000
tttgggatatttctagatttttttttgaatttatggattactgaatgagtgtctaggtat
gttcttaatacttccccccctatgattctcctaaaatataggttatgcgattaggatgac
atgatgttgcaagaatttgccgtgaaggttggtacattgacctatcgtgttcatatgttg
tgtgttacttatgtgccaagagtcgtgtggcccaggctctcggcatagaggtcctatgtc
ctgagcttggctcttggctctcagcaaagcctggcgctcacgacacaggctcggatttcg
gtagtgaacaatgagcaacaactaattcaagatgcattatcttgtatggacattgttaag
aatatttaattacactaaattatatcaactttagcatgcacaatttatgcgacacaatct
tatttctccacatctcccattgtttaggtgactagaatcttggatgatttcagtggaatc
catgaaaccaacaacaacattaagtatggcaggttccgattgcaatttctaggttttatg
ctactaggattgatagggttgccaagattggagaaatagtaaattacactcatcatacaa
caacttgtaatatgctcaacttactataataacttgtcaagtggatgcaaattggtccaa
gaagttgtaaagtgctcaatctaatacaataactagttagtttggtgcaaataggtccaa
aaacatgttaatcatcattttagctcatttttcttccaaaactttagagaaacatgtccg
tttttaatctagctcgttttttggtttcaaaattgtacatgagcctttaaaaatatttat
gttaaacttctaaatggtattatatgttagtatgtattactatattgaattttttgagtt
gaacatacatataatcaaacctgaaatcaatgtcaaatatgaaattaaaaatgattctaa
tcaaaatttaatctttgtataaaaatagttaacaaagacaaaacaataatttactaaaca
tagaaggttctagtcctgaccgaatatgttactatcacaacacgagtatcaattgtaaaa
taatgcaaaataactagttcagagtgattatttttagtctcgtattataaaatatactag
ttgtgataatatttggaccgtaaatgcatcgatttggacacttagttaaatattttataa
ttttttggatcagtttgcacccacctatcaatttatcgtattatgttaagctttttataa
gttgtcggaccaattcgcacccgcctgacaagttattgtagtagattgatcatttacaag
ttattggactaacttgcgcccatctgacaagttgttgtatgatgaccgcaatttactctt
ggagaaatggtaatgaacaacaatagtgaagatgcggcaaatggtggaccaaatggcaat
gtcaggaggtggtggccatgagcagcggcggaggtagcaggaggaagtaaattcagtaga
ggtagcgatggaggtgatgagataggtggaggtggaagacattgggagcgagggtgttgt
tcatggagatacagttgcacataaagtacaaggagaataaggagacattcatgaccgcta
tacatctttgcccaatcaaactccgaatttcaggcttgggatacaggaatagcagctctc
ttttttttcacatactaggttggatatctatatacggcgaatgatggatgatgaaaaaaa
gtgaaacacaagtcaacaagttaaatccgtagaactatatcatatactgtattacatgac
ttttccactaatcgctctgtgtgttaaccaccaagaaagccactacaaaagccgcacccc
tcggctgcccttctcagtttctcactcatccgtctctgcttcctcgtcgctgcagctcca
tcttggcaacactagccaccccaagaacgttccatgcgagctcatagcttaagagagctc
gcaattgccatcgatttgca
>PgERF30 PMA2G01298.1	-		Up_Stream_Len 2000
gcttgttggcttttgtatccaaactagaatgtcacactagtccttttgtgtatacatagg
tttgcttgcgtctatttgggccgtatggactttcagcccaagacagtcaagttccccgta
caactctctgcgtcctctgccaaaggagagagaaatgggtaacatacccctcaaaagaag
ggaaactaaaacacatagatataacacacatcgatcaaataattaaagaattcgtgttat
tattagtttatgtctgcccgtgttggtttatcatcaggagtaaggcagccgtggttagga
tatcacgtccaaatcatctgtcgatcatcttgattcttgaagccctagcaagcatgcagc
tgcccccctcccccctccagaatattaatgatctcatatggaatattttgacaaaatgct
gatcgacgcacaagtggctagggctaaatgatggtcatccacagaatgcctccctaatat
gcatttcaatatatacattgcattagtatactaaataagctagttaaggaaggaaaaggg
aggaagattgctatttgcaagtgggtttgaatgaacaaacggccgctagaataatataat
tcgtcccatccaaaacatatgccattttgtaattattgcctactacctaactttttttct
gactttgaccattaatactataaaaattacgtattattatgtatacaaatccatgatttt
tgtcgccaatatagtgtcaagtgtcaactggttttgaccagtcctggtgtaccgccagca
gccgctaggctagtgatgaccaccttgcttctagctagccaattttgagatcaacaaatt
cactgcacacgccttactatcaacgattatgctgcctatcactaaaaaaatttcatttac
tcatacaataaatctataaattaaaataagagtcatcggctcgtaggtaggttctactcc
ctctgtaatttgggacggcgggagtaccataaaaagataaatatttgcaagtggcatttg
aatgaacaactcagcgttctaaagtacagatgaataagcggattcacaagttctcccgaa
tatccaactgactgattaatttcttataacgtacatatatacccaaacaaaccgtaacga
aacactcaagcgagcgtaattaatttcgaacgagcctagtggttcagagcgccaaggttt
tggtcgacgttgcatgttggattcccccctttgccaagtttatttttgcaattgtgtgag
gcaatttctatgtgcccgacagaaaaattccatttccttgtgagttcttctggtatcata
aaaaaaaattagccaccacccaccacacagggtaaaaatggtttccagtagtgtatagtc
gtatagatcatcatcatacctatacgacatactacgtagatgaagcatagtatagttgca
ctataatattatttgtttcaaattagtatgtgggcctgaaagagaccacgtcgacggttg
tagagcagctctaccgtacgtcaacgacttgactactaatccataattagtagtcctact
actcgatcgctccacttgctgctcttactttatctccagttgaattaatccattccttaa
ttgctcacactttacctgaacacttcaccgagcagttcaacccgctcgctcgtttttaat
tactgccacttttcgggctagagagggagggcgaggccacagggcaggcagcgtcgtgaa
ggacgtcgtcgaggcagcgtccccgccggtagctcagctgtctcaatccaaccaccaggc
agccactactaaaaccgtcccctcccccgcccttctctctcactcctctccctgctctct
cgtctcctcgcagcactagctcgatgctcagtcctcacaaacactgatacacctggtggt
cacctaaagccaggaaattaagctccaacgtcccgtagcacaagtaagctcgccattgcc
accatcgctttgggttcgca
>PgERF31 PMA2G02824.1	+		Up_Stream_Len 2000
catgggaatttctctttgcgctcttctcttttttccccgagatttcctacccactttcat
ctggatcgattctgattctaagagcaactccaacagtatttgtatcccgtcttggatcgg
taaaaaataaaaatcagacgccggacaccccttccaacagactcggaaaaacagtggctc
gttatctacctcgcgaaaccagcccgcccactcgtcaaagatagatgaggcgtcctcctc
cacaccgcgcgtacaatccaacgatttcatccctcccgccatcgatccgcaacggtggtg
cagaagaggacaggcgcgggaggacggccgcagcggagggcaaccgagggcagcaacgac
gacgactcagatgccatcgcgttggcggggaggatgagcacgcaaaggcggtggaggagc
gcgccggtgaggctgaggtcctggagcgcgagcacgacgacgaaagggacggcggctggg
gtgggcgcgcgcggccgtcagcgaggacggggcgcggtgaggtgaacccaaccgacggcg
aggacggggggcaaggaggtggagccgaacggcggcagggggaggcgcgagctccgacag
cgcgtgatgtcttccccgctctcgggctccgtgggcggcgcgcgctggcttcctcgctcc
caggctccatgggcgcgtgcaagctcccggtggagagcttcgttggctccgtggcgaggg
gagcgcgggatccgcgacagagggaggcaccggacctcctcctgcacctcctgcagctcc
tccagccaccaccatctccgcccgctcccggccggtcagaactggcgcgcccgtgccgtt
gcagccgcgacacagcagcggcagccattcgcttctcggcgactgcacctgtgtccttct
ctctcacgccctgctcgaactccggcgctcgggagggtgaggtctcgcaccatggggagg
acgtacggaaggaggcgaggagctaggccggcgttttctatttttacttagtacaattat
aaagttttctatttttacaaaaggctaaatcttcagatttacgtagtaaaagtaaagaga
acgttggagtcgctctaaactcccccagcgcagcatcacacatggcgccgccgtaattct
ttcgcccttgctcgctcagagccgtcgtggtcgcgccaagaaggcacgccgggcccacgc
gccagggacagcggcagcatttattcaccccgcgaagtttcgtccacgactccgccacgc
ccacgcccgcgcccgcgcccgcccgccacttgcaggcggcgactgaccttgcccgccccc
gcgctatataaacaccagcgtcggaggccgccattccccagagagactcatccgcccccc
ccccccacccactcccacacgcacaagccttcccttccccatccctccctccagcaatca
acccactccacttccccggtgaggctgagcgatccaccaccaccaccacaaacgacgacg
acgacggcgagccacggcgaacacagtggcgacaggtttgttctctgaacccttctcgta
gacgctaggaaaaggaggccttttccgggagcctttcttgcttgtgctatttgatgatcg
agcaaggaagcgccacccggagaagatttggaactttgatttcaaacccttcgtcttcct
cctccttgcatttagggaacaagaacagagatccggagaaccttttttctctcctggatt
agttccctgtctgttcttgcacaactttctggttttcttttagcttcccttttgttttgt
ccccctttcttcttcatctagcaagctgggcaagggtcgtttttaagccccctttcaggc
tgcaccaaccaaaccatccctgttcttcgcttttacagaagaatcaggccactttttttc
aaatttctttttcggttcagtttttggaccaaaaaaaatcgaattttcttccagttttta
gctcttgctagtcttttacc
>PgERF32 PMA2G02972.1	-		Up_Stream_Len 2000
gctgacgtacgtacgccgtgaatgagacaccaggattagcagcccatgccggttaggtag
tatctttccacaagacaaacgtacgtagaagtaggcatgaatggtaagcatgtgaactga
cgaactgtgaacacgactgcaatcacgagcattgcagaggtgaagcagacgaactcgtag
ggcggacatgtatgcaaagcattttttgctagaaatcacttcactcccatctgccgtatt
tgcgttcagattgatggatggatacgttcccagccctgtgctcatcttccttctctttgt
cccagctcgtcgaacaatttcactagccaccaatggacacgatcagtggcgtagcgacga
tgctacctgcaatctgctgcggagtagtatcatctcaggcacagggcgacgcggtttctg
ccgccggacgcggcccaccgcagggaggtccctgatccaacccaaccaccctcctgtcct
gtcctcctcggcggcaagttgcacagcagggccagtgagtgacccagcgtgcagctaagc
tccagctgccacggccgcgaccggagcacacggcttcgtacgtacgctcccgggccctgt
ccgtatcggaacctgtcgctgccgtgctgatgccgtacgccgccgcccgccgccgcgcgc
gcgtcccccgcctaggcccgggccccaaccccaagccgatctccccctcagagtccgcga
agctgccgatgccgaataaacaaagccctccccttctaccttattagcgtgataatctgg
tagcgctagtacgctaatccccgctgtaatgcggctgggcgaggtgtgaattcccactgc
tgttcatggagcaggagcttcgtcgatcgcgtgccaaagtgggaaaaagttgccgcggcc
atgtggccgccatgtagccgggcaacgggcgtgccagcaccagcagcagcttattgtcaa
gatctagtgtgcagtcaacccccgtcggcaggttgaaactaacagcttgcagctgcaaga
cggccggccagattacgcagcatcacatgaatcctcaagggttagttaggttcagccgca
ggatcaaccaacgaccattctgttttcttctcgaagatgaaaacccaccatctattgtgc
caacattgtcaaaagtattagttcctagattattggttagtaaggtctagatggttgaat
ttacctgtcgactcacatgccaatgtgagacaagaatcttagcttgcaatgagtccacta
gtctatccaatgtcatacaagcttaaatctcaagctgtttacaatgtccacaggtttaca
gatacacagcattgtataataatctacagaaattcgagtatcaggatcatccaggcctca
ggggtcaggagcatcgatccgttccaagtgacagccaggtgcagttgacgtcctccgaac
tcggttttgccagttcgtcttcgatcacagctgtgcgcacaagtcgccctaatccactgg
gtttctgtgtagctcctccgtctacgccaccaccaccaacgtcgtcgatccatgtatcag
ctgctgtgcaggatgcttcctcgtccgcttttaaaaattcccctccgcatcactggcagc
tgtacggctgaccaggggatggatggtgatggtgatggtgtgctgctgctcgcctcctcc
tcgtcacacagtatctccctgatgtgaacaggggagggttttgcaattttcaaatgctca
accactaaaacaaatgcttaaactaatgcgtaagacgctcacattgacattggcacagtt
cgtgacgtgccaccctataaaatgtgggcatcgccagagtttcgccaagaagacaagcag
cagccatcactgatcgagctagctcggaagagaattgaaaacttgcattgcatcgccaaa
ccatcgccgtcgcgtcaggggaacccaagaaactaaagcgagcggcgtttgggaaggagc
cggagaaggagagagcggtc
>PgERF33 PMA2G3106.1	-		Up_Stream_Len 2000
cctctctacctctcgaggcatctaagggagcatgatttcatcctcgagctcttcacaggc
gcgagggaggagtagacaccccacctgcagacaaacggacgggcgctgcgccaccacgag
atcttgggcccaaccgtccccatgctcgccagaccctccatagctggtacactcgttggg
cccacccctggtccctacgcaggcatggacggcgaggcatgagtgtgctcgctggcagtg
acctccacacgtgcgcgagaagggcggccatctccgacgctcctctcccccgtcccgttt
gccgccccaagtagcatcaggcgcacacggccgcagacgggcacgccgtccacctaattc
gtcactgccgctacttctctgcgatcgcgccagaggtgattagggtagagttcgacagcg
gacgcggcagtcggggaagatctccctcgtgctggaggccacgacgatcgcttggaacgc
agtgttagtgtgcgtgtcggtacgcctcgtgaccctccacatcgctgccaatgtctcatt
gtcgtcatcacagagggcggcctcaccatgctcgtactgtgccgccatcgacgtcctcat
gcctctcgtcgtcatcatcatctagccctgtcgtgatggtggacgagccgtgcagtgtgg
ttgggtggaacatagaagggataactagaggaggaaggcaaagcttgttggcccaccatg
ggtaaaatggtcattttacctgtctattatcacagttagctggaaaaatggacggaatgg
tgtgaaggtcaaaaaagtttaggtatcacatagctgtgaacgaactttccagtggcatat
aggtccgcaacaacttttataatggcatacaggtaaaatctccattcttttttatagacc
tattgtaccttataacatactccctcccttctcgtccaattaatcaaggaaaaggatcat
gcttatcatccatttaatgacgtcattatatattccttgttagaagtcgtacctccctcc
ctccctccctccctcatcgtgcccggaaatttgcaaatcttggagacatctcaaactagc
taattctttgcatatgttgggtattgtaagacattgtttgcaaaaatattgtgatttgct
tctgtcattctttctctttcgtcccatcacgttctagcattgtgtcttcctgatttgacg
catctcgacactggtgtccatattacttccttcatctcacaaagattgtccgttagctta
taatttgtcttacaaagaatgttcagtaacactaatataattaaaacaagattcacacca
agaaaagaagtacggcaaaagagtttttttggtgtgtgtgggtgggtggtgggggtgtac
tgtacacaagtcgaaaggaacatatcgcaaagagaaccttcctttcctggaccattaatg
gagcccaaacctcgtactcctactcgtttgcggtttccaacggcaaggagcttcgatgct
tccagtgtgacaccaatttgagatgtcgattcgaaggtacaaatgccagttgtcatcacg
gcatcacgcgccatccaagaagaagatcttgtggatcaccatggctaacacatcacccga
cgtgggcccacccgcttcccctcgtttcaggaaaaaaaggttttacgataggtatggcag
tcaacagcccacacacgaccacacacacgtagtacagcaagaaggccatgtacacgtcgt
tgtcccactcggcgccaccggtttcgccgcgccaaaccgaaccgtatatgtatccggcga
agtcgcgaccgccggcctcgacctcaagggggcatcaccacctcgagcagcagccctgca
gaccggagctgtcaatagctatagctatctgcgacgcacagcggcttttgcactggtacg
gtgcagccgttgctcatcacttgctcgatcagtgctcgtacgtgctggttggttcttggt
tggttagctcgtgaccgata
>PgERF34 PMA2G03107.1	-		Up_Stream_Len 2000
aagtagcgggatggtgcggggcgtcggttctggtacacagcagcggcgcggacagcggcg
gcggcggtgcagggcgccgccgctggtggtaggcagcggcggcggaagggaagtctgcat
ctggattgatgtgaaacttcaatccttttactcttctgggtagataggctcaaaggcatt
taaatgttagatacagtcacaaacaacgttgtagcccagtggtagaaacgcgcttgggtc
aggcgtgaggttgggggttcgattcccctaggctgcaggttttcctttttttacgaggaa
ctcatgccttgggtgaggtggcgcttgcgtggcagtgaggtgggccttagatgcttgcgt
ggcagtgaggtgacatctgggtgaggtggcgcttgcgtggcagtgtggtgggccctgggc
gctcacgtggtggtgacgtggcgcctgggtgaggtggcgtctgcgtggcagtgaggtggg
ccccgggcgctcgcgtggtggtgacgtggcgcctgggtgaggtggcgcctgcgtggcagt
gtggtgggccccgggcgctcgcgtggtggtgacgtggcgcctgggtgaggtggcgcctgc
gtggcagtgtggtgggcccttagcgctcacgtggtggtgatgtggcgcctgcgtggcagt
gaggtggaccctgggcgctcacgtggtggtgacgtggcgcttgggtgaggtggcgcctgc
gtggcagtgtgggtgggtcctaggtgctggtgaggtggctgtttttttacggatcgcgac
gaatctgctaaaacgtcacggtgttgtgggccgtattgcgacgaatttaacaaatcgtcg
tgatggtttgggcttcaatatccatccatgcacgtccgtgacgaaaaaatatgaatacgt
cgtagaatcgcgacaaactaaacaaatcgtcgcagtgtttgtgacgaaaaaaaaaggaat
acgtcgtaaaatcgcgacgaatttaacaaatcgtcgcagtgttttgggcttcaatgcaca
tccgtgacgaaaaaaggaatacgtcgtagaatcgcgatgaattaaagaaatcgtcgcaat
gttttgggctgcaatgcaattcgtgacgttttctgaaaacgtcgcggagaatgcgtcaca
gattaaatagtttcttgtagtgtctccgacccagattaaatccgaacctcttgtaatagc
tatcacgattttcttattatttctatcattccggtcggagcctaatccggtgaaaacgaa
tgaggccttaggtttcgccgtaccgagtcaatttttttttagcttcacccgtgaagccat
ttttgtgtagaagccctccctaacagcaccaatgtccgacgaatctcaagtaaaaggatt
tccaagccatcacgtttacagcttcaaaatatacaaattatctccctgataaatactccc
ttcggtcgttttagctttgctaggtgtatagttttttctatgcatttagatatagtgtat
gtctgcatgcataataatatttataaagctagaaaagctaaaacgatttacaatttgaaa
cagaagtacatttttaagaccatgcaatggtgagaacttacttaggttctagaagaaaaa
cgaaaatactggccatgctgtcccaactcccaaccgcatttttttccgatgatgtttttg
ttcaccagctagcaaaccgtccaaactccaaagcaaatacacgtaaaaagtctgagtatg
cccaagtctatgtgtcgccatcctactcgtttctggccgcgtcgtccccaccttcccgcg
acacgtccgcgacctcaacgtataaaacgagcagcttccagcttcccaattcccatgcat
gcactcagcacttcagcagcagcattaggacactactaggccataagctgccaatctaca
atactaacgcacaaggacgattcgctccgccacattgcccggtgaactctagctagctgg
tgattccattagctcgtgtc
>PgERF35 PMA2G03110.1	-		Up_Stream_Len 2000
cgtgttgcggtgggaactttctatcccacagtcaaacgacgcaagtagaatatagtccat
ccgtcccaaaaagaatgacgttttaggattcaaaatttatccgaaaaagaacgacgttct
acttaatttggcatgtgtgcatgtgcatgtaggcatgcaacaatcaattagcacctaata
tggcaaataaatagggacaatcaaggtcatttgacctccttaataatctgtcctaaaatt
cctagaataacattctttttgggacggagggagtatatatattttttaatgttgtaccta
aagattcttgatcttgtgaatgttttgttttgatgatgcaacggagcgtctgatgggaaa
gttcccatcaaatgtcggggagctaagcatgttagtgtagtcgagatatcttgatatatt
agaccctaaacttggataaaattggctttgctaagtggttcgtagtggcggagctccacc
tagggtgactatggccatggccctaggcgctgggccgaaatctccataagctgctagaag
cccaacccagttagcaaagtgtcttaattgagtggctgtagtcatgattttagctcagct
ccgcccctggtggttcccatctaattctttcctgttgtgccacacaaagtcatcttagtt
tgggttcttgtttggcttcaccggtgaagccgttttgggtcatgcctgttgtgttatagc
gaagcctaacatgaacaatgaaaagaaaagactcaagtataaaacacgaaagatggtgat
aaataactctcaacagtgtaattctcaaaagtcgatccccctttacaagtgttggtcgac
cttcttttatagggagatgagcggactttttacataccgaaaatgacctcgtgtaaaacg
aatcaaacaagaaggtactaggctaatcttgagaattctccgttgggtcttcacataatc
ggcactttcctgattccgcgccgcacattacgacgcttttccggcataagcacgtgcgcc
tgtcgggtgaagaccttcaatttggtgatgacccttcgtccagcgaatcccgccacctga
aacacacaataagcaatgtgttgggaaaccaagcgttagccgcaatgaaaccccgagcga
aagagcagctaaggcctctgggcttcgtcccgaaaaaaaccaatagtgcccagtcaagga
ttgaaaaccaatacctttcataccacaatgtctttcaagcgatgaaaggtatctagcgaa
agttgagagattaaaaaggaaggaaagactaaatggtttcgagggtttcgctgccgcgta
acgattttggacttggctatgtatgcttcagcaacgttaaatcgttgactttgtcaatcc
cgattccgaatcccccaaacaatgccctccctaacgaccccaatgtctgaagaatctcat
ctcaaaagtttccaagtcatcacatgtacagcttcaaaatatacaaaatcccccctgatg
aatacacatttctaagaccatggtgagagcttatcataggtttctagaagaaaaccgaca
atacacgacaggcgagaatcccaacagcaaatattttttgtgacgacgtttttgttcacc
accagcgagcaagccgtccaaagcaaaaaaaacacgtagtaccgtacgtttagaatagtc
tttgagtcttccagtctcgctgtgcacaggttgggcggacaaccaaggcaagcccctgca
tgtactatgtcggatgtgtcactatcctactcgtttctggccgcgtcgtcgtcgtcccca
gcttcctccggcgacgtcctcaacctcaacgtacgtataaaacgagcagcctcgagcttc
ctgcttcccatgcaagcatgcactcagcagcagcatctacacaatactaagtctcaagtc
tcaacgacgattcgcacagccattattgcccggtgcacactctagctagctggtgattac
attagctagctcgtgacatc
>PgERF36 PMA2G03111.1	-		Up_Stream_Len 2000
tgtttgatattggtgtgtacaaattttccgaccacgcagagtcgctatttatgccctgag
gacaacccgactcttagcagactacgacattatttacttgcatctaacgaaacgaacact
actaaaaatagaaaatgactcatgcaagagtcaaactctcccaaaactgactttgacccg
ttgtcagtcgtttattgaccacctccaacgtgccttccctttggcgtatttctcaattgt
cgccttcttcctctccatcggacgatctttcggtttgaccatcagccattcgggttgacc
cgcttgtccatcgatggatcaggctggactgccttgactatcggcaggctcttgttaatc
accttctttacttcaatcgcccaactgcactgttcttccatcagcatatcccgcggaatc
ttcttatcctgtttgacttgtttttccaaaaaaaaacgatgtcaacaccaatcaatactc
cttccctttttacacaccatgttccctataaaactcaattaccaaatgatgaaaatattg
ttttggaggcatgacttctcagatgcattacccatgtaagttcatttgttcttcgtttca
atatattacttgcatcaattttattattcttatttgacgtggttccaccgattttgttta
tttatccatcatatatattgttatgataagcaaacaattttgtttcaagatattccaaac
acagcatctcatcgtgcaactaagagaaaatgtgaaaccaacacggatcaaggtaatttg
tgcaattgctatcattttgagtcttttcttatttaattctgaaatgaaatacattcatta
tttggttggcatatttgcacttttttcatatgtgttttactatttttaatacttatgttc
atgtattttctcccatctcattattgatcaagtttacaattatttttttgtaaaaaaaat
aggtttccatttgttgcgggaagatcagctggaacccggtctcgggtttgttaatacttt
cattcacgtattttcttagtcacgttttgacaagttcaccctgatgttatttaaatagtt
tctccattcatttgttgctgaaagatcatctggaacgtatttttattttgttttatttct
tagaaaaatagatttttcatattttctttttatttttttaatctgtgcgtgtggcacggc
tacatctgctagtatattattaaataaaaccaactacaaccccactctgtcccgtctttc
attttctttattaatttcagcatccattatgttgttccctatcgcctcgctaattgacac
aagtgcaaatagtttctgaatctgacggtttgttgtacaactgctagcttgaccatcgtc
gttgctaacgagtttgaatttgcagctgggtacgtacgtactactcgcactgctagcctg
gaggctggagtacatgtttctctgctgctattcagcgaaaccgcgtgtccgcgtgcgcca
tcgggtaattcggtatcagtaaccaacagatcgtgtgccggccgccatcctttggcggcg
caccgcaacagccagacgatgggatcaccattccagtgcgccacctcacctgtttctccg
gaggctcatccccatatggccatactgatcatgcttcaatactcccgtgcgtgcagtgtg
tgcacatgaatggactgatgtttgcagtgaccgtcagcttcagctactagtcgtcgtcac
cgacttgatgctgcttcttcctttggaatgagtatacgctgctttacaagttgacttagc
ttgatcgcatattcgcattgtaatagtagggtcaagggagcatgaccaatgcctactcca
agatattttcaccaaaagtcacatcctgttttgcttgttggcaaagaagattatatacat
ggagcaccatagcccggccggcccatgcacatgcagccacccatgacttgacgagctcgc
gcttcgtaagagttcgcgac
>PgERF37 PMA2G03169.1	-		Up_Stream_Len 2000
tgttgttgtgttgcactttctactctttagtctcgtcgttgcgttgaggcctcatgtaga
gatgcaagtgggtacctaatggtgtttttttgggtcatctaattaattatgatagcatgt
tatgatagcatgccactctagatcatttcctccctaaaactaattacatggaatgccatc
ctaattcattttatcaaatttttgggtcgacccagtgtcttattataattccaacttgca
tccctagcctcatgggtcttggtgaccaatggcatttcttggtatttccccttttcttct
cttttgtgcctcatggttgccgcaaagcatcatatcccgagtcttgcatggcctctagcg
tttgtcggtgtgctgctcttttcgtcctttatgtcttgcagttgccttaaagcatgggtc
ttggtggcctctagcgtttcttagcattttgtcctttctactcttgcgtctcatgaagcg
tctcaggtcttgtgttaccttggcatttgttggagtgttgctttttgccacacttgtgtc
ccatagtttccttaattaagcgttatgaatcttggtgacatctatcagttcttggcgttt
tgtccttttccgctatcggcctcatggttgccccatagcctcctaggtgttgcatgataa
cttgtgtttgttggcatgttgcgatttgttctctttgcattgacttgaggcttcacaggt
cttggcgttttgccctttttcgctcttgcacctcatgattgtcgcaaaaaagcatcccaa
gtcttgcgttacgtcttgcatttgttggcgtgttgctcattctgctcttgcacctcatga
ttgtcacaagaagcatcccaagtcttgcgttacattttacgtttgttgacgtgttgctct
ttccgtttcttggcattttgtccttttccactcttggcctcatggttggcccatagcctc
ctaggtgttctgtgatagcttgtgtttgttggcgtgttgcgatttctgctctttgcattg
ccttggcctcacaagtcttggcgttttgccccttttccgctgattgtcgcaaaaaacatc
ccaagtcttgtgtttgttggcgtgttgctctttccgctattgcacctcatgattgtcgca
aaagcaacccaagtcttgcgttacgtcttacatttgttggcgtgttgctctttccgttct
tcatgtctcatggtagccttgaagccttgcaggttttggcatcctcttgcatttcttata
gctttttgtcaattttctgattttcttgcgtctcacgaaatgtctcgggtattgtgtgac
cctgacatttgttggcgtgttgctctttttctctctttgcgtcccgtggttggccttatg
gatgtgggtaacctttgacgtttcttggcgttttatccttttccgctcttgcgcctcgtg
gctgccccaaagccttccgagtcgttgtaaaaaaaaggccttccgggtctgccttccggg
tcttgcgggacgcacaataatgtagtgcttgacgtgtgcccaaacaccaacaatgaaaat
aaaaacagaaaaacattctatttttcaatatatttttatgagttatcgaataattatatt
gattattcaagtgcatccattagcttggtggttctcggatatgtgtgcatcaattgatca
agtattaaatgtttacttgtttttgagatggatgcgtagcataaaatatttgcatccctt
ttagatgtttaggattttgcatagaggtccactatttttaggatttgcagcacacaaccc
ctccactttcacgctataaaacgcccgcccccgagcccgttccttccacgcacactccac
atctcctctgtcttctcccgcagacaagcaagagaacaacccggagccagccaccgtcac
cagcttcacattcccctcgcgcaccgcgccgtccgctgcagcccgcggccccacaggcca
gcgactaccagcagccagcc
>PgERF38 PMA2G03449.1	-		Up_Stream_Len 2000
gcaacaacacccgtctttcccgtggtaagcacgagacagtaaaagaagaaaaaacatgcc
ggtcccaagaagtaggtaaaaaaatcacgtagtactaccggtactagacacctggcacga
acgtggttccgtcacagtccgctgtccaaggtggcaccgaacacctggttccgccgcgaa
caccacaccttcgaacggaaccgtcaggaagcacgcacggcacaggcacaggcacaggca
cccgttcaccgacacgaaaccccagtagcaaacggccaaacaggcgaatcgccttcactg
gcccagcgtcacacacacacggtgacactgacaccgcagtcgctcgatgcatccacccac
cctccatcctccccgtcctactcgccgcattccccgagctgcagagacggcctgtgctgc
tgtgcactgcgctgcgctggcccaagcggtgcagagcattttccccgcccgccggccacc
ggccaaactccggccgctcaaggccacgcgccagacaaatccccaaaccgcccgccgccc
gcgttgacgaggaagagaggagaccccagggccggcgccacggcggcaggcggcatggca
cgcggggccccccttcgcgcgcagcggcatcggcaccccccgcaccgaaacggataacaa
cggcgtcgcggtcgcccccacccggcttgtcgggcctgggccgcggcggggcccgcgcta
cgcgacacgggcgcacggtgacgcgccccgtccccaccgatctctctctctggcttctcc
tgatcccctccggtctccgcaccacaccattgcgcgctcgcgctcggctgtccgcgtcgc
cggacgccacgtggccgccgccctcccgcgcatgtcggcgcgcgctacctgtcccgtcct
cgtcggtcgccgcgggcaccgtctctcacggcctcgcgcggcctgcagctgcacggcacc
tgctccatcacggatccatccgggtccttgccgtccgtccgttcatccgctgctgcctgt
cacccctggcggcgcgacacgtggtgctgctgccacggcgcgtcggctgccgagggttgc
gaggggtcgtggactcgtggtgtggtcactggtgtgggctggagttggagactgattgat
cgcgtcgctcgcttacccgcgacgcgattaggcgaggcgcgcgactccacagggcccgtc
gcgccaccagcccgcggcggcggccagattcggtgcacgccgctggacggactgggactg
gcagccgctcggtacctactcctagcttttttttcctttttgcggcgttcacaattgggc
tcccgtgcgtgcgtctcccagccaggccacaccagttcactttgacagagagagaggggg
gtatctacgttacatcactggacatccaagtacacggcgaaagcatacgcatcgtctcgc
agctcatcacttcgacgacggagagagagagatagacacagagcggaggaggcggcatca
ggcatccgttctccgttcgagcgcgcgccgccgaccaccaattatttcgtgcgcactaat
ggccgcacccgtcacaccgaaacctaacgatcgactagtttagtttagtttacactcgcg
ctaacacacatccctccctgccgataagctcatggtcacagtcacaagcgcctcgctcgc
cctgccggccgtccctgtcgccgcctctccctctcgccacacaggcaagcgcaccgactc
gccgcccgcgaaaaatccccccgggccggcacggcggcagcggcactcccaaatccgccc
tcctcccaccaactcacacgctaatcccccacctggccgctggcctaatccccttcctat
ttatagaccccaccgctcataggcgcaggagaagagagagagggaagggggttgggagac
cagtagaaggagcaccgagggccacaccacaccgcccccgccgccgcggccactgcgagc
gagctgctgcccaaaagggg
>PgERF39 PMA2G03501.1	-		Up_Stream_Len 2000
ttttgttaatctgtggcgatgcaaaaagcaaacgtttgtcgtgtttgtgagcgcgaaaaa
ctaaagaaaaatgagtagctagacagtgcatctcccaataaacatcccttgatggctcct
ttcgatcgtctcggcagtggacaagagtggacacgcttgagttgggttggctctgttcat
tctctcttcttggacggccaatcattctcaaaatttgtggttatctgaataaattacata
gtgcagtatgtgaccaattggttcgtactccccctgtcctgtcttcacctctactgaatg
ccaatcccttattcctcatcgtcacacttttggccgttttaattgataacaatgcttttt
atttatcctttttgtaaaaccctttgcatttgatgcaatttatatttagggtaagagtga
gttaccggtttatttggtgagctttgccaaatgatattaacaaaagtaatttacagcaat
aaagttctttagggcctgtttggttcggcgtcccgccaaaagttgctgcgcccatgcagc
ttgggccgtcgtttagttcagcaccgaaaaattcttctttttcacatccggcccacgggt
gggtgggaccggagcattggaaagctttgcaaaatgtgtgtgtgcacgtgtgttgataaa
gctcagctggatgcagaccaacacatgcccttcatccgttacgagtaacgccactagttt
tttatacgcatgcgcggatgtgggtccatgatatgcaaaacacatataaggtccgcagtt
aattgacatgggtttccgttattagtgggacggatttgttgcgcgtcgggctactcaaca
tcattttgttcggtattttttaaaatatatcaaaatggtgagttgttacaaatagatctg
aatttgcccaaacaagaaataaaacatgtcaccatctatacataaattggtgacaaatta
aaagacatgtggttatacaaaaaataatatttgcttcgtcatgcaaaagttacatttttg
ttattttccatgaaaatagtggagataatttagaaaatactttcaaccgtatagggaaaa
tgaatttgtcatcaacctaattttcgatgaaaagattttatgtcgatgaaattcagttta
catgatcaagtattaagcttttcaacttaataatattgaacataaattttcgattggaaa
tactgaaaatttgatcccaagttttgtcatcaacttaatttctgaaaaaaaaatcctttg
aaacgatttgccataaaccatactgctaaatttttccaacgttctaacatttcaatgcgc
accacaattctcaacacttgctattggtatgttattattttctgaaaccttcaaatctga
acgtcagattcatacagagcgggtcattaccaaaacgtatccaaatttggaagaaaatat
ataagtagacggaaatgatgagctgccaatcattcatgccatctccagtacgcggatcct
tctggtcccagatgtcattggcacagcccgtggttacaccgctggccaacgacagcttga
ggagtaaatattttctaaattttttattcaaagtgaacggaaagatatatttttttatgc
aacacaactcttacatgtgggcctcgtattgaccaaaatttatgatgtatttttacgttt
catgttttgcttcccaaatttgtatttgaaaacgcgctagaaaaccaacggagggagaag
attttgcgagccaagaagtatctcagaataaaaggcaatgtattaatgaagagatagccc
agcaaacaaatccttaatgattgggtgctgtttgccaaattaaaccgtggatctcttccc
tctctctctccttccttctctcaacaactcccctatatctctctcgagccaacgatccag
tctgcctcctcgtctcctccacccgagtcatctgtctcccgcgccccgcttcgttctccg
caagtcactgagagcgagca
>PgERF40 PMA2G03683.1	+		Up_Stream_Len 2000
agtgcataacaaaaaaaaacagaatgcttgtaattaatatatctggtgtatacaaacaga
attggataatcatgaagacttaggccagtctaagtgcacaaattcactgcacggttagct
agaatagggactagggaaactgtaactctgtaaccccccaccccacccccacgtacgagg
aaacaccttctctcttcttgtaaatatttttccaaatcagcaaaaacacatgaaaattaa
tgcttatgaaacttttcatgaaacctccactgagactggccttaaggatgttgtcaaatg
tgtcaacccaatgggtgggatgtcaaaattaaagccattcattgttctaccaccaatgtg
aaacaaaaaaaaaagaattcctgaaatagactctagctatcggttgctttcataaagagg
aaaattagacgaataacactaattctctaatctagaacacaccaatgggctgcaagcctg
caacacgcgtataacgggcatactgagtgcacaaacggagttagatgtgcacagcatgca
cgcacgctgaaaagggcagggagatgcggtgaaacttcctgcgaaaacataaggtatgta
gcaatgcaagtacagatcgacgtatatacagtattccttcacaaggacaagtaatgagac
aatcaaagaatatacgagtgccttgttgttatcatagttttgaaagagatggtatatttc
tgattgggcgaggccaatcatgcaagtccctctccttttacagcttgcggttctcatctt
ctctgatgttgctcctcaactatgctagcttgcagaattttaaatatgattttactatgt
ttggtcaagcattaactattcgcaaggggattgcatatattaaataatactaatgacctt
tgtagaactatatggttcactcgcaaaaaaaaaaactaaatatagttactatgtttggtt
aatcattaatagaggcttgcattgcatgtctagtagtaatgaccattctagaactagcta
gttcgattccattggcacaactaaaaaaaagaatctaactcatccagaatgtatagcata
tgctctgtattttaattcatgcctggctggtgagtgaaaatacagctattttttaatacg
tacgtaaatatagttacatattttgtaaccacattaacattgtgtaaaataaataaacaa
cttgtattattatgcatgcattcaattgtgtctcccaaaatcccaatatatcttggctgt
atcatcgatcaaaatgaatttaccaacattttttaaagagaaataatccatatgtcaatt
attagttttccacaagatagtgcaaaagtttggtgtacatgtatgaaaaaataactaatt
gtataactttgcgaggtgaattttttaaaccttattaatccataatttggcaatattata
gtaagcatgtactagtgatgggttaattaggctcaatacactcatgtcgtgatttatacg
caagttctgtaattattttttattagtatccaaatatcccttctggcatcccataaaaca
cccaatgtgacaccacaaagtttatcactccgggatctaaacactgccttaaattagttg
tatgatgatcgatccaaatgagtttacaccaacaattcttttggaagatataatcatcca
gtaatatcactgatcatttcttccacaagaaactaccatgcgttatgtgtacatgtatct
gttattctatcgatggattttccggccaataaagctgtgccatgtatgcagtggcaacaa
aatgcacacacgggtgtgtaaagctgtcaagacccgcacggggacaaaggcgtccggcac
cgagatcatcgccgccctcctgtcgttttcagagcatagatggaaacaaggacgaacgcc
agccgtgccatctgtcccctggctgcatataaacgttcacacgatcgtcgtagcaacctc
ccctttggttccagacccaa
>PgERF41 PMA2G03731.1	-		Up_Stream_Len 2000
gcataacaaaaaaaaagaatgcttgtaattaatatatctggtatatacaaacagaattga
ataatcatgaagacttaggcccgtctaagtgcacaaattcactccacggttagctagaat
agggactagggaaactgtaagtctgtaaccccccccccccccacccccatgtacgagcaa
acaccttctctcttcttgtaaatatttcgccaaattagcaaaaacacatgaaaattaacg
cttatgaaacttttcacaaaaacctccactgagacttgccttaaggatcttgtcaaatgt
gtcaacccaatgggtgagatgtcaaaattaaagccattcattgttctaccaccaatgtga
aacaaaaaaagaatacctgaaatagactctagctatcggttgctttcataaagaggaaaa
ttagacgaataacactaattctctaatcgatctagagcacaccaatgggctgcaagcctg
caacacgcgtataacgggcatagtgagtgcacaaacggagttagatgtgcacagcatgca
cgcacgctgaaaagggcagggagatgcggtgaaacttcctgcgaaaacataaggtatgta
gcaatgcaagtacagatcgacgtatatacagtattccttcacaaggacaagtaatgagac
aatcaaagaatatacgagtgccttgttgttatcatagttttgaaagagatggtatatttc
tgattgggcgaggccaatcatgcaagtccctctccttttacagcttgcggttctcatctt
ctctgatgttgctcctcaactatgctagcttgcagaattttaaatatgattttactatgt
ttggtcaagcattaactattcgcaaggggattgcatatattaaataatactaatgacctt
tgtagaactatatggttcactcgcaaaaaaaaactaaatatagttactatgtttggttaa
tcattaatagaggcttgcattgcatgtctagtagtaatgaccattctagaactagctagt
tcgattccattggcacaactaaaaaaaagaatctaactcatccagaatgtatagcatatg
ctctgtattttaattcatgcctggctggtgagtgaaaatacagctattttttaatacgta
tgtaaatatagttacatattttgtaaccacattaacattgtgtaaaataaataaacaact
tgtattattatgcatgcattcaattgtgtctcccaaaatcccaatatatcttggctgtat
catcgatcaaaatgaatttaccaacattttttaaagagaaataatccatatgtcaattat
tagttttccacaagatagtgcaaaagtttggtgtacatgtatgaaaaaataactaattgt
ataactttgcgaggtgaattttttaaaccttattaatccataatttggcaatattatagt
aagcatgtactagtgatgggttaattaggctcaatacactcatgtcgtgatttatacgca
agttctgtaattattatttttatttagtatccaaatatcccttctggcatcccataaaac
acccaatgtgacaccacaaagtttatcactccgggatctaaacactgccttagttgtatg
atgatcgatccaaatgagtttacaccaacaattcttttggaagatataatcatccagtaa
tatcactgatcatttcttccacaagaaactaccatgcgttatgtgtacatgtatctgtac
attattctatcgatggattttccggccaataaagctgtgccatgtatgcagtggcaacaa
aatgcacacacgggtgtgtaaagctgtcaagacccgcacggggacaaaggcgtccggcac
cgagatcatcgccgccctcctgtcgttttcagagcatagatggaaacaaggacgaacgcc
agccgtgccatctgtcccctggctgcatataaacgttcacacgatcgtcgtagcaacctc
ccctttggttccagacccaa
>PgERF42 PMA2G04344.1	+		Up_Stream_Len 2000
agagtagtatcttggtttgttctcatttccactacaagagatatgaaccttattttctta
agggaaaaaaaagtgaatatgctcacctgcaattacaaacaacatactatctcgccaaat
ctcattacctctgcatgtcgtaacgcctagattgtctgacgccgtattgttacgctctca
tgtccccttccagcactttttaaactcttatcctcttgtttatttattcacccttttgcc
ttttattaaccagagcgctgaaaaagcgctgcctccatggcatcacctagacctgcggtg
tcaccaggctgctgctgctgctgctgctgatgatgaacgctgatgccacgccaaaaccaa
ccatttcgcagcctgtatgattggattagcgcgtcgctaacccgcggttaggcggtagtt
tatttgtgttttttttcttcttttggggcatccgggatgcttggccaccactagtttatc
atgcatttgttaacgcccggcctgatgaacgcaggccacaagcatggtttataaagttat
catcttctttggcttcctcctcgctttattttttcttttgacccagagattaagaaagtt
atcaccactcatataatgtttttgatgtgctcaggcgtatgacaggttgtgggtatggac
caacggttttaaaagggacagatcgtgacagataagtgtttgttttcggtttgtttcttg
gattagttccaatgattcatctgagattgtgctatgcctgtggacagcattcggggcaac
ttacgttttggctcgatttcaaattcttttgctggagatttctttggacagcatgggtac
ttcgagaaggtgccatggaaaagtcactcttgttttttaagttggtataaaatttttaag
ggtccctttctattttgtgaaaagaccagtgccatcccatttttcttccccacataaaac
tggaaacgtgtatattctacagatgggtatcttggacgctttacaaagattgttttaact
tgtctctgcttatctacatgtattttctacaacaggatatacacaaagacatatgttgcc
agcttaattggaagttcgacctccgcaactatcctaccatgtcttcttaagcaaaggaac
tattctaatatatagatttgcattgtatcttgtttagcagagccttcattacgtatgtgg
caatgcaatgtttctcttcacatttcaatatgctaaacacgaaactaaacgtagaaacgg
ccaactttacatgtagcagagtaagtgaaaagaacaggggaaaatgtgacttttcgatct
catggctgaggttaaacaacgaactgatggcctacattccttgtgctgacacacgcatgc
catgccatgtccagtcaaccagaaaacgttgtaaagatgggccttgtgtgcatcaaatcc
aaatgcattggcggcgttatgtcaacgtcatattacagtagcctaaagtgtatttccatc
gatcaggcggcattcaaacaacgtatttgctacggatgcacagcagtagcttgtaagcaa
gacattccagatagttatctttatatcccaaaaaacattttggagtctaaatcccataat
aaagtccttacaaatattcatctaccacagagaaactaaccgatgccgttagaaattatt
cggcaaaactaaacagattttgttaaaaattacagcacctctatgaagcctgctgcagct
acatataaaacttcattgagttattgaacatggttagcacttagcagttggacaaccacg
tctaaataccaccacggtcaatgctccattgcaccttccttggagccaatcgtcatttgc
caagtgacattcacgtagcacagttgaacacttggcacttgcacattagctgcagccgct
actcccctccctgcctataaaaacttcttgaaccattgcaagcaatattcattccacttc
ttaaacatccaaagaaagtc
>PgERF43 PMA2G04508.1	-		Up_Stream_Len 2000
tctctcttgagcacatatctagggtttggtgccgatctacttcgtgttgagggtcctgca
agttttgaatggataaacaagcttgtctcatcccagtgcataacctattttcacagattt
acgtttgagcaagtttaatttctatcgaatttgattcccccttaacaggccggacaatct
ggacattttcccggattctccgaatttctcggagtatccgaaaaaatatccggaaactcc
ggacctgatttaacagctgcgaaaagtttgcgaattttcaggttcgactattcacccccc
ccccccctctctagtcgacatcttgatcctttcaggcttctcagtgaacctcaaggccta
taaatagaagatgcccatctcacttttaggcacacataactttgcttcacttctttcatt
tggttccaaggctagggagtaggctagagtagttctattttaggttctaagtcttcatcg
ggatctaggtatgagctctcttgtatctttgtttctttgtatgaccttgatctacttcag
ttattcatctacttcatataaagtaatgctttcatgtttgagtgatatgttcgtgtgttc
ttcatctgttcatcatttagaggcttgtgttcttcatctattcatcatttaaaggctttg
tatgaacacaacacgttttccgtgtttgttcataagttagaagctcgtttcttcatgaac
acgaccctttgatcatatggtgtagacgtaggaaatcctaaatctgtttgtgtgcatagc
ctcagttagatctagttagttcgcatgatcttgttgtatgatgttcgagtccaagctaca
gttcatgatcaagtggctagttatctagtgacttttgacctgggtcacaatagcccgggt
cggtcagggtctagttgacaatgcaagcatagggattgaattggacaactgtgttggtta
cgagctcatcccgtgtttagatagatgtaggccgtgatagtgacatccgttggacccttt
gtattcctccgtgttcggatgttgttgtaagagttctgaaactagcaagcggttgttgta
tgaaaccggcacggggggctatctcctgtattacctgggtgatggaccgatgttttcatg
caatgtttgtgtagactctctaatatcactaacatttgtgtgattagtacattagaacct
agaactaactcgtatgttgctctctatgccgtagtgttccgttagagtaagcagtatgtg
tcacactacccctaccatatcattatccttacccctgtatttgagtgttacctctacttc
tatctatgatccatattcattgcattagtataagtcttgttatttgtcattgccttcctt
gaattcgataccctttggaatactccaatggggaaatgctacaatggtttatccgtgcgc
ttgcggattcgtttgtgattgttaggattaccattgtcatttttggtgttgttgctagga
aaacataaacttagcagcgacgttaagtaatgccaacactcattacatgcatgaaactag
attatgacacacacacacacatatagatagttagtattcagttttgttctcaaaataagc
tacaacatttagccctccaaatttctattccatcataagtcccactaccataaaaaagag
gttctaaacttctgtttctttccggtaattacctccaaccaaacatattgctaatgtaac
taggcctacttttactgccactagcctcgcctcgtaaaaggcaaatattaaatgggatat
ccaagctcatattccttctttaaatgacagcatgcatgtaatggatttgcattaatgcaa
tcgattcctacaatataaaaaatctacatttatggtactagccatatcccagctgttcac
agaacctacattgcatccaggcaattcacattatatatacgctacaactctgactaattc
cccttgaaaccaattgctcc
>PgERF44 PMA2G05643.1	+		Up_Stream_Len 2000
ttggcctgacgtaaaagttttggaaataataagacatcaagtagcaaccaaaagatgaac
tttggacgtattatggaccctgtcaaagcctcaaagtttgataaagacatcagggtccct
tcatcgtctttgctttttttcccactttagtctccagtcacaccatattaacaaattaat
ttgtgtgttatgaagtaatcatgcattcgtaacatgaatagctaaattgagatgcgttac
tttgtggtttcaaagttattttcgttagttgttgatcattttttacatgaatatcttggc
ttcctttttggttcagtcaaatctgaatgctttttttttatccctacttgggagttggga
cacatgtacattttgaggttctttgggaaattgtgctcttccatggaaaatgtctacacg
atcacctatgaaatctcatgttgcaaattattgatgtctaatgcaaggtacaattgtaca
cacgaaacactactaacatagcattgcacctgcaaattatgccaatctagcataccatac
cacactattatacttctgtggactgtggggcaagccaggcaggcaccatctcactattgt
gcacaataaaggtttaggaaggtgctgaaagaaggaatgagggtggatttatgaaactaa
cccatcaaacccttcagttttggactcttgattgcattcatcacaatatgataactagcc
tacagcagcatagctagctaggatatttccaaaagtgaatagagtagcagattagcagta
tattgcttaagttcgtaataatatgataagtgcatgttacctgattttttcttagttcct
tttacagatagagattagtaggtcgtttgattgaatcttgatcttaatatacgatatacg
tgaaactagtgccctagtctttcttgtatgtctctgtcaggtcggacaaaaataacagat
gcatgtaccctggacgcgacgttaacagaacactaagattgtaggtcactttcagttgaa
aatcctgataaaaatgcgtgcaattagtcgtggatcattgttgttagaagttaatatgcg
tgaaaatctatgtgcacgctaaaacagtcagtttcaactggatctgacgacatgagaaac
ataaactctgttctgaaaattgtggacaaggttcagtttcaccattttcagtcactgtat
ttggctggatgtcaagaagataacacaccatgtgctctagagaaaaaggtctaattatgc
ataggtaagtagactatttactgtactcggattgaaccaccaaaaaagatttaaaaacaa
ggagaccaacaagagagatttggcctggtttgcaatgcagaaaatggaaacgatgtcttg
cacaacaggaaggagtaaagcacgccatgtcaagaatttgactataggaatagatgcttg
cataattcacatgaaaaatacacaaaaccatatgaatcggtgcctgtttttcattctctc
tccgcaaattattgtcctaccaatgcaagttttttgtccaaataggctttactttctttc
tagcccggactacttggtcaagaccaagaagtattgtcagactctagatgtgttatcaaa
ttatggatcaggtgtcactgtatcagccaaagtatatgaatttaactagaaaaagtctgc
aattccaggctttatctaggcatgtgcattacacatatcaggttaattaagtcaaggcca
acattggtcgggtccaagaatttgcatcctctgcctcagcagcttccatttgtagagctc
ccaagcgtccaagacactacccatcaagatccaagagcaacgcgttcactatttgcacaa
gcaacggaagccatttcctcctccatctttcttcctcatacccttgctccctccacacct
ttatttatactctgttcacccacctcgtacctggcagcaaaagagttttcaccttcgtcg
tgcctcccctccaaccaacc
>PgERF45 PMA2G06799.1	+		Up_Stream_Len 2000
acatcatctctcactattcatctctatttacaccaattctttctcaattcagccaattca
tctggatttaaacacatccaaagctctctataaaactatgcaatgaaaccatgcacagag
agtgagagtttcatagatgacacggtaacattggtaataatatgatgaaattaaatcttg
tgctgagactggccgtattttggagaataaaagtttgaaatgtgcaaccaaactcaccca
acacgtggcatctctggtatcaaacatctcgcagatgcccggctcgtccgaccaatcttt
acaagacctaaagtgggtgggggttgccctcccattgcgccacaccatcaaggaaaggtg
agctgtaagatcgcgtattgatggctcggatcatccacaggccacaaatactgttcatgc
gagacccacattatgttcaggtgggacccacgcgcgggacccacgtggattcatgaaata
ttcgcgtgggacccacatcaggtgtgactcacacattttggtttgtggggccacaactat
tgtgggagtcatggttaaaaaaattatgttttctcattttgtaagaaaaaaaccttaaca
acgagttttaaaattatgtattcataatttcatttataaattatattattcaatattttc
cctcagattttgcctcagattttgtccagctacaaatgactttgtgttttaactacttaa
aaaatgctcttacaactatatatttacataaattatataatattctacaaacttcttatt
taatttatttacataaaattatgatgtaaatcattataatcggcgcagtgtagcgagtgt
atcaacctatgtagtatctaatctagccatcacttaggtaattttacaaaaaaaaaactc
tcgaactttgtgaaaattgtatttgatctagccaccactcaggttttgtggaaagcacct
cgagttttgaaggaatgccaatagggttgtcacttttacaaagtcaccctaaaactttat
caaaattaatatgtagtccaatccataaagataattttatggaaaccccctcaactttgc
aaaaatatatttttcattccaaccgcctctcaggcagctttacggaaacctcatagagct
ttgaaagaatgccaagagggttgccaattatatagaacccactcaaactttatcgaaaat
aaatagtagtccaaccactcgttcgacattttaattaagctccctcaattttttaaaaaa
ctaacattttttaagccaactttcggaaaaattgacgacatctacctcgatcaagccaac
tctcatgtaattttattgcaatagttaactcacgatccatgcatctccaacaaacctgaa
ctttataggaactaatacatgacatatggtccccaaacttttacggaaaacatcataaac
tttctacaaatctaaccacaattcgaaaattttgcgaaaaattccctaactctatcataa
tgaatccacggtccctcctttttaactaagaaatatcataaactcttaaaaattaattca
caacctaaaatcctgtagaatatcaactaaaatatcgacaaacttgctaccatcactcat
tgggttacatgtcatggcgagcagtctttctggtattttctagcgtgcgggtcaaacgcg
atagcaaactcattccttttgcacactttaaagctaccccccacacccatctcccctcct
catcgatcactcttcttcctccgcccccccgcgcacatctccccccaaggaggcagcagt
gaggcaacaacacccacacccacacacaagccgaagccatccggcatccccctccaaacc
cgcgcaggctgggctagccatggagagtggccacatcattgcggcatgtactccccaatg
attgatctctcatcgtctcttcttccaaccaactcctcgtcctcgtcctcctccatccct
gcccgccctgtctccccgaa
>PgERF46 PMA2G07260.1	-		Up_Stream_Len 2000
tggaactgccgggtggtaccagacagttccgtacttacggctagaaagccaattaaaatg
acatatagctacaacaagctatctgtcaacagtctaaataccattcgggagctttaaaac
acgaaaaacaggatatagccgaatgcatgacgtaagcatgacaaaagaccggtcttattt
agatagtgttgctcgcacgtgatcatgaccgattttcgagggtaaatgacaattaaaaca
aataaggtaaaagcatgattataaatatgaagtaaacaagcatgcataggccaaagcact
agtctaccgcatgtctagatactttcaaacccgtcaagcatgataacaaacaagttaatc
caccgcatgatacaacttgtttgaaaccacgccaccaaccacaaagagattaatccaccg
catgatacgatctaaatatggaaggataaaagcacacattatttaaaacaaacttatgaa
cacgttttaatcatggtagcattgccgaatacagctgtacaaccgatccgggttccgtgg
agaaggaacaaatatttgaaaagtcaaagcttgccgcaacacgtgacaatctagattgct
ctaaattcggctattgagagcacttgatcctttataataaacaaagacttgaaattacat
cacatggatctcaaagaggtagagccgaaactaatcgatctagattgggcaaaagagtgt
tacatgaatttaaacataaagcaaaaactcaaagcaacatgtggtaacttaatgaatcta
ttagatcttgccaaatctaatagagccgataactagcttcgagttagatcttagcctacc
gcatggcttatgagccaacaggaaactcatcttgaaccaagcttaaatccaccacatgat
actaagcaaggtaacaagactacttgcatcacggtctaaatccaccgcatgatactagac
atgatacaaggttgccggtacttacggaggtcgacggatcgatgactcctctctaagaac
tcgacgactcgactaaaggactcgatgtttggcacggggcctgttttgttgtgaagatgt
tcaatccctattacagacatcaagggtttatatttatacccttgtcctaacacgactcct
ggtcgactacgagtacaacattcaatgtctaaattaatgctccaacgccaatgtccatct
cgtacacgccatcaattcgttcgttgcttatatcgggccacgtcatcacgcattcccgaa
aacttccttttaaaagcgcaaacagtccttttaccgaatgatggtgcattgccgaccgca
agcattctttaccgaatcctctgagaagattttttcctgctgaacggtatttcgttacca
aactcggcccacaagtcagtccctttcctgtaccacttggtgttaacaatcttacataca
ggatgctattcagatgcgacgtcatttcttcatcaatcttttggcgcatgaagcaaatgt
ctggaggaaaaacctacctaccatcgttaaatattatctgtcgcgcatcataggaagaaa
atatgatagatgggcgagatgatgtagggaaattatcgttatcatattgttattgtaata
ttgaatgatgtgggtagatgccaatatacatgtatattgaaattcagtattatgatttat
tgacattaatttcgtattatacagttttatttattaaacgttacatttattgtattatac
atattagggcccgtagcaatccacgggcatgcacctagttatcataatattttatagtcc
ccaccccctcaacgcgtttcctcttcgtctccccgcttccccgcaaccccccacaagctc
tcctcgccgccgcaccagctcgtgagtcaccgtaaccctaaaaccctcgccttcaacccc
acgctcccatggaggggcgcggaggctaagcgcagccaaccctatcgcaaatccccatgg
attgagtcgattcccaaggc
>PgERF47 PMA2G07285.1	+		Up_Stream_Len 2000
ccgcgactaggagggcaagcaggctagcagcagcagtgtagtgtggccgcgcggtcagag
ccgagcacgcccacgaccacgacaccgaacgcacggcgcggcggcgcctcgacggacggg
ggcgggggcgggggcggggcggcggcattgaccaccgttgggggccaggccagggccccg
ggcggcggccgagtcaggaggagggctcagctcgcgccgggggcacactactactgtgcg
gcgggattagtctgggggatgccgattttgtctgccaataatgcgcctttaaatactaca
ctactctagctagtgtgctgcggctgctggtacggtgacggtccgctgctttgttcgctc
gctcgctcgctcaatataaagtaccggccgtacgatcaacaggagatgatgatcgtggcc
gccggccactgggccgccggccactgggccgccggtgcgctgcgcattattgccgtcggg
ggccgccgccggccggggatctcggtctcctcctcatccgcactcggttgctggttggcc
actgggcgtatgggagccatcggaccagccaaactcccgcgtccgcccgttttgattcgt
gggttttcgtcagtgcggtcgtcggctttacgatgaagaaagccgcggtgaatcggtgcc
acggccagttttttttttttttagaaaaactctgtactaactttgctcgaagtggcctac
tactccctccgccgtcacgtcgtctggagagtgtcgccgtgagttttcatgctacaagct
tgatcgaattcgtagaaaaatacgtgtaacatttgtgtctcgaaataaattttatataaa
acacgattccaaaatctatgtaacgatattagtattgcaccacaaatattaatacatatg
tatgtattagtcaaagttgtttctcaagaagcgaaaacggcactcttttgaaaaacggag
ggggtatttaagattcacgagaagtttaaaaaaactaatatggcacgctgatcgtaacta
tttaaagtacaacttgcatatattaaaatatattatctgtacgacaacttaaatctacgt
tttaataacgtctaccgcacgctcggcgctatttaatttaaaaggaccgacttttacttt
tacgttgcaactataaagcgcagatgacgattgcgtctgttgtcgaaacatgaccttcat
tccactagtcatattggaacgttatcgtacctaaaaagctgacttgcccacacgatattt
tagcttacttgtcaagaaaccagatattctaatggttgtgtaccacatttgtgataccat
gttttgtagccaaactccactcaaccgaattagaaaagtattattagaactatgatgctt
aagagattgatacataattataaccaccacgacagaagtagaaaccacacaaattctgaa
ccactatttaaaaagcgaaatactaaaacatgggaacaagctaaaagaaaaacccacgcg
gacagtttcagcagtgcatctaaaaaccatggcaaacagagcccctcctccgcctccggc
gagccgccgcacgacacgttaaccaccgtggcggaggcgcgcgtgcccgtagcgaagctc
cattgcacaaaaatagtttacctttgatacccttcaccctcctcgacgtcctatctccct
ttccttttctcccactgctcccctaccctttctctctctctctcctctttcgtcctcctc
cccatggccaccaccaccaccacccgctgctcctcctcccaccttgctacttatcgtgtc
tgcgctgctcctgctccggcgccatagaggcgtaagcgcacgtcgattggtcgagcctgc
cgatcgagctcgagggcgggccgagagtcacggccggagcaggaggtgtgggtggtagca
gactgactggctggtgagttaaggcttgagctggaggaggagggtggaggcttttcgctc
cgccgggcccctgatcggag
>PgERF48 PMA3G00352.1	+		Up_Stream_Len 2000
cggtcagccgatatgtgaccgaccgtgtgtggcactggcacggcaccggtggtggtgaca
agtgacagtgctgcttatcgtcacgtgtccgtttctattcccttgttgtttgattgatgg
tgacgctgacgactggtggtgggccggggttccgaattagcaaaggcctggtttaacata
acagtcagctgcacgttcctaggggttacggtagttattactgattcgatgtgtttctag
ggattaattaaggatgtcacatcctggtaagtggtagtattgcgctactgtttctgtcgg
gaagaacgtggatggctttgtgaaagaagacaaacgtggagtacattctagaaggaggcg
ccgatcgatcgagtagggggccggtgtgcatgagaatccacaccactccaggttacaatg
tgcgataggccgatagtcgccctgcacgtccgactcgtttccaatccgcacaacaggcag
gatcgctgcactgcacctatccagcctctacgcgcgtactgccgacacgtgtacttcacg
ccggccggtcattgggagcttgattgacacaccagctgtactgtcgtcgtccgccaatgg
ccgttcaggtgctgttccgacttgcattggctatatggttgacagtggtcacgtcgaccg
gcggcacttccgcttcttcaacaatcctttaaggacctccttttcaaaaaaaaaacaatc
ctttacctcaggtagtttgtacacgatgtgacggaggaatgttatacagaggtggggcgg
atggggctgaagccccccccccccagcgtaccgttggaaatcaaatagagcccccccccc
tccccctaaatttattcatagatccgtcatatgtggttaataaatctctatgatattatg
gcgaattagcttgtagtctaatgatagaatggttcggtgcgacgctacctaatagggttt
aaatcctggtgctcgcaattttttcatgagatatttctaggatttcgcaggtgcttatat
atgcaggtagtatttgcatacgtgtgttcatagatgtgaatgtgcatgcgtgttgtgagt
atctacgctataccgtgtattttttttaaatctctatgatatctgggttcatctccgctt
ccgtatccagggttggattcaggactcgagctgaggtgctgcagccagagtctggtccac
gaaactgcatgtatttctatgtacaaatcctcccatatagtttcaaatcagcctaataag
tgctaacatatatattaaatcgttgaacaagtaccagacttttagtgtagtctacagata
atagttgtatttataactagtatacactataataaccaacgaatatgacaatcttagtca
actgcgcatgcactaatactactggcatgtagaccgatattaattttataaattgtgata
taatagttgacctatatatatgatatggtatctatcatgtttatggggcaaaaaatccta
cagatagtggttgactccagcatttgagagatgagacacatgcgtacccttgggcaattg
ttgaaaattataaaagatactaatttcatatagtacgtatgaaccactgaagaggttgac
ttgagtataaatacagatagcttgtacacagccattggatcaatgtgggatgcaccaaga
ctgcgcctgcggggcccctggtatgctgaccttgctccatcagtctcctggcgctctgtg
tacccattgaccatgcatcgatcttgaacaggtggtggcgctcgtcgtctatctaccctg
ctatatgctggctatccagccgtaggacctgtatctatctgtcgactcacgcaggcctcc
ccttgagcccctgcagggcagtatataagcggccggcacctgaggcatctcttgctatca
agtgcaagtgcccaccaccaccagagtctagagcatctcgatcgggcactagtgtgtagt
gagacagagcgaccgtcgcc
>PgERF49 PMA3G00363.1	-		Up_Stream_Len 2000
tacgcaaaccctacccctatgagcactttcgaaggactgagcaccagcagttctggagat
tcccgaagtcaccagtggcgcctcgtcgtcgacgggaacgtcgcttaccatttaacgcat
aacgccgataaatcctggaaaatatttgaaccctggtgggtagcgtcccactggactgtc
ctaccgttggactacaagccctattgatatgattttcatatttccaaacttaacaactta
aaagttacttattcaagttttataatctcaatgttcgacccaaactttgttcaaaacgcc
ttgtgattgcaataccgagggagtaattatagaccatcaaaaagggagaaaattagggga
gaaccccagaataaataaaatgatgatatctatggtccacagtctttgctaggatgagct
atgttttgtacccaccggccggcctgacgacaacacattagcagctccttaattccggtg
ttctttgtaagcatccagttgccccctggtcgatcgatcaggcctccttttggtcgccct
gcccagctgccctgccctacccagctttatcagtcagtcctgccgtctttgactgtttgc
cccgcgtattcccctttggatatggctggaaaaactacagtggtgtgtgatccatggtgg
acagatttgcccgaacggtgacagagagttgatcgatccatctcgatctgtctctgcaac
acccagcgtgtgcagtggtgtgtgatccacggcactgtgcatgacacatttttgttcaga
agtgatatggtgcggataaacacgagacctgacacctgactgcacattctagcgttcgtt
tggcaccctcctccgagcgcgctctcctgcgtgcatcgctgtaagctaagctttcccttc
ctgggggtgtggtgtttcaccgctgcgccacgcgagaccaccccctgcatgcatgctacg
ttgcgtagcgatagcgagcaagagcatttggacttttcgggtgttgtcgttttcgcccgc
tactaccacggtctctgtgttcgcccaacagcagacactagaagcgcctcaaaacggatt
gctacactattactaggcagtagcaaatcaaagcgacaaagccctttctgaagcagcatg
atcattgagttgagacgcaaatgcccatttgtttttgtagttgtaggtacacatatggcc
ccggcaagctaccaagtaaaaaaaaaacagagtagccaagttggaacaacggtgaaaaaa
cttttgccaaaaagacggtaaaatagcgaaggggacgtgggctgtggcctgtggggaaag
acttgcgcgagcgctgttgtagcacggaggacacagacggcccgaaacccctttgcttcc
aaggcggtcaaggataccgccccgaccgcccattgccgcgcttccacctggaaaacgatg
aggccggccgccgccaccaccaccaccacccgcgcggcgcgcgcgccatagaaaactcgc
cttgctctgcagcagcacggcgccaccgcgcgccatgcatttgccagcccacacacctca
gccaacagccaaaaccactgtagagagggagggagtcctggagtgaaagcatctctcctc
cttctctctcctcttttacatggctcctcgaaacccacatataaatataccgcgcgccgc
ctcgttgcccgtgcgccttccctccctctctctctctacgactctactcctctctctctc
ccccctcctccgtgtgtgagcgtgagcggctggcttggtacgcggaggagctgccgtgtc
ttctccttcctctattttatcaccaccctccgcctcccccattcttcacctcccgagaaa
tcctcctctcgcctagctgcgcgagcacacggggtttctcacctcgcgttcggggggaaa
acaactctacctcgagagacggaagttaccgtcgccgccgccgattcactccgttctgac
cgcgcggcggggccggcgtc
>PgERF50 PMA3G00419.1	-		Up_Stream_Len 2000
gacgccctaaagcagagacctgactcgatctcttccggaaaaaaaagaaccacccgtttt
ccatgttttcttcgcttagagaaagaggaaaaggaggatgaatcaggcaagcagcagaga
gcatctgatctttgtgccgaaccaatcaatcatcaggaggacgcaaagctgcggcgccgt
atggttaccaccacccaaggcattgagagctccaataataccgggagacaggcaaggacg
tgtagctggtggcgtgtccactgttgttggagcccccctatggagacggacggagatctc
cgtctccgccgatggaactggtagtttacgacgtcggatattcctcctatttggcagcgc
tagctattatacggctactactactacgtaggattaggctgttggttcttccgttcgttt
cgttcgcacagacgacgacgtgcccagctgatgcatgctgagtgttggttgggtctctct
actctgccgttgcaaacacggcgactcaacgtgcttcgccgtgtgcggtcaaatggaaaa
gaaagacctggtgctcaagggggaaaccctgtggtcgtaaaaggtggttagggtgagagt
ctcaggatgctcatgtcgcatgacatgacttgtctgcgagctgcattgtattaggctatt
agcttggaaaagttgcaaatacttcctcttggaaaagacacttcctcctgcagctaaaac
cgtcccacttttcagactaatttagatgtgactgatttcctgagtggcattcaagtaata
ttgtcccgaattccctgacacaattgaccgtgcaccccaactctagaagcgagatctttt
gccgtcattttttttttcagtctgcgtcaagcatatatgacctcgaaaaaggcttattat
tagtttgcactgccacacttggtactgtgaaaagttatccgaataattgcgtaagaatat
ggtcttttatttggtcccggtcagatcgagtcaaggttgcagacctcgcagtgttttttt
tatccgatcctgaaccaaagtgggcacacggtgagaacgaaaagggagtctcgctcgcat
ctctcacgtagtactccgtacgtgggataaccacatgtgacttggttgcagtgggggctt
tgcctgcagcctgagccaggccatggcagacgggcagacggcagcagcaacagcccgcgc
gcgcccccacgacacgacgacggtgcagtaaaaaccaaggcgctgtctctgcggagcaaa
ccgtcctgtgccgcccccaaaaggagaagccccacgccaacacaaaaccggccggccggg
gcgtatgcgtatcggatccaccccgcatccagccgccgggaaaccacttttttttttaac
tagcgaatgatttgttgaattgttgttgcccgacccgccgtaagatgttgccttgtttgt
tttctaccggtgctgcttgctgctgcaggcagctgagctcaaccaaaccagctcctgggc
gtcgtcgtcgtcctcggcgcgcgccgccttttataaccacgcgcgcgcgcgcacgcacct
ctcccccttctcctgctgggccgccgagccggaaccggcagccaacttgcagccgcggca
agcaagcattcctcctgctctccggccggcccggggctggtgccttttgccgcctcctcc
tctgctctcctaggttgggagagtcttcgccaaggggatagcaaaagagaaagtacttgc
ataccccaacaaggcaacagcgcctgctttttgcctccttttctcgccccctcccccctc
ctcttttggccggcctcctcccctcccctctcctctccgcgtctctccccctccgtcccc
cctccctctctcgttcgtttcactcactactccggttcgttggagtgcgaggcacggagg
agatcgagtcgacaaggagggggggccagtggaccaagcggcgaccaccccacgcctagg
cctagccatgtgggatctta
>PgERF51 PMA3G00421.1	+		Up_Stream_Len 2000
cggtggtgtctctttctcgctgctgccaccaacgtgcgtccacctgcccggctgctccct
gccgacgacgagccgcgcctccaccggctgccggccctggtccggccgcgtacggcggcg
agctccacccggcgcgctcgcgcgacaaactcgaatctccgcgggggccacccggcgcgt
ggtagtggtactggagcggcaaggttcggtacctgacgagtgcccgcccgccggtcggtc
gcccggtccagctcgcgcttagattttgcatgattctggctgcggattctagggcaggaa
agcccttgccgccgcgccggccaggccagctattccccagcaacagcaggcaattatgca
cgcgagcggcgggccggcggcggcggcggctgctgctgccgcccaacccaagcaagtcca
cctaaaagaagcaattatcgggactgtcatgttgctattagctcacacaaaaaaaagtat
tggctgcggaggcattagcttcaaaccaaagttttcatttcacgccgcgacgggagaaaa
gacggaaagagcatcggttttatctgtcgtatgaactgacggtttccggatagctaggct
ctcgtgattaaagggataagccccccggccgtggtagtaaatatctcgcccccagccaga
gacattccttctccctgcatagtagtacaccaataactaaacctcggtcaatccggctgc
cacgcatttccttccacggtgtgaaaaaacttgcatggcacaagtggtggttgaattgag
tttttacaggtaactttatagtattagtagcaggtggggcggtgtggctagcttgctgct
agtcttgcgtgaggtcaaccgggttacgatgtggcgacaggtgtgcacgagggttggtga
tgaagaaaggggtgagatgatggatcgtgacaacaagatgctcatgatccatggaatttt
ttccccgatggcattatcttgactcctcacaattgttgcatgtatcatttcgcgtactcc
aataatgatgatgatgcaaataaagcgcgtgggcaaccacgtaagcctcttcgatccgtg
tcatctagatttcctgtaaatttcctacgattgaaaagagactttacctattatcatgta
cgcaatcaattcatgttttattgaatccattctcagttttcttttttcaatcattattga
attcaaaatcgacattttcaagataattccaatatcgaggaggagcgggggccatggagc
tgtgtagatagaagagaaaacgaaaataaaacaacaccatatccttcgtctgaaaatctc
agtaaagacaactatttgtgtgtaagctcagctcggaattagagatcaaattcattattg
ttgatcataggtttctttttcatggaataaaatacatactataaagagggtatagagcac
gcatgatgaagcaatgattttgatgctggctgtgcaacagtagcatgtatggcaaacacc
taatacgggctagtagtacttgtatatagcggcggcataaaattggtggcacaacacaac
agttgtcgtccattccggatagcatggcatggcatcgagctgtccgacgtccggatgcaa
gctagccggtggacctaacaatttgcgtgccggtggcgagcgagggaggctccctccctt
ccaaacagcacagtacagtgctgccgtcgacgcccccgtcccgcgctattttatgattat
cccaaccaaactctaatgatatcatacccccctccacccacaaaatcccaatacaaatac
cacccagcaaatagatagcccgggagggcagaggcaagaaaaccacgccggccagcgcca
aaagcagctgccgataccactgctgcctgctgcgcatccttcccagcagcagcaggccga
ggaggagagagggcgagcggcagtagcagcagctagcagctagcagcggcaccagccacc
agcagctggcttgttcgctc
>PgERF52 PMA3G00794.1	-		Up_Stream_Len 2000
tgtagattaataacaaaactcattccacaacctctaccttaattttcgagacgaatttaa
cgaacctaattatgacatgattagacaacgctgtgctacagtaaactatctctaatgaca
aattattaattagatctaatggattcatctcgcaatttctggctcattcgtgtaattatt
tttgtaactagtgtgcgttcaatactcttaataggccttgaaagttactgggcacatgct
gatggtcacgtatgtcatccaatataacgtcaagtattttttggtaatacagaaaataga
tggggaggtggagaaataaattattgtttcataaataaattccctaaatgtcagtaagtt
tgcttgaaaccatgctgttgcaattgcaagatttttttacatatttaaataaataaataa
ataaatactctattttaaatgttgattgttaaagttgccttaaaattatgcgttattttt
tactaaaatgtacgggatcgcctaggatgtagtccgtatttagtttggaggatgaaatgg
agaaaagaagaaggaatagtgaaaaattgttatgaagtgtttagttagaaagattggtgg
agatgtgatgtaagaataggcacgctcatgccggcagagaaacggggggggggaaatgag
cggtggttttccgaccatttcccaattcgcaccgcccaaaatccggcgctggtgactggc
gggcccccctccctccgcgctgcacgtaagcaatatccaaatcccccgcggcggatccgt
tccgatccgatccgacgccctctgccgtctgcgcgctgccgccgccgtgccaggcaagga
agactcggggcaggtgcggccgccccgcgctgtccccatcaccgtacctgctcgtgggcg
tggctcggccccctccgcctccgcgctctcctcctccctctccctatccatcaccgtccc
cacgtcgcgcgagcaccgcaccgcgggccacgcggctagccacgggaccggagccacccg
ccgccgcgcgggaccgcccactcgttccactcgctcgcgtcgttcgtgcggtgcggtgca
cagggcacagcgcgcagaggggcggtgccggccggcgcgggagagcgtgcgagcgcgacg
cgtcgtggcgctccgctccgcttgctccgcgcctctggaaactgcgacgtccttgcatgc
tgccgccaccgctcgttcgttcggcgcgcgggcgggcggacgtagtactagtggatcgga
gtggagcgcggccgaaagcgaccgccaaccggccggggaggcggcgcgttcgttcggccg
gttcactcgcccaccgccgtttctgtctcaaggcttgctggtgcactacacggaaccgtc
cacgccaccgcttcagatgtgtgaagcatgatgatcaaaggggaacaattgctgcgctcg
tcgaatttcatttaacggcacctttagacgctgggcagctggatgaaaatgacagccggg
cgtgccgcagctgatctggagcgagcttcaagctgaaagaggacaaaaaaaaccttcacc
gtgcattccaattcccagaggaccacgggtactcaccgggcgaacagaaggcatgagcgg
gaagtacacacgggcgcgcgccgtacaagcaaaacagaggacgacgcagtggctggctga
ctgacccgaccgagcgagcaagcagccgcaccgtcgaaaacagaggagcaaacggcggag
cccaacgcgggggaggcggccgcctcgcctgtgggtcaaacttcccctcccgctggctcc
tcctcacctcccgcctcccctattaatacaccgcacccacctccctttcctccccgcact
ccaggcagccttcctcctccgcccagcgcaccaacgcaacaacaacctccaccgccaccg
caacacttggcgccccctactcgcccgccgcacgcaaaagcagcgtcgtccgccgtcgtc
gcgccgctctctctgtctcc
>PgERF53 PMA3G01167.1	-		Up_Stream_Len 2000
gatacaattagtagcagctggaatattaaaatttgagtgctagctggactattaaaattt
ggaggcccataatttttgggggccatgttcgggtgctagcttgatctttaatttatccta
caagtaagatttagcacgttgctgcccttttgggtacaagatcaagctgctgcagtaacg
agggaagtccaaatcctactggttcgtgtggttacgaccaccaaacaggcaacagctagt
ggtagctaaccaccctcgagagcaacacgtgcccttgcattccgctgttcgggtgttcga
gcgatcagtgctgtggccacgagacgacaaaaggcacacgcccctgccgtgctcgggctc
gccgcacccgcatggggttccgcggcgcgggcacaggcagccgctgagcagtggtccgca
gactggggcggtccgtaccctgcgccactgagcgcacgcgcccggcccggcgagcggagc
caaagcgcgggttggccgcggccgcggggggccccacggctgccaggggccggcaggccg
cgtcgggccacggcggtacggacaccagcggagcccctgtcctggcgggggggggggggg
ggggggggggggggttccggccggaagcgcgcacaccgaatcgtagcgtcgtccagctgc
agcttcgtgcgtgcccctccgaccgccgtgcattatttgttcacagccagtgaatcgtgt
tcggttggctggtggctgatagctgatgctggtttattctgagagaaaagtactgttggc
tggttgctgtgatggtttgttctgagagaaaagtactgctgactggtggctgataaacta
agcgaacaggacgtcaggcagcaacaacagcgccgcccgctagttccctttcggaggtgc
atgattgacccggcatagacagatcagtggcgctgtgtgccccggccttgacgatgataa
ttacggattagaatttaagattcgagaggcaaacttttttcttttgcgtagctagatttg
tcgccggcgcgcctttctttggctgtgtgcttgccatatgaggcctgaactaggacgcta
ggagctggtctgtggccactggccaccacatcgactcattgaggaagggcgagatcggta
acgcagtgaccagtgaggcagcgtgtgacggcgatgatctcctcctctgtccatgggtcc
cccggtcccatggtccatggacggtcgacgacccatcccggctcccgacttcccgagtat
ctactgccagtgcggcggcggatggatgcatctagctagctcgtggaccgattcaaaaaa
gaggcgctgtcatcatcagctgagaagggatgtcccccacggcgcagagagcatgtactc
gtcggatgtccgcttctgcccatacggctccgacacaagatcacgcgctctccaactcac
catgacagttgacgcgagtccgcatcaagccgtccgctttaaagcccagctaaatcccga
tcctttccgcttggggccgcctctttcaacgcccccgtcccgtccgtccgtcctcctccc
atcaaaccccccaaaaatagcagcccagcccaccacctgaccaccgtggcgagcgaggca
gtgaccgagtcccccccccccccctatgtctgcgcgttgcgtccccatccgcttccagct
ggtccgacagccaactccctccccacacacaggccatggagcccccccacccaacccgtc
ccgcgcgagcccaacccaccaccatcccgcgcggacccgcctcgcacatcgcccctttcg
cctggctggcgcccttgtggcacgccgcgttgcagcagcgcacgcgcccgcgtccgtact
gtccccgtcgtcaactaacccatccaagccataactatataaaccgtcgccgcccgcctc
ctttccctcccaaattcgaaccaaagccacacacagcaacacacgacgatccaaaaagct
cttctcgactggagcagtcg
>PgERF54 PMA3G01168.1	-		Up_Stream_Len 2000
gaaggagaggagggtgtacgctgtgacgacgggcccaggttctcctcctgcgctgtgcgc
ctgtcgatcggcctctgtgccggtggcatcatcctgtgttcatccgtttgccgttgcgcc
catcatcgtcgtcgactcgtcgttgaattttcgttatttgcgccatgctggggccccttt
ttcgctattacgcagcggcgacgacgacggctgcaggctgatcactcttgtgctacagac
tatacagtacacaaatcctagtgttttgctacatcatcattcacttgaccagcacaaaca
gtagccaaaaggcaagcaaataaaacctgctgcgagccaaaagaccagcacaaacagtag
ccagagacatatatacatgacatatatatatgcatacccatcatactatacgaacgtaca
caggcgcaaaccaagtgtgaactatacgcacactaaggtctttccgataaattaggattt
taactacaaaaccgaaatcaatccaaggccatccagatattaattaaggttccgagccca
tgggcaagcaaacatgcatcatattggactgatgaattcaataattaaattacccgtttc
ataaagtgcactactccatccccctaccatgcttgtgcagtgccggccctttgctagaac
agaattatattattggtggtgcttcagttagatgttttcaaacactgtcagcatgccatg
catgggcatggcataatacacacattggatggacctggacaaatccatgcaagtacagta
cgctgtaaaaggtgtgtgtgcagttggcaacacagccatacctccgagttgcataaacag
tgtgaggaaacaaagattaactggccaaaataatgaaggaggcagtatcatatcatcctc
tggattctagagagagaagtgacacgcattaaactcgtttcgtgttgtcaactgaaggaa
agtactgaattttcgactgacacgatcattttcaaacttgcaggacatccaaaactatac
ctatcgctttttgggtggatggaatctacaatgatagaccactgccaacttattaacgca
ccccaagagttgtaacgcacccaagagttattgactagtactctcgtgagtctgtacgag
ggcccctctttttagagggaccctcttttgagagggagtgtgttgtcgactcgtccactt
gtaaaacacttcaacaatattctatgtatgatttttcaactattgaaagtgtgatactat
attcttcctagttgagacatgccataatatgtgaatgaagtttatgaagaccatatccta
ttattgatttccctagaatggttattttccgggggaaaatttgggcgaagcaatggtgaa
gcatgcggcttcttgttagaagacgctgctaatcgttttgctctagagcttaagcagtag
taaagcaactactccagggcagcctggagtttggaaatgaagtaaatcgcgcgatcaacg
caaaaacagcaaccaaaaaatgagggaaatgaaacaagagaagaaattaagaaacgggaa
gggatcagaaacacggatccacttgcctgcgacctctgaatcaatcctaactaaaaacgc
accaattttagaaagctcgagagcgacgcgcgattttgccctcacgcccgaaagtaacgc
gccttatttttacctaggctgtgttgttcgccgccgctcccccggcccggggcaccagct
cactgcaagccaagcgccatggcgtccctctcgcttcccgcttccttcgccgcctcttta
aatagccgcgctccccgtcgtcctggcaacccgcatgcacgcccgccagccgccactgca
atccctggcacacgtgcagacagtagtagctagcgttcgcataggcggcggcggccgccg
ccgtcgctatgcgcatagtgtgattgggtgtggtgagagtagtggagctgtagtgcagag
ccctaacgcggcgcagatca
>PgERF55 PMA3G01383.1	-		Up_Stream_Len 2000
ggcggcttggtccggcacaacggcggagaaggggaagaccgcgccggccgctgccccgtc
gtgggtcgtgctgtcacggcggtgaccggccgcagctgttccggtgaaatagactccggt
ggaagaagctcctccgcgtccccaaggtcctcgcattccgaatcggagtcagggtcccag
aaacggccggccgcaaggcggagaacggcggataaggtaatcatttccgccattgttgca
taccaccgcagctccttcgaaggttgactgatgtccttcactgtgatgcagtgaagtttg
gctctaatcgagggagcgattttcaccggcatcgcatcggcaggactgggccgcggccag
gaggagagaatgtcggcgggtagactctcggcggcttggcggcgccgcggcaaagcagag
cgcaccgttgggtgcagcggtgcacacgacggcgaggtcacgcaacggctagacggacgg
cgcccgccggtgagtcctaaattcctgggcaagtttagctagtctgttagattgagtctt
aggataaatttttcattttttttaactagttaagtcaacatagctagtctcttggagatg
ctctgaacttcgttcacgctaaagttaaactgagcaactgcgagatcgtaaaaacagaac
atgggtgcttttctgcaaagccacgagcatttctattttctaacaaattattcatggaaa
cggggtactgttcacgaaagggggacatgggtgcggtggattatgaaacgaaaattacac
gtagcaattatcagccattggtagtgctctgttggtgcacatgacatcctaaatccagtt
ataaatatacttgtaagctagttctggtgaacttttgcgtcaaagaatcatgtgagaaag
tgggcgtggcgcaaaaatattttcaatttttagcgtgtgcagtattgatgcgtgcgcagc
atttgatctttttaaagttgtcatggtgaatgaaaaactatcgatccataatccctcaga
aaatcagttacaagcacacatgggacgaagttgtaagttgtataaccactctcaagtgta
agggaaataattttagaaagttgcggggaaatgaacaaaataatgagaaacatataaaac
aattgatctaggtttgaaaaattcattcatgaggctctcgttaatagagtgggctagggg
aatcgtcaatgttaactgctagaatctttttttcgaatttcttgaacacttcagtaactc
ctagtaaatttaactccatattgtcaacaaagtagtttttgcttctccctaaaaggcata
ttatcacactcttttcacttgtatggtgggggcatcagtattttaaaaagtacaatatta
tatttttttggcaaacaatcaatcaaattatacacatgttttatgcatggaagttacata
gataggctcatatttcacatgtcttttagtatgaaatttactttaaactcatttcgtccc
aaattactagttgttttatcttttctagatatatattttttatgcacctagacataaata
taaatatgtatgtataacagaaagaatgtatgtagaaaaagcaaaaacgataagtaattt
ggaactgagggagtagcaattagtaaattattacggagtaactaattgttaaatcttact
ttcaatctttttctagatcaggaggaagaggaagtattcaataatacatgaatagaccaa
aatttgattagggtctttggattttgggggcggacacacatttcagtcgagtccccacga
acgggtccgtcctactgtattcatccgcttccattgcaatgccacgtcgctctgccctcc
gagctcgcaccataaaaccagaccccccttgctctgcttttcctcccgtctccagttctc
cgttctccactcgaccactccccagaccaagtgcggagtgccccaacagctccacctccg
ccgcttcgtaggcagccacc
>PgERF56 PMA3G01384.1	-		Up_Stream_Len 2000
ctagactgctttgggtttcctttgaatagttggttgcggtagaagttgtgaactcagtct
ggtcttggtttctgtcttcagaccctaggcgtctgtgcttttgtttgaatgtatgtaata
agtactcatccgttaactgtgtgcgtgttaaactctataatttcattacatcagtcatga
aattcggtcgtgaccttgatggaaaaaactagaatgtactcaatactaccttgtattaag
atttttccaacagctaatttaataaataaaattagttgatggacccaccatgctggaact
tcgtagtactaacctatgggtacttcctgaaattatctggtaccgtaaggtttcatcgga
tggatagcaactgatctttttatggagaaaacgtgtagctagattagcattagcagattt
cacaactttgctagattttgggtgtgtgaccattaattagtcgctgaagcatggactctc
tgtcactatccaaaacaacacttattcaggaagagagagacgtcaagcaaaaaaacttac
aaggggtgtgttggatgtttgctttcaatataacatagcatatgtaaattgcagtattcc
gttttcaccccctgtgggatcaattttttttgaaaaaaaacaaaataactgatggaattc
caacgttccaagcatatcatgcttttctgtcacccattccccctggccttttttttgtat
agcctgcactgcaagttaacgccatgtgctcaataaaaattgacatgcgcagataagcgg
ctctggtacggtatggcccatctcatttctcaacagcattgcagtctaaaagcacaggta
atcatcatctaaaagcacatgtggtgctacgtccagggcgtttttctgtcactgtcaccg
ctactctagtttctcggtaagcactcatggtgcctgatgaaatcttgctcccaaacaacg
aaatgacagcaggtagctccacccatggctttttcagagttgcgtgcttttgtcgtcgat
cgtggctcctcgtaaagctttttgggtgtgatcttaggaagcatccgaggctcgaatgca
ggccacgagttcctcccacacagttttgttaatgtcctcacgctggaatctcaaacctgg
cagtgttgtttatattcatcactattattaatccgttccgtggaccataatacacggaga
gctgcaatagtttaatccaggatcaggaagttaaaggagattgcttttgccttttgcatt
atttggcctcaatctcactcgccatccctctttctgctgcttgacacgcctcagcatttc
cctcgttgccattgtataatgaaacgaaacaggctattataatcttttggatctctgaat
tagggatttggtgcagtttaatactccacgcaaggcccacgaactggtacggcgtggaat
attttcagctactctaatcactactcgtccgctccaaggaacgaacacacacgctcacat
tttgcacgaagctggactgtgcactggggccaggatgcatgccgagacagataaacaatg
ggaatcaaatgtgggttcagccactgctgaccatcagagaagcgcgtagggcaaccctgt
ccgttcgatccttctctgttttgccttgcaacaatgccattcacattttctttagagagg
aaattggaagaaatgtgccatacagattgcggtttccacatggactttccggagatcagt
ccgaactccaaagtgtaacctggccaagaacgatatatataggaatggtgcctcacatat
cgcagtcaccaacccagtgcaagcaactcactccgatcagttctgagccgtagcagcgag
cggatcgatcaagtcgcaagaaacgctactaccccgtcgtgatcaacagccagcgatcga
gcaggattattagtcagtcggtcgatcgccggccgccgccagttcttcacgtacttcttg
tcacgtcgtcaggtcgggaa
>PgERF57 PMA3G01385.1	-		Up_Stream_Len 2000
ttctggtagagcggcagcacccgttttgacctgtacaatacatgcaacagcctcgcgatc
gagaggctcgacgaagcgtagagataccacatcccccgatccgtatacgtacacgttcca
atcagccggaaccgaaattcggcgatgaggatggtgggtacggtggagacctggcctaac
tccgatcccatccttaatttccaaccttgttctccggccgtcacagctcggagagcctct
catcagactgggcaaagaaaaaaacagaacggggggagtcagaggcgagaccagacaaaa
ccgaacccaaattgggctcctgaatcgcgcggatcggaaggagtcgcgaccgggacggac
ggattccggcgagatgctggccgtggccgggacttgtccagcccgacaccgcttgtcgtc
aggttgggcgcccgggcaatacggcggccggcaggcaggcatgcacccacacgatgacac
gaatccattccacgatcggccagcataatactagtatttgcgaatctgcctgcagggcat
atgttatgagcgttttgtacgcaagcgccaccgccaccacttggcttcccccctcctggt
cgctgatcatcgctgatcgcattttgtatgcaggcaaaagcatcagcgccacttggctct
gcgaccctagctagctgatctcccgttgcatgattacgctgatagaatcacgcctgttga
tcggctcggaattaattctttttgacggatcagagaaacgtatgagcaacccttttttca
gtctagtgctgagatgagatggatgaattacttttgttctgaattctcaacaaaaaagaa
ttacttgaccaagcacagcaggcagagaggtggttagttaaggtacaatatataggctcc
cgacctgccaatgcattgctgcgctaatggtgtcagcttctggtgggtttggaattaatt
ttgtaatggcctaatctaattttttttaccaacaagtactccgtataagagattgacttt
ccgtggcaagtctaactagttaaacagcaactggggacgaataaggttgacagatctaaa
acttactgatcagaatacagagtgctgcagagatggtttcctttgttttgttttatcaga
ccacgcagagattggttagttaaagtaggtgtactgtagtacgttttaagaccgttgagt
attactaccaacagtgaatgtcaatgcctacaactttgtttaagcaaaccagaccactgg
aacaaaaaaaaaagatagaaaatagcgaatgaatcttttttgttatatacatgaatgata
cttttcaaagagtttttctctgaaagctgtgtcctaactaattataaaaattatgtgtgt
tcgctttcttcccattgctaatagttagaataatagaatgcttagtcttgtttgctttgt
ttatttttcttaaatgaaaggacagttgctctggcccatcgttgaggaagaaaacaatga
taaaccatgtggccttttcaagtatctttatttgatttcttctcatactataaattatgt
agctttccaagcatctctatcactctgtggtctctggtataaaggtgatgcatatttgtt
ttcgcatataaactagcactgcagcttattatattagggaacaaatgtaacaactccggg
tttactgcccgtggccagtgacaatgatccctaaccgtaacatacactttttttctgaaa
caataattaataaataaaatttagacgtcttgaacaataagataatctggaatagaaaaa
gaaaacggaaagggctttaaaaaggtaaagaaaaatagacgtcttgaacaatacgatagc
atgaatagaaaagaaaaaagtttaaataatggaggccccacagcgcaagaaaaggtacag
gctacgccactatttatagccgggggcgctcttcttgcctcacttccctctcctagtcgg
ctagtcctagctcccaagtc
>PgERF58 PMA3G01408.1	-		Up_Stream_Len 2000
aaatacaaatagtttctgctatgagggtggttcgtgggacctgcggagtgcgtggatgtc
aggtggaagtgcaagcagagacagtgcggagtatgcgagtacgtagccaagaactcgcga
tagaataaagacatctgtacaccgtcttcgaaagaaccagctccactcgtcatccgatag
atacataatagtctatatacatctctcaagtggcaaaggactgcaggatttatataagct
atcgctctgcattcgaagcaagagagacgacgacccggtccacaaccgcatgatcgatgg
gcaacataaaagtacgtggctgggagatcatcgccacaaaagacaccctgcaatgtacat
gcgtcccattgcagggaaacaagtcccaggaaacaaaacgacgcgtgctcatttaaaatt
ccaccatgttcgtctagcttatcagccacatattaatattattttcctttcagaaaaaat
cagcaactagccatcaatcaacaaaatttttctttcaacataaatcagcaccacccacta
gctatcagccgaacgagtaggctattgatccggaaccggacccgttgcaaccctgtgagg
actagaactcgatctcgtggcctgattccaccacaagaaatctctaaaacatatgcaact
ttgagcaaccttatagaaaaaaaaataattaacatttataatatcaaataaatgcattgt
caaggtatatttcacgctctatcaagaaataatttgaagtagtatatatttgtatcaaaa
ctaaaaaaatgagttagacaaacagttcagaacaaatggggtattgttgcatacattcca
cttttggacaagtagcagagcgcacatagtgatctatggcaagtttgtcagatactcaga
tgtgtacttgtatatgggcaaccaacgataatggacttttgttgttaaaaaactataatg
gacttctgcttctatctttacttacggtatttacaaaaaaaaatctacagaaaacagggc
ctcttacacagagaagaaaagaagaacaagccactgattacagatgaaagcctctcaaac
tcccctgctgacgttttcttcttcgagtttgagggtcttaatttccaatggtaaaagcta
cacttcgttcgaaattactattcgttctgtgtcaaagtaagtagaatgtagccatgttcg
cttggcttatcagccaccagccagcagtattttctctcagaacaaaccagcaccagccat
cagccaccagccaaccgaaggctgttcgtagaacttggccaaatacgtagctgtccattg
ttgacgcgctttcctgccaaatgacaattcaggtaacgctaagacaaagtgtgtcggaat
cgaccctgtcagacctagattctacaggcacgcagcggcgcatccaaattagcctcgact
aataaccactgtcgtacatccaaacacgcgtcgttaactagggaagctttacaaacctag
tacgcgtttgtatgctcgctggcattgcaacacttagccctgttgcctaaattttatttg
tctcactcgattttggtttgggaaatgcatttgtttgattcaggtctaaatgtaactgta
gttagttttaacattaaagctcaaatgctcgaattgtagctcataatttaggacggggag
agtacgttaactcgcgacgctggctcgagtgctcgatcaagtgatctgatcgatcaaatt
aaagctccgaagaatcaagattaatgctaaattacgacccaaaagaatagacccagtcta
ctacttaagaattcaccagaaaattcttatattctctgcctctccgcctgcttataaata
cgaacaagcaccgcagctttgtcctcacctcacatcgagtaactctcagcgcatgcgaac
aggctacagcctcagtgcctcacacacgacacccctgtagcagtaagcacagttcgacaa
gctccagcaagaaacgggac
>PgERF59 PMA3G01410.1	-		Up_Stream_Len 2000
agaaaaatggcaatagtcctagcatttagctcaatctccctcttcaagcctatacattat
tcgtgtggatggatgtgaaaatgttgatagtaggggtttggtggttagagattggctcat
attctggttctaaattcaccatattaagatggcgaaacagatcatttggagttaacatta
caatttatgaaacaagcaccttaaaatttctcattttttatattatacattagagttttt
tttttgggtctttgctatatgtttctttgactaccctcaagtaaatgatgttttcgacat
tgggtgttttttcaaaactaaattttgaaataacaattcattaaagacataacacataag
aaaattgcaacgaaattttaaatcattaactgcatgtagctaaaatgttacttggcttgt
tggcgagcaataggtgtaattcatcgagggtacataggctatgccgatcaattaatttta
ccatctaaaccatgagaaaaatggcaattgtcctagcatttagcttgatccccctcttca
atcctatacattattcgtgtgaatggatgtgagaatgttgatagtaggggtttggtggtt
agagattggctcgtattctggttctaaatgcaccatattaagatggcgaaacggatcttt
tggaattgacattacaatttatgaaacaagtaccttaaaatttcttgttttttatattgt
acatcagagtttttttttggtcttttctatatgtttctttgagcgtagctactaccctca
agtaaatgatgtttcgacattgggtgtttttcgaaactgaattttgaaataacaattcat
taaagacataataagaaagttgtaacaaaaaattaaatcattaactacatgtggttaaaa
tgttacttggctatgcgaccatagttgtcatataatctctttagctatgttttaaatgtt
tagccatgtttttaataggctaaattatttgggacaatagatgtatgtaattcatcgatt
gtgcaaaggatatgccaagcaactaattttaccatctgaaccatgagaaaaacaacaata
gccctagcaagcctagtagcgattttggtttggtggttagagttttagtgaatagatgga
gttcttttgtcttcccttgttgggtttagtggctcatattatgcttataaactcaccatc
ttatggcaaaaatggattatttggagttgacattatgaaacaaactgcgaaagtaggact
actcaaaccgcagtttgaggttttgaatttcctcatttttctttcaatttgctgtttttc
tattgtacatcagggcttttggtgtcttgactatatgtttctttgacatgcctgtgcgta
actttacagtgcgtatatatcttttataataactatatattgtcttcaaaaatttctgaa
gtcgaaaatatatcatccattattatatagaataaatcctccaacaagctgttgaataaa
tcatcacagcatggaaaaaactgacagagtcatcaatcaaatatctaaaagaataatgcc
acttgagcgaaatgccagaatgctgatgtcacctctttgaaaccacggatgcagtaaact
gaaagacccaactaggtagagacgacgacgtactttcactcatcccgcacctcgactaat
cccacactacggtgagctcaggattaatggcgagatttccacgcaaaaaggtggtcaaag
aaatccacccaggtagaaaaccctaagcctgcggtcttctgttcttcgttccatcggtcc
ccctcctctccggctctccggtctgcccgtctcctcctgcctataaagcgcagaagcacc
acccacaagttctgttccagacctcagactgagaagagtagccagttagccaccaagagt
tttgagttctcgtgccatctccctcctcgcctcttagtgcagtgcctccagttccacaga
gctccacacgaacccaacac
>PgERF60 PMA3G01411.1	-		Up_Stream_Len 2000
ccgagctccgagctagctaggacgacggggtccttggccgggagtcacgtactctagtct
gtaggacagacacgatcgtgttcgctcacgggctcgcggcatccggccggccggccgtaa
cgtaagtggccggggtacggtcaaggtcaatccggccgtttggggcgacgtgtaccagcg
tacgtgttgacctggccggctgaaatgcagctccattccgttaggacatttttggaccgt
accaaagttggcgagcgatatgatcccaatgggttttggatgtgaacatgcatgggacct
cgctctcgatccgtccaaggttttatttaagtcgaaaatttgtagtagttcatttgcttg
gacggagagagagccctacgccccctaccacattaatcatttgacgttgtggatcggagc
tgatttccgttgcgtttgcgcacatcttcagatttggacgacttcagatacggacgactt
cagaggcagacctggctggctactggctagcatatgcatgatcaagctcatagctaaaca
acaggccgctaactggatgccaaagttttctgtcaaacattcgtcttctgctgtgaatag
gttaaacgcgttggtgtaaaactcagttccatcttgatgaaacctatctcatcatattta
tttatgtgccattttatttaactagttcatcagaccgtgctcccgcacgaactatatttt
tataaattataacacacgtatactttaactattatatcatatatcaatagttttaggaaa
taggagattattttagaatcatattttgatttatatttttaatgtagtttattggttaag
gttacctcattttgttttgcgaattacacaatacatcagagacactcacaacgcacacac
actcaaagcacaaacgttgttaaattccgagaaattcgctcccgccaggaatcgaaccca
ggacctgaggtgttattgggctcttgtaaccactaggctacaggccctttcgcaaggtta
cctcatgttattggtgcaaatttaaaaggttgttttaagtagggggtatattggattatt
tttataatggtaggagtgggcaattctgataaagattaggggttactttagtttatttta
tgtaatggcaatggtgggtattttagatatacatttagggagttactttagactatttca
taatggcatagggtgggtatatttagaaaacgtaatagatccaacgaatgtgatgatttg
agtctatttattgacgttcagatgttttgttttttttataatttctaggatatctctctt
tttctggagtgtccacctaggatcatatgtggccagattcaaaaggagtctttaattagt
tatagtaagataacatgagaatggacaaatcccactaagaattggagtttcatattgata
ttaattgtgacgacatcgcctatgattttataataaatgtagtgatacctattaagtgtt
acacatatttatttatttatacatttggtaacaatttaattggtttggtttaagatgaaa
ctaagtacttgttttagatgaatgaacaaaagtgtggagtgatcgtccagtaaaaccaac
cccgatgcatagtttaattatatagttgccaagaatgaaattagtcaactgtgcttgtgg
aatgtcatcagataaaactcgtctcacatgtgatgaaactcttttgtaaatgatcttgtc
aagtcagccaaatcgatatccagttatccacagcttttcataaaactccattaaaactat
agtgcggtcaaagaaattcaccgcgacaaatgaaatccccgttccttcagctttctggcc
tgctttctttcctataaatagaggccgctccccgttgtcttgccctccgagcagcagata
gacactgggcacctctgccgctgagcgtttgagttgctcttgctctgtcatttctcattt
cgtacgtgcaaattcggcag
>PgERF61 PMA3G01413.1	+		Up_Stream_Len 2000
tgttctgagagaagagtactgctggctgattgctggtggctgatttgttctgagagaaaa
gtactgctggctggtggctgcctacgagcagattcgattcagtgtccacggacgaaaaat
cactattccttatttggaatggtctgtcgtgatcagccgcgataacaaacagccctctga
aggttcagtagtcctatccaataagcagaattttctatgcaccggaatacgattctgcta
cctgttttttttttttttgcggtgttacctattcgcacggttcctacaacatgacaaaaa
ctcatcagcgaggcaggcacgcaggcgtgtcgccatcagaagctagctatagcaaaacct
tccgcaaaccacttgttttcggcgacttccacaagactgatgcgtcccccctccctccct
ccggagtcgtggtccggagaaaatcacgtgctttctgctgttaaacaaatgctcgttttg
gatgggagaggatagcatgcatgcttgtgtaagcaggcaagagtcccattggcgcgacgc
tgctatgagaaaaaaaatttgagctgtcaccgcagcattagcggtggaatcgaagaactg
tcagcgtttccaccccctaatgatgcacagctgaggtatcggaccaacgtgcatgcatgt
tacggtggaccagtattcagacgacccgtcctccgtgatcacgttattacgaggttgtgg
ctgggttctagtctttagatgcccgtatatgtctactggaaagctgtgtaagtgaaaggc
aagctacacactttcgatcagtactttgttcctgcgttcagagctctacattttttttgt
tggtgtgtgtgtgtgggggggggggggggggggggtgtctctcctcgtggcttatggggg
gccgatcatgacccagcgaagctgtggccggtcgctatcctctcgtgtccgggtgcagcc
acgagacggtctagaagcaatgcaccacatgatttccacgccatttcttcctgcgacggc
aaagcctcggggccacctcattcaagacagatccaactggggtattgcttgtcactttgt
cactgctagttctcctccggctgtcttgtcgtcgattccccccctcactgttatctggtc
acagttacggcggaggaatttcccacggccgtatctcgctggctcggcgtggtcaaacta
agcacgagagaaatgcaggggctccctgtaatctacgcaaagtcagctagctaattatcg
agagatcatcgaaaagacccgatttcgaagaggcgggtcaccaccacgggatcgccgtgt
gaataaacccgagacggcgaggaggtggatctgccgtcgagaacgccgagaagctttggc
ttgaccatctagaaaggaatgcgttaatgttttgaaaaaaaaacgggaaaagaatgcgac
gacggcacgggcccaacaggcgccgcggcacgcacgagtgcacgacaccacgacacgatc
cccacgcacgacgggatgaaccgggccagaggccacgccccctcacagcctcactctcac
ccccagcaccaggccaccaccttagctgagatcatcgctgacgccacacctctaccagcc
acgagactgctgctaatccaccatcaaatccaaccaacggccgggcaaggaaagcaagcg
ccaggcggcctcccctcccctgcaaagtgcaaactactcgagtagattaattagaattac
cgccaggattagcgtcgcctaactaggcgattattttacccttggaaaaccccattccgt
cacgtggatccagggcaggaaagttcaacgaaccgcgacgcccgtgtgaacccgcctccc
gctataaaaccccacccccgccgctgagctctcgccgttcaactcgatcactccacacac
acacacacacaaaaacacagcgcagctcacttgggtttcgtcagctcataaaccaaacag
agaggaacagaggtcgagag
>PgERF62 PMA3G01575.1	+		Up_Stream_Len 2000
ctcctatggcctcctttgataagctgtcagttcatgatggagacccacttggaccaaaag
atattactgagtatagaagcgttgttggagcattgcagtacttgactttaacacggccag
acatctcatttgcagtcaataaagtttgccaatttttacataaaccaactactgttcatt
ggagtgcggttaagcgtatattaaggtacttgcagcatacagtcgatatgggactaagga
tacataagtccccgtctactcttgtgagtgccttttctgatgccgactgggctggatgct
cagatgatagaagatctacaggtggttttgcagcgtttcttggatctaatctgatatcat
ggagtgcaagaaagcaagcaacagtgtcgagatcgagtactgaagctgagtacaaagctc
tggcaaatgctacagctgaggttatgtgggtacaaactgtactaaaggaactaggagtta
agggacctacatttgcaagattatggtgtgataacctcggggcaacatatttatcagcta
atcctgtgtttcatgcacggactaagcatatagaagtggactttcattttgttagaaaaa
gagttgcacaaggacttttgcaaatcaggttcatatctacaagagatcaagtagcaccat
tgcgcaaccattgccaaacctgagctcgcttccttcttcacgtcagcgcgcccacaccgg
tgctccgccgcatcgaccagctaacggggatgttgccggagcacgccgccacccctggtc
gcccggctgcgccatggcgctgcaactccaggctgccactccgcgtcccctccgctctcc
ttctccagcagccgtcctgtaccaccgcagccgctgcctcccctcgttcgattggctgcc
gccccttccccgtcatacccgctattcgccggcgtgcagtcgccgcgccgcaacgctgct
gctcggatgggtgggtcgaacctgttgacccattggttctgtagtttcaaatccatggaa
tcaacccgcaccatcccccatgatctttagttccaatagggtcatccatggattcaatag
ggtcgaatcgtttctttggatcggttcgatgaactgctggttcgacccgcaccatccccc
atctttagttccgccaagatgcggcgagcatgtcattagaggcaccctaatcatatacat
catattatatttcattcagtatatgttcttctcgtaccaactctgaatgggtaatactga
caacggcgccaaacggtctatgggaacctggaactggaagcatcatgacaattattgcgg
gcgtgatgggattggttcgaaactgccgaaactcaaatttataatcgattcacgctacaa
cctttccggggcctgagcatggaagattggagtacaaggaaagcaaccgtgagagggggt
caatctagctcacgatcagtgccgtcccatgccgcggtgacagcaacagaaaacaccacg
tcgcgatcgcgtcaagatccgtgctggcgtgacgtgtcggcatcggagggtccgcgacga
gtcaatgcgaggtggggcccgaccacaccgaccttgacaccattttccttccagtccagg
ctcgcggcggcaaaagtcgggttcaaggccgaggtaaggaatcccccccgacctttataa
ggcaaacgtcccagtcacgcactcgtctgtgagcctcaagaaccaaacgccaccgcgcgc
cagcacctcgccagcccgcaccggtcgcgccccaacctcgcggggtggtcatcatcattt
cgccggccgggagttcgttcgcccgtccgtgctgcaagttggtctcaggatcagtttctt
tacgaggttcttgtcgtctatatatcgctgtagcgccgccgggggcgcgcagcggtgtgc
tggggctttcgttcggttgcgcgcgcgcgtcttcgcatcggcgcgcgagctacctgcttc
atcgatcgaggtccctcggc
>PgERF63 PMA3G02633.1	+		Up_Stream_Len 2000
acctgtaggagggagggagaagcatcaaaggcggcgtgggagccaactacctcggtgatg
cagcaagggatgaccaaagccctctagcctagttggttagaagaggtgaggtattgtcgc
gaccactcaggtttgatttctcgttggagcgaattatggggttgattaaaaaaaatctcc
tcaccggtgaaaccggagttctggaggttttctaagctgggagaatgtttcttcttaatg
aaaaccgcgggggcgctcttacctccaccggcctagatttttatatgcaacaagggatgt
gtgtcttctgttggagtccgaattcttttacgagttgaaatccttctctttcctctgctc
atactcgatatgcagatgcagaagcttgctggagtcggtcttaggttgcatcttttgagt
gagtagacgggtgtgtagccctctggacatgtgtttctcttgttgtccaccgtcgtgggc
atcaatgtgttacgtgagcttcgactccactatgttgtaagaaaactttgtcttgactct
ttcttctacttaatctacaatgacgtgttgctcttgtgcgtattaatttgagaaaaaaaa
gtttaatccatgtcgatgaacatcgccccagccgtgtcccggtgaatcaagacattcact
agctccatgcgtgtcattgcgagaaagttgaaggaaagaaaagggaaatcttcacatcga
tctgtactggtttctggaacccctattactattagcctgatcattaattagtgcacagag
acatgattggtgggccataccgccatgccggtacggccggctccggcgtgaccctcctcc
gtaccgtacgtacgctcgcagcggacacgtggcgccctacccctgtggcgcccacacgga
tacatgctctcctccctcgatttgggactcggtccgtcttcaacaaaagatccaatcatc
cacggctccatgctaatgctagttactccaaccgtacgcgcgtgtgcagcgcacagatcg
agctgagatctcgccactgctcgtcgccagcttccctgtgtcctttccatctccctgacc
ctgatggagtcatgcgtccctctcatatctcaggaagagagtcaggaatagtccaagtcc
aggctggtagtagaccccataccacaatggagctagaatgcaaggaccacaggaccaggt
aggcaaccagcgaccaaattaagctccgtcttcattccctaagcacaccgaatttggatt
gggggaagaagatgtacacaccgatggaaccagacgcgcaaacgataagatggcgataca
agcgaaagcgatttcaaagcgaaaacgtacttacaggtactccacggtctactgattaag
caattggacacttacagtttggtgcgtggttttccgctactgtggagacgacgcttcatt
attctccttgacaagttaatgagacaaaggatgacgtagtacagtctatataagcttaac
acagtgctaaaaacttgctccattgtgcgtgtcctttgctgtttgtccactactccaaca
gtagtgcatggcctgatcagtgatcacctacacagttatagctcatcagatgatggatcg
tagcgtgtggtgtggtacacgaaccagaaccaaaccaacagccgtgaggcgcccacagca
gcgactgcacacgcgcacagatgcaggcattattgcgcccaatcatggatcaaatcatga
gcttaacatagtagctggcctcttgaagcgactttgcttgcgaccccggccggctcgccg
gtgcccccatcacgcgctgccctatatatacatatatataagcccgccagcattatgatc
atatccaataatccctcatcgcgttgctcactcgcttctagttgtagctagctcttcgtc
ctcgatcgatcacaagcatacaagcaattattcttggctaatgaattgcaagaactgacc
ggtaggttgtatttatagca
>PgERF64 PMA3G02908.1	+		Up_Stream_Len 2000
aaaaatacaaaatagaattaccaatgccattgtattataagataatgaaaccataaaata
ttacaatgacaaatattcagcaggtataaagcatcaacaatcatggaaataactgatttt
cttgcataaaataaattagtcaagtgatatgctaattaattatactaaactgctgaaaag
aaaaggtaaaagaagaaaaaaatagctgcggcccggcagccagcggcccagctggcctgg
ttgccacgcggtgtggccgtgccggcctgcccgccaccgtgcggcccaatcggcccgcca
gccaggcgcgcggtccgggcaaggcccagtcggcccactcggaggccagcggcctataaa
gggtaacagttagggtttgaaccctaaccgcccctgttcgccgccgcagccgcctcttgg
ctccgccgccgccggcaaccatcgccgtcgagccagcgcctccagccaccaccaccgagc
accaccgccgcaaccacagtcgggcccgtcataaccctctcatggcggactcgattccag
ccatggaggccggccggtagagcgtccgcccgtccccgtcgagcttcggtccgtgtgacc
gtcgctacgagccggggcacagcggatccgcccccatcagcggtgcgggcgccgcttagc
ggcggtcagccgcctccccctgcgacgaggaagaggcgaatggcgttccagtggtggacg
tggcggcgggaagacgacgtcaaagtcgtaggcgaatcccgacagccatggcttcatgcc
ggtgttgcgtgtcggagttggagaggcgatgcggtatgcggctatggaactcctatcttt
ggcagcatgcccacggtggatggcggaacgttgggaatcaaaattgttcttacagtgcaa
gaactccggcgaggactgcaagttctctagaatcgatgttcccggtgattccactagcaa
taatctcatctgagaggcctaatgcatgtgaacattggttcttctttcttttccagcctt
ggatggatcaaggcctgcgtgccctttgttcgaacaaatctccagcgactctacagtaac
cataccgacgacgaactcgcctttcctctgcctatgcgcgtcagcggagtgcagagcatg
cgtgtctgataacgtgttacgaatcgagagcgagagagaaacgagagatgtaaatgaatg
actgaatgattcgattccttgtatgatgtgtgtacagtgtcagaagccaacaggcatgac
cgaaggggtatcttgcccctgaagtaaactactgaaggggtatcttgcccctgaagtaaa
ctactgaaggggcataatccccaaccgtcattagtaattgctaatgacaggattatccta
ttgatcactaattaattacccctaattaatcctaaccagcatcatccgcagccgactagg
tatctttgccttcgtctcctttcgtcttctagacggtcaaactcgagtcctgggcccctg
tggcctcgtccccatccgggcgtggaggggaacaccccatccatgcccgccattgccatg
aaagcatccatccaaaagctttctttgctcggtctgaggttttgttcccgacgaggaaga
agactccaagccaacctcaaaaccgccgcactgacagatcatcgcgtccttgcttagtcg
ccaagacaagcgtctgcccaagtcggctcgccgatctttttgtttaagttatatgcgaga
tatgaaagatcgaggtagcttcgagagaaatgggcccttccgttgcatgcgtcgatgttc
gtgccgcaccctggcctaatccaagttggcttcttcctcctgatgcctgcgtcgtgactg
ctacttaaatcctaatggtggtgatcggcggcgtgggctgcggatttggcgacgcggcaa
ctcatcttgtttgttctgggaggataaggaagcctgtgtatatataaagggatcgtcgtg
ctccccgtgtggggacggtg
>PgERF65 PMA3G03177.1	-		Up_Stream_Len 2000
cagtagcacactgcagcaacccggcttctgaattcattgccgcgcgctagctagctgttc
caacaccaccactaccgtgcacggccggccggtgccgccgccgccggcggccgctactac
acctgataggttcagagagttggtccatgtgacgactgatcgagatcactcaagtggagc
agtacgtactgctgcagtgctgctgggagtttatactaatactccctccggtttggtaaa
tgaagtcgtttaggacagcgacacggtctgcaaagtataactttgacttcttatttttat
aaaaaaatttgttaaaaactaacatatgtatacttttatgaaagtattttacaagacaaa
tctattcatgtagttttcacatttccaaactcagtgacttaaaagttattcatgatttat
attcccaatgtttgactcaaatcatgtccaaaacgactttatttaccaaactggggggag
taattcacatttagtaagttaacgtgttctaactgaacaaacggcattattgctgatctt
taatttattgcataaaggcatttttctctataccagctttctgaattctgaaattgagca
gagtcaacttgacacaaaacatcacaaaggaaataaattcattgtagatctctttggtca
tcttcttccttaatttgattgctcgtcgtccgccgaagtttgaaaaatgcatcggaaagg
aaacaatggagaggagcacccgcataaacgccatcaccacacaaatttttgaacaccgca
agaaatactcactgcttacagcaagatctcacaactgctgaaagaattgaatagagggtt
gaagtagagtaggttcgagggtaacttcattctctaccaggtttggaatttcattttccc
tttttttttgttactatacctagcgaaaactttggcaacccacacatatttgtcgatcga
gtcgacttgctatctccggccttccctctaaacctgacaatggagagagggttgttggag
ctcaaactcccaaacctcctaccccaaccattatgctagaggtcttgctggaggtgtgga
gaatcgaaggagctcatcacatatggtctcagattggcgagacgaggaagaaggagcctt
ggattagtgagagaaggatcgaattgaagaagcaaattcagatgtgaggagcaaaagaaa
tctaaatattattttccccaaaaaatccaaccttaatttagcttctaaagtttttaagac
atgtacagtatttctgcaggggcgaactgaagcccgtaaaatgcagtgtaaaaccctttg
tccaaattaaaggaagccaataatcccggtatttctaataagtttatttagttacggtgt
atgattgatggcaaatcgatcattctccatgtacaatcaacaatcatgtagcctccttgc
atccaccagtccaaatcattgggttgaccacctttggtcgtccccacacagaatcaaacc
caaagcgacctctgctgccgccctttcagatcatttccctctctttctctagctctgtga
atgaacgataccaatatgatatactccctccatacccataaatcaagtcgtttaggacag
cgacacggtctccaaagtgcaactttgacttcttatttttataaaaatatgtattaaaaa
ctaacatatgtatacttttatgaaagtattttgcaagacaaatgtattcatatagttttc
atattttcaaactcaacaacttaaaagttattcatgatttacattcccaatgtttgactg
aaatcttgtccaaaacgacttgatttatgggtacggagggagtagtattttacaaagtaa
tatagtatattatagcagcagtggcatgtaacgacggatcacctcattaatcctcttttc
tcatggccaggcaacctcctccccactaaactagctgccctttcccgcgcttatatatac
acctgccatgcaaccgcccc
>PgERF66 PMA3G03187.1	-		Up_Stream_Len 2000
acctcatttaattttgttttatccctagtaatgcttatattttgacaaaaattttgaaac
ctaggaatgcttttataggggaaaggagggagtacatcacttcaaattaaaatgttaaat
ataaagttatttcatttaaaatattgtcaatagtctcgtcaccagctataactttggtgt
aaaatttatctgtgtcgtcgtctgatagcatatatgaatggaagaacctttaaatctttt
gaaaacaagttgtgaatcacaaattaatagtattaaccaattcgtgcataaacataaaag
aaatatcattatcaggctatgttataaactagtagctaagtaagttgtttcttaagtaat
ctcaagaatacgtatagggtgtgtcatgtgtgaattaagcataacttggttaggtttgtt
atgtgcaattctccatccacctaatttgtatctatatcttggtattatccctaaattcac
aataaatatgtctttagtggctgacaacatatatgtgtttgtcaatctcaagatccatcg
atataaactagtaggcactcatatatcagaggtacaatatatgtccaaacgtgcattcac
agttgtatgtgtgtgtgcatgtttatgctcatttacaatcatgttatgtactatcttatt
ttattactgctaattggggacttattgtgaagcttccacaaaaaaccacttaagataatg
agtggacactcaataacaaatgagcaaaatcctagaaattctttaaaaaaatacatctag
ccattaattaagtggactcaaatcatcacaggtactggatcagttatattttctaaaaaa
atattccgcctctgctattaaaaaaatagtctaaagtgacccctaaacctatacctaatc
tacctacctctaccgttatataaaataaagtaaggtaatatactattataaaaataatta
gaaataatgccctaaatttgtgtctaaatttgccaccattaagattttaaaaaagaactc
aaagtaatcttttaagttgcatttgaactacctaagtataccattattaaaaaaataaca
tgggcaacaccaaatttgaatccaaataaccttcatgaaaatgtaccccaagctaggtcc
accaatacataattctaaattgtctatttcttacactgttggtatagaaaattataatta
aggtatatacgcacaatgtgttcatcctttataaatatataaaagaagtgatgttaataa
attaagagtacacttgtgatgcaaagtgaaattaagaacatgctcgtgatgccaagtgaa
aacataaaattattttgcttaaaattaaattgaagatataaatatggatgaaaacattat
agagtaattattaactaaagtctataaaatcatatgaaggtaataaataaatatttatat
aggtattatattagaatatttaataaattcgggagatctcaaggtaaatttctattgata
gctacacgccctcagtttttaattagttatcacgatacactataggaaaaagtataaacc
tataaattcttagaaaaaattattaaacatccggaatcatgtagactctaataatcatag
tcattggtctattatgatttctaaatatacaaaaaaatattctaaactaaacccctaaac
ctatgtttgttttatccaccacttccactaaaaattacccatacatgacattataaaaaa
taaattaaaatacccatatgcatttttatctaaattatccaagtatgtcacaataacttg
atgtaaactcctaaatattaacctaattatctacatctttattataataaaaatccaaaa
ataaattattcaaagttacctatttctattattgttaatctagaaatatcaaattaatgt
atatatgaatgatgatggatgtcactatatatgcaaaccaagtgatgaaaaatattgttc
tcatgtgttaaacacaatgc
>PgERF67 PMA3G03895.1	+		Up_Stream_Len 2000
aaaaatgtctctggtagcttccacgcgaccgtcggatagatcgatgcttccccttgacca
aggcgccagttcagccggtgttgaatacttcatcttggcgcgtctctatcttgattcaaa
ctgagtgtcggatagaccgacggtgtcctcactcagaccgtcggatcatctggtgctact
gtctttgctgcttctcctctgcaattcatctggcgcatctagaaactagaccgtcggttc
atccgacggtgtcaacttcgtttggcctgttgcgcagtgtaccaactacaccgacgctat
gcaccgatggtaccgtcggttcatctgacggtgtctttttccttctttttcttcgcgtct
tcaacttggatctttgcttcaacttaatgtacttaacatgccatcacttataccctcaaa
atatatactaagtcctcatttttgctataagtaacctaacctgtccatggtatgttaact
tgtggtatgacatgttatcttgtacatggtatgttaacatgtggtaacatccatgggacc
taagaatgcatacaaagacatgctagacaatgtggttagtcacattgcttgtgttgtcat
gaatcaccaaaattaactcgaagaaatgacaaatggggccatgttcgctacaatgacccc
gtccgtcggcgccgagctccactccgcgcggctcccctgctccacctccaccatggatgc
acgctcgagcataggagccagtctgccgcagccgcgagaaccggccgcgccggcgccgtc
cgcggggcgcttgatccgcccagccgtgctcgcgcccactgttgtcgaggaagagggccc
gctgcagctagagattggagaccaggtctgcagcggcgagctccgctcaggagccgctcg
atccgggtgagtggggaccgccgcggaccgcacctcatcacacccgcgtgcaagggaagg
agggcgcgccgtcttcctcgagggagcgatcgctggccggtcgcctcccgtgccgaggcc
gtcatgcccgtgctccgccacgctcctctcccgagctcgagccgtcgaatctgcggtgga
gagggagtaggcgtagagggagctcgagccgccggatctgtggtggacctccctggctgc
gagctcctctgccctggagccgcgcctcatccgtgaggggagctgtgggggagagggagg
tggattctgccgctacgcccctctgagctcgaggccatggccgcctcctccctgcccccg
cgccatggacccgacctccactctcgccgcgcacgtcggccgtcagcggatggcaccctt
gccacctcgttgacccctgcggagaagataggcagaggtgggaaaaaaaggaaggggagt
gtgtgtgtgacatgtgggcccagcagttggtggttggtatggagtttgggatataaaggt
tgacgagtgcgaaaaaactgatattggactgtaaaaatgggatgatgaggcaagaatatt
ctatttaggtgttggatttggaagttgacgagtgtggagagcctaagcaattttatctaa
agtactgcaacggtctgcttgaaaacttgtccgttgcgttgcgccgtaccgggtcatcca
gtgacggcagaaattgactgatccgtggataaaacatcctatatagcaacggaaaagaga
acaccagtcacgagaggcacagaaatctaggattccagggagatatagagtgaggtctag
agagaaggagagggagcgctggccgacgacgatggccgcgacagggacgtcgaagagagc
atcgcgttcgctgagccgtcgctatcatcgtcgcgctcccagctcctacgaatgcaccaa
ccactactaaaacccacccccacccccccccccccccccccccgcccccgggctccgcgt
tcaaaggcatcaagcaggcttgcacaggcgcacagtttgcgcccgttgctcgagcacacg
cggcactaccatcgctggca
>PgERF68 PMA3G05225.1	+		Up_Stream_Len 2000
cgcgcccgctcagcacagcggccgcttcgccgcccgcacgccccgcccggtacgtgcctt
tctcgctgccatctacgcctttgtgcgtctcttggacgtcgccgccgcattgataaccga
ttcctctccggccggccggtcggccagcgcgcgcctgaattccggccggcgcggcggcgt
tccctcggctctttgaattccgcaccgcccgttgtcgtggcggcgactgctttcgcgctg
cgtgtgttttctgcgttcgcgttgcgccttgccggcggattgattggaaggtggcggtgg
ttggggacgggcttgcgccggaattctcgccttatcgaggggttctttggattgcttcgt
tggttcgtcggggtggcgaggattgggtggctaagggggttgttgggcgaggcgtctcgc
cacccactctgcttgtctttgtgattctttcatgttcttttttcgttaggtcgatgatgg
tgcccgtaataatcatataatatgttggttgttatgacgagaaattacgcccaaaaatcg
gcttttggttcttgtagttcttggtttggtgtcagatggttgtagactgtaattctctgt
aggcatatgagcgtctcgactcccattgcaggatgaagcgatatgcgctgacctgttttt
ttttttttgggtacaatccactgttgaaagaaaaaaccctctctgcaggacttaactctg
gtctggtatagcaggattctgtaggccctggactgtgcctgctcacttctggtaagtggt
aactggacgtgctgacaagtacactgccataattcttgcttctatttttaagcagctatt
tattcgatggaggttactgaatttcagttgttctcctgtcaaatctttgcttaatctgac
taatgcccctacgcggtaggaacaggacttcgtcagaaatgcattgcaataggatgctgt
gttggaaaattggtctgttctcgccaattgtcttctgggtctgtggagttcgtttcagta
tgttggttactgtgtctacgaggtttttgtgctcagggattgcggataatccacttgact
tgatggattatatgcctcctatatcaatagtacggattttaggatttggtcccggatatt
ttgagtgattgtgtactcctgtttgttcatggtgattcaaggatcagttcagatagtgga
atgatgatgcgatgaatgaatggtgcgatacattgaattggataaatgagttggaacttt
acctgtggttactccttttttttcgcaaacaacgcacaagaggtgtgtttcattttatta
atgtagaaaactagagtacaatggagatggaaaagacccaacccgagagcctacacacct
caaccagaacaggatcacatgcccgccacagagcactagaggcccgacctacggacacca
aagcctatgtggctatggtcagcgacctggtggtggttattattctatgctagtagtaaa
taaatttgtttcctttatgattacgcctttctatattttaataccttggttttgtcaaga
aaaatggtgcttttttcttccttttcgtaaccacatgtgcactagctgaagctttcgtgt
agtttctccttccagggcacgtaatttaagaagtgcacgctattacagcctatatgtttc
agcctatatgtttcatttttttttgtatgttttccttgtatgtcattttaatagaaattg
ggttatacactaagttgatgattaagcaggctatcattgtgagacctagtagtcaaacat
cattgtgtgcttctttgaacaatgctggtgatattaaacacgaattacacgatacgtgtt
gttagtgtgcgagttatcccattattgttagcgccatcgaaaaccctagattattttcat
gggtttttattctaattctgagaagtttaataatttgctttttatatatttccgactctg
ctgcaggtggcatttgaagt
>PgERF69 PMA3G05434.1	+		Up_Stream_Len 2000
cggtccattattgacaggcacgatattgcctcgaaaagaataattccttcaaaaatacgc
gaccgtgtgttgagtagtcagatactctaacttgctaaatatgtccataaaaatgtgacc
agctaaaatactctatgcgcgtcattagtttgtgtcattatataatcatctgcttgacca
tagtgctggtagtatttggatagatttgaaggtctggtctttgatattgcaccctgacgt
gtagttgagatgatatttcaaccatctttcatgtatacctagtaaaagaaacgtgtaaag
atactttcttttaaattccgatctgttgccaaaaaatgccaaccaaaattatattaatgt
gttacaaaaagttgttttagactttctaggtccacagctttaatatgcacttagatacac
tcgcccctccgtccagcaaagagagtgtccacttaattcttctaagtaaaaaatatttga
agttgatcaagtttataataaagagtatccatattttctaatacaaaataggtatgttgt
gaaaatatatttcatcatgaatgtaatgaaacttattagacatcaaacacattgatatat
ttttttataaacctagttaaatataagatgatttgacttagaacaaaactaaatagacac
tctttgcatgacgtatgaagtagtgtatgtcaatatatataataatatttataaactaaa
gtagcccgaacgatttatgatttggatcggatggagtaacttagaagaataatcaatgca
aggggtagtagtaggacgctcgtactaggacaattttttaattttaaccttttttcaaaa
ttatttttaaaaataacacctcaaaaacattattcgcagacctaacccttttggccgcgc
cggcccgcgtggcgcggcaggataacgttgccgcgccccatgcaacggcgcggcaggccc
actttgccgcgccacatgcagcggcgcggcgggcccgccgcgctgaccatcttacacatc
agcccaccgtgccagcgtggcgggcctgccgcgccgctgcatgtggcgcggcaaagtggg
cctgccgcgccacgtgggccggcgcaggcaaacgggttagatctgcaaataatgtttttg
atgtgttatttttaaaaataattttaaaaaaaggttaaaattaaaaaattgtccctcata
ctacacctaaatttaacgggtagtatagaagtcttgaccccaaactcgaatagactcgcc
gtacactcaaatgcatgacaccttgttcatctagcttgttctcgtagaaaagtacagctg
actggtagctggtagctgatttgttatgagtgaaaaatactgttagttggtggctgataa
gccgggcgaacgagttccttgtgcacggaagaatgaaccaaacaacaaaatagaatcacg
tttccttgtatattattaaaattctgataatatttaataagaaggatgatgacaaagaca
agctggataccttttctttaattccgttctttttttttcgcgaatagcggaagacctttt
caacgcatcgatgcatgctttgcttccttcacaaagcaaacgatgatctctcttccgtat
cacaggcagaaccggccaccatcagcaccagactgtctcctcctagctccccattaggtc
aggtcaaatacgcaaggtgtggtcaaaccaagatcagagggtaaaaggtctagagatcga
aggtggagcaccggagccatggcggcggtaagcgacgcctgcccgagcctgaccatgaga
aggctcgaccggcgtcgccgctgccgatcagttcagagcgccacttcccggggcggcggc
agcatcagcaggccgtgctcggaggcgctggggatggtgtggatcgtgatgggtacagct
ggtctgcaccggcaacggcggcggcgccgtcgtcgtaccacgcgcaggcccagcagcatg
gcgcatacgactccaccacc
>PgERF70 PMA3G05448.1	+		Up_Stream_Len 2000
gttgtgggaccacgaaaaggtgttgtgtcacctatttttgaccaagttggccttgtatcg
ggttgggccggggggccatgttgtcccccccccccctccggcttgcccccaaccctatgt
cacgctccctggctatcagaccttagtagccaccgccgccgtttagaattgggtttttct
tagagttttctatcgtcgacagtcgtcgttttcagtaacattcgtgtgattcaatcattc
atttgtagacatcactaatattttgagagttgcacatttatcttttgagttcttgctttt
gttctttgtttggtgggaagggacttagccttcgcgacgaggtcaaccagattgtgacac
ggttgaaaatcagaggagttgtggtgctctcatattgcagggattcgggtctttggatct
gaaaccggatcgatatgtcgcactccacccaaaacgagttatcctctccctgacggaaga
tcaggcaaacccgttcccatcaaatacaaccattttagtgggcagaaacatgtgtatttc
actaccaccttcttattgacatcaagggtaaatagccattgctaacctcccctccagtgg
aattgtgaaaactcaatcgtagattgtcggttctaaaatgtacgttggcctcaacatctt
ctaacccatatcttccttctcaaagtcatcatttcagaaccgtagtttgcttattactac
tcaaaagtaccattagtacgtaacaaacttaaatttcaaaatgaaatcctaaacctagtt
cacctaaacatcgcaattcctaaaaccattaatgttcataaaacgactataaaaggaatt
gggggatatcattccaatgacacaaggatcgacttcctctactttttccatcccagagag
atttcaaagggaggagtactgggtcgggctggaggaggtcgtgcacctgtgaagtgcaag
cgttgccgtgccatgcatgtggtgtgtcaacacctcacctatcaaattagtacctcgcta
gcacgcctagccagggcacaccaccgtggcaccttgttacgccacatacagtggcgtagt
agaggctaattgtcacgccacggcccacggtacacgaccgtagaaataaatttgggagga
gtcattttaaaaatagaaaactcttgctttcatatatttgaaatactaagttcaaaaagg
catcttgaaagttcaaatcgcatttgcacctcaacgaaaactcaagaagctcagttgttt
ggagatgtctttgctacgaaagtctaagaactagttcctttggttggttggagaatcagt
ggtagatggtgagagattgagagcacgctgtggacggatgcaactcgggaggggccgggc
cgccggggaggtcggtcgtcacgttgatcccatcatgcgtcgtgcagtcacccagcccat
gccaccaccggtccaaatcattggttgaccacttttgccgcccccacaccacaccaacga
attgaatcgaatttatgtgggtcccacgtatccatgcctaccatcactcctcctaatcat
tctaagattggccattagcacctcgccatttgtttaattcttgtatttgctttcccgtca
ctatatatatatatactccctccgttccgaaaaaactgacgtttaggacaaggtttgggt
caaaccttgggaatataaattatcaataacttttaagatgttaagtttgtaaatgtgaaa
actatatgaatagatttgtcttcaaaaatactttcataaaagtatacatacatcactatt
tgataaatttttttatattaacaagaggtcaaagttgtattttggagaccgtgtcgctgt
cctaaacgtcagttttttcggaacggagggagtacgcctccatgcaaccgccccatgcaa
cctgctattcagcgtctctctatctcaacaccaacgaccacaactaactctctcttgtgt
gtgtgagcaacagagcaagc
>PgERF71 PMA3G05875.1	-		Up_Stream_Len 2000
aatctctcttcaaccattctccaatccttgttagagagtcgcttaggactcatgggaatt
cccaagtacctgaaaggaaattcaccctctttacacccaaaaagatgaacaaaatcttcg
gatttatccctcgtttccccaaagtcgaatatctcactcttatggaaattgatttttaga
ccgggcagtttctcaaatgcactgagcactatttttaagcccttggctttttcaagatca
taatcaataaacagtatcgtgtcatctgcatactgcagtatggatagaccgtcctccact
aagtgaggcaccaacccatcaaggaaacctaaactttttgccctctcgattaacactgtc
agcatatctaccaccagattgaaagaataggcgatagggggtcaccctgccgtaaacctt
tccccgtctgagaagtgcccaagatcatcattgacctgcacacaaacgctgcccttcgtg
accacattctccatctattggcaccataaccttggaaaacccctcattctaagcacctgc
tgaaggaagttccagttgactttatcatacgccttctcaaaatctagtttgagtccaccc
gaccacccggtactaaagacctcgatgccttccctacaccacaaaatacatgtcaaggtt
ggactcggtgctatttggggtagattatattgtatgcggtttctctaactgtgaatccat
ctagcagtactatatactagcttggctgccctgcgcgctcacccgaggaaaaagaagaga
gaaagggaggctggaggaagaaggagaggagggctaggggcaccataccatactagctcc
gctactaaccaccggcaagccgttctacctagctcccacgcatatgtcctcaaaagaaat
gctgtaacgtgtcgactgaaaatctaggaggccagctaattagttaatgacgtgccagct
tcagattaatttttgtgcgtgtgtgcctgattagaaatcatcatatgcgggtgcgagatc
gttttcgcgcgttttgatgatgacgaaaaggttccttgtgctgcctcctcggggagcatt
tgcacggcgcaggtgatgtggctaccacgtacggggacgacgacggatggacctttcgta
cgggccctctcgagtggacgacctgacggcatcacggcgcgcgggtgcagccaaattgca
tttgccatgtcgatcgacgatcatatcacacacttgacactactcgcattaattgcattg
atcggttactactacactaatttaagtacaccttccttcagcgcgctagctgctgcaggc
tataactgtattaggttaattctaccatcatcgatcagcacttacgttgctttccatatc
gatgctctagattatcccccgcagtcgcctcgtttttattactttgctgccgacctatat
atctatctaatctatcatttcgcgtgtgcatgctgcgcatatatatcttcttttgtcaac
ctatcgattcttctcacagctccggattagatttagattcagggcattattcaccatctg
cttctctctatcaacgtacacgtgtgcccactcgtcgtcactcgccagcagtgttcaccc
acttgcgttggccgccgtaccgtcccgtcccgtcccgtcccgtcctctcaacccggcctg
tcaattgcaagcacagcgtttcaccgtgacagatcgcgcgcgctgctgcggcggcagctt
atcccggcgtttccatgcatgcatttgcatcaacagcgcgcttgatcgctacccgcgcgc
tggcggcgtcggcgcgcgcctatatatatatatataaagatcgccgagatcatcgacgac
ctcacctgcaaattaaatcaatcaatcaatctgcacgttgcaagctaaacaagctcttct
agctcatgtaattctccagagcaggcgccgcgtcataataatagtgttgtgagatccagc
tcgatcgatctcagctagcc
>PgERF72 PMA3G06199.1	+		Up_Stream_Len 2000
ctgccgattttctggcgctaatagtaatcatgcaagcattgtgttaatctttgtgagtac
catgctacaaatttctaagtagttctctttcattaaaatgaatatgttttcatctacatt
gttgtttgaaaaaaagatattgtgatgcaatcattttagtgtttctactttcaaattgca
tcttcaaattctgtagaaatttcccgcagcaacacacagggtatcacctagtacaattat
atagatggaacccattacgagtcatcggtagatttctctcaacatgcaaacattccacgt
cacgatccactataagtcatgtcaccatctactagatcatatatttatgttttcaactga
ttttatgtggttaatatcatgtctttgtcagtagcatgccacaaaattcccttagtagaa
aaaattgtagaatcaataatttagaatgattctctatcaacaaaattatcatgcttccat
gtataatgttgtttacaaaagaatgttgtcatgcaatcactttcgtgtacctactttcac
attgcaccataaaattttgttcaaagtattcccgcagcaacgtgtgctgtatcaccttgt
tcaataatatagatggaacccactaagaggtatatttctctcaacatgcaagccatccac
cttgcatgtaacatcatcatccaatagatcatcaatttatgtcttccactgattttctgt
ggctatagcatccatatatctttgcgagtaccatactccaaaattccaacgatagaatac
gtgaaagatcaatcatttaacaaccgttttttctcgacaaaaagaacatattttcatata
cagtgtcatttgtaaaaaaaatgttgcattgtaatcgccatagcaatcatcgtagtgtat
actttcaaattttcatcggaaaaagtctacatcacccgcaacctataaggggtggactac
ataacctccaacctatgaaatggtatatattaccccttgaactttctaaaaccgatcaaa
ttaccccttaagtcaattttaaaaaatcatagtaaatcatagaaaaatcatatgaaaaac
caattgtgttggactccaaatgagtagatatatacaatgagtatataatatgatatgctt
tagtataattttttacagttataaagaaaacatagatctaaagctacaacaaaaaatata
ctaaagcatatcatattatatattcactgtgtagatttactctttggagtccaacacaat
tgaaattttcattttataatttttctatgatttactatgattttcaaaaaatattttagg
aggtaatttgaccggttttagaaagttcagagggtgatatataatgtttcataggttggg
ggttatgtaatgcacctatcataggtttgggggtgatgtagactttttcctatttttttc
gagaattgactttttccaattttcatcttacaactttgtttcaaaatttccgcaggaacg
cacaggtatcacttactttattagaacgtttggttctttgtgacgtttttcatttcttta
attccaaaattgttgggatatatagtactacttgaacaaacaactactccacttctcatg
acattttccgatgaaagaaaaaatttatcctagtaactcttaacggtcatagttaccaat
ttatcaattttattgagtgtatcatgaaatgtggactctgacaggcctaaacatccataa
acgccttgttttttttaactaatttcatttttaacgaataaacgccttgttttctaaact
gaaaaagtatgtagagaatcacaggcaccaccggcatcacttgagcagccagcgcctctc
tggctccccccttctataaaagtagcgcgcgcactccacatcgatccacactcaaacaca
ttctcctggactccccagctgcaacgccccagagccaccccaaccgaccagttcgcctgc
gcggcgctccgcgttcagcc
>PgERF73 PMA3G06200.1	-		Up_Stream_Len 2000
attggtggagaagctccttagtggaggcggtatcaaggtgaccaagggagcttgacaagt
gcctttgtggcgaacctttgtgggaaatcaagtagggctcttcagagagacttggtgacc
gggaagcaatactcttgtgtggagtgctcaacaacatggactaggggtggctaagtgcct
accaataccaccagataaatcgtgtatcaagggtttgcttcctctcacccctctttatgt
ttccgcatttcttacttacaatctttgtgtgactttactttcatagaatagcatcttgat
agaattggcaataggttgcaaaactcttcgggatgggagttccacactagaacaactata
gttgcacatctagatagtatgttctagtttatgttttgagcaaatagtgataacctaggc
ttaaggttttaagtttccctcattcacccctcctcctcttaggctaacgaacatctgatt
ccttacattgttatgttctgagagttgcgttcaagcatgcagttttctatctggactctt
gtgatgttcgaagaagtaattgttttctaagaccaatcttagtccacaatttcattgtag
agttaccgaaattgaaaaacatgctaactgtttgagttttcatgcggatgagactcgcct
ctcatgatgaaactctgctcataatgaccttacccagtcaacatttttgtagtcgtgagc
cccgtttagttcccgtcacatggaatttcagacactaattatgagtattagattcgaatt
aatgaaaaactcatcccatagcccctcctcaaatcgagatgaatctaatgagactaatta
tgttatgattagacaacgtcgtgctgcagtaaataatctctaatgacggattaattaggc
ttaatggattcctctcgtgattttccgttcattcctgtaatcagttttgtgattagtcta
tatttagttctcctaataatccttgaaaggagtcccaaaattttttgtgccaaaattttg
gccaactaaacaggctcaatttaatgctcatgaaactccatctggatttgataaatcttc
tgaatttgcatcaaaccccgcaatttctcaaagttggctcaaatatatgtatattagtat
gaatgtatgttgtgtaaattcttagtgaaaggacctatagtgtagtggttagaccacctg
agtagcaccagtatgttcaagtttgactcttgtggaagtgaaacaaaaatataaagtgtc
atatgcttcccctgcccaagtgcccaaccacatttatcaacaacatttcaaaaattacca
gcacgccttggcatcgcttgagcattttaggcggtggtactgatgttgtcttaaacagaa
gagatttaacatattaaattcaaaattataattatttcgttcattgggtttgtgatcata
atgtactagttcttcatctttgctctatccaactatcatccatatcttaaatgttaaatt
gatttcgtcctaaaaatacctgggcgctgcttgtttcactgaaacagaagttatcctaca
tactgattcaaattacaaatggactgatagcgagcttgtcacggtgcaccagaaaaaaaa
atactccggttcatacacccccgaatgttttggttgatctaggagtactttcgttttctc
ttaaatctaaatctattcagtaataacctgaaggaacgtaaagatacaactgatcgatac
ttctcgatgcaccaccagatggagtaaattcgtttgctccatggcgttggaccatagcgc
cgtcaggcggtcagggcgtcagtagagatagaggcagaggcaaccctgccttttgagctt
ctcggcttgcctttataagtagcgcacgccctccccatcgatccccaagacaactcatcc
tcgctcggcacctccgccccagcgctgcaacgccacaaagccacctcgaccgaacacctc
cgcgctgcaggcctgcagcc
>PgERF74 PMA3G06414.1	+		Up_Stream_Len 2000
ggagtgagcttcacactacactgacactttcagttcctccagcctctcttgcattttcgc
gagatgcatgcaagtaggtgatttgacgtgtctaagcactgtaagaccggctacagtacg
ttgtaaaggcaaaagctaccgaatccttcagtctttatctatcacttcatcacgagctct
gaattgtgaattcaaacctgataagttcttgcaaaaacagctaaccctggaaaaatcttt
actccatcaagaaaaccacgaacttacatgcaaaaagcgcgcgcgatctccctctccttc
ctcgatcgtccaagaacacaagaacattcagctactacgccggcattggtggcttgaggc
aagagatcgagaagggcggcacgccgctgccaaaaccagaaactgacgcgccatttccga
aacttgcttggggtccggccggtcgtcagtccaagcagggtcacataccagtccaatcca
gcgattcacctcgaaggccacggccccatcacccggcccccgaatattgtagagcgggca
ggcctaggctgccgccgctgcccgcgtagccttgtgccctattactggcggggagggttg
gaactcggaggcgcacgcgcgggccggcgcgcatgccgcggctcgcctcgccccccgcca
ccagtcgccacgacatgtcagagagagagagagagagatcggcccggccgccggccggcc
gggctcttcttctcttccccgcttgcttccacaggtgtgcgtgcgtgcggccggccggtg
ccggggtttgaccgccgtggcgagcgcgcgctcgacgcgacgcgagccctctgccgctga
ccctttttcttttccgcgctcgcctgggaatctttcgctggattcgccgccgttggacgg
gacgaaccgtccgcacagtaccggcaagtgcatgcatgcgtgcgtgggcgcacggttgca
tggcgcgtcgcgtggcgcgtgggtgggcaccttcttatcggatgcttcttctgattgtgg
attgattgagatccaaggaaatgttgggctggctgatggtttttaaacggctgtgatccg
atcctgttctctgcatattccggggtcagctttcttttcagactgctggatcggaggtgc
gtgaattattaacactaggatatacttacatttggtttaaatgttactagatgtgtgaaa
gcagcagctctccctgcaatgcatatgaacacacacacgagttgggcaggccaagagcca
cgcgggttaacctttcagtttgctagcacaaccttattagagttgtcatttaaaaagaaa
atcctcgggttgtaatttcctgtgaacgttgaacctgtatcgagaatgatgtgctgactg
atcaaacgtggcccactttcctggcgtgaaaaaagaaagaaaaacttttggtccacttga
taaagaaatgggacgtgtgcttaagagaatagttaaaccatacaatgcaatcgcctgata
atttgcatcttagacgttctagaactgggcatttctggttgcattggtatgtaaagcaat
gcaaattgcactcagatgataatctccacatatgtgctttcccctcactatattttcttt
gttacttgagtgtgctactagtaatacattttcaatttaacaaacctacacaggatctta
tgtgtctttttccttgacctgtttaatccttaattaagaagcaaaaaaatggactactct
gccacctcttataaatacagacccttgtacagcactttcacctcctctcaggtggccagg
atattttttctggcctcttcctgcgccctctattcacattgacccaaccaaaatgtagtg
ctgcccctgaaaagatatacctcccatccccctatcagcttccaagtcccacctctttca
tcctccttcctcctcgcaaatgctatcaccgctctgatcacacacaaacctaaccctcac
tgttctatcccggcccctag
>PgERF75 PMA3G06672.1	-		Up_Stream_Len 2000
gcggcactttcatcgaagggatgtagatcgcggcaaacttaagctaattacatggagcta
atacgtggtccaactttgtccagcgcattattctgagtacgagttggttcgacggttcaa
ggaatgcatcccggcctcatgtttggatccgcaaggagacgagggaatggtcaattgttt
gttcatctagcgaaccgtacgtaattgtctgtgcagttcatagttatcctcactcgtagt
acttccttagtactcagtactcactgattactacagcaaattaagctacaaactcgctct
tttaaactacgagtatattttcctcaagtagaagagttctatacgcatgggcttatgcaa
acaccacgcaaattaagataatacatagtacctccgttcttaaatatatggcaccactga
ctttttcccttcatttgactattcatctttttctataaatattttgcaaatcgataaacc
aactagttaactaactttagggtacacatttgactttagttaactaacttaatcaataga
tatcggtggttaaagttggagtaaaaagtcaatgatgtcgtatacttaagaatggagtac
ttgtgtccacttcaacttgtataagctagatattagtcatgttttagtatggtaaaatac
caccaaagatttttaaataagctataataaactgccaaaatgcttatttcagcttatttt
gaaatcctcttgggtattttatcatgctgcccatgaccgatagtaggttagggaggtagt
gacaactgacaaatcatcaacctctcccattgcgttgcactccaacagaccacaacacaa
caacaaggtgcgcatgaagaagaataagtaaggaaaagaaagaaacgaatcaaggggcat
cacgtatgccgcagcacagggccgatcaatactataagcaggacaggatcacaggaggtc
ctaaactactggcggggagaaacttacaagcaagaccagtttgctagctggatgctaatt
taagataccgctttccgtaaacaactcagacgataagctgagcttgctgccgctccactg
ctctttcggcatgaagctcctagataaacccaaatcatgcacacacactgatccccacat
aacaaaaacgcaaacgctccgtcgcgactcgcgatgcaaacaaacctggtcgcttcacaa
tcggtcacgcattatactccggggtgtcgactgaatgcaatgattgaatcggtcacgtac
atacatatgcaccgtcaaattattgcgtgtccacgaaagtctttagcccaggacgttaga
gccagcgagaacaaaaccggatgcgacttccgccggacgcacgcgcaggaacgcggtgga
gggaggggacgcgcgcgggttctttgctttctcgatcagtgccgtccaagaccgaaacca
tgtagccgcggcgcgagcgacagcagcagcagccgaaagcaacctgcaacccccccgcgc
gatcggcccagcgcacgcctggcgatccgtgcggcgacgcctccgccggcgcacgcatcg
cggcgtccggcgtggcgcgaggcgcgcggcggcgagcgggtcaatgcgcgtggggcccga
cccaccgaccacgatcccgttcccgccacacaaacgaaacgatcgtcctcctttttttcc
ctccgccgccccgtggaacgcccaggcgagcagcaaaaaatcgggccgcctttttggcaa
cgccccgacctttataagcgcgcgcctccgccacgggacgacccccctccgaatcagaac
cgcgcgccccattggctcgcgccacaccggtccgcccgcccccgccgctgatccccttgg
cagaagcctcgctctcccccgttttccacgcgcggctcaaagccatagctcctcctcggt
gcagtttgcagcgggcggccgggacacccacgcaccacactcgacctagtccgctgctga
tcgacgcgttggaggctggg
>PgERF76 PMA3G06819.1	-		Up_Stream_Len 2000
cttgttttatagaagatacacgtcgatcaaaaacacgtaactttacgtggaacagactga
ttgatgagggtttggattagggcccctaaagcgacaagataatcacccttgagatggagt
cttctaacaccattgacaacgttaaggctaagatatagtacaaggagggatgcaaatctt
cattaagaccttcaccggcaagacaccccatctccgaccagcaggcgccttgcacgacaa
gtctccgccccgccttggactacttgttcgcatgagaagtctccgcctccgaccactcgt
tggcatgagtagtttccgtctccgactaggatgggcccacacatggaggtcgggacgcgg
ggtccggtgccccacacgaacgtggcgctgccccaacgctcaagctcccccgcgacgaca
tgcaaggctctagttctcaacgccatgcaaacacttaggtcgtaacgtggtgggcctaat
caacactcaagagagctgagtcatctaaggaagaactcggagaaggcgccaagtattcgg
aataaacagtaccgcctggacacatggcgatcgcgagctccactacagctcatcgccctt
cgcttcctgacggacatcgacatgggaaaagacctcctaacaccgtagcactgtagcgca
tatttgtatccccgtttttgccccctcacccttgcgtctataaaaggggaggcgggcaac
cgtttttggggctagctggctggttgatcattcaaaacccatacgcacgtagctcgagct
acacccacagggacttgggctccgacaccctctcccgaacagcttgtaacccctactgca
cgctcccttagcataaaaacacggtagctcgaaactggatgtagggtattactcctagga
ggcccgaactagtataaatctccgtgtctcccgtgctaaccatccgagtccgacacacga
tcagatacaaatttactgtcagcggtagagaacccgacactgatttttgtgaagtcctaa
aagattaggagtgtggattagaagttgttggagaggtattttttttaccatgttactaaa
aatcaaagattgagaaaggatttagggaatttttagacacaaatattatgttggagattg
aaaacaacgatgaagtggtaggtaagcaattttgattatttgttaggagtttagtttcta
agtaatttttaaatacaatactttttagaaaaatattaacctgtgcaaaagtaccagtcg
acgtactcagcttcacacgacacatttctattttattagtcaaacattgtaccatcctca
attatctattaaatacggagtcaaatataaattagcttcatataaaaatctcaaaccttc
aatctttgccaggtgcatcaaataattattaaaaagttgtcaaatcttcagtcttttttc
caagtgcatcaatcaaataatcataaaaaattaagcaacatatcctgcggcaacacacaa
tgaacacctagtatgaaacaaaatcgtatttttgttaactgaaatcaagtggctctgggc
cctgccctccacaaatcatgggtgcgtttgagattgagcaatccttgtatcataatggct
ctagtgataaaaatccttcctatccgcttattcaaatttatctttttttatgtaacaatc
agtaccaaatgcattcatgattgtgcgtacgtatgtatgaccacagcctttatttcaaaa
aaaaaaaacgtaagcccacggctataaaactgtcgcttcctaaacgattattttttcgcc
acgtgacagtacgctgggaaagttcaacgaaggtcacctagaagcacgacgacaagcaac
aacgggaccccacttctccagcctccgctatataaaccgcaaccgagaccaacctctcaa
acaaatttcaaaccaaacacttcaaaatccctcaaaaaccccaaatcacgtgacagcatc
acagtccgagcaaagacaag
>PgERF77 PMA3G06823.1	+		Up_Stream_Len 2000
cgtacgggtacgggctccagggcagagaaaaactgttggtactctggtactgtagtgtac
tggtcgatacaaggcaggtcagcgagtgtgcatgcatgtagagtagttgtgttacaggct
tacagctacgtatacagcaagcaggccggggcgggcgcgagtcgcgaccgtgcaatgcat
gcacacttgctcgcgtcgtgttcgtgtgggaaccgataggaacgccaccggatacgcgtc
gtccaacagcggttgccttccccgccgcatgctgcacgcaggtgtcactgtaccggggtg
gctgtctactagtagctgtggtaacgacgacgcacccgtgtcacgccccgctcgcccgtg
acgtgggcgtgcggtacgcgacgatccacgcgagccgagccgacgagccggccggccggc
cagtcggccaccgtctcaattaatcatgagttagctagcgtgcaggccagtcatcaaccc
ggtcacgtccgacacagaaaaacaacagcagggtgcagtggtgatggtaactggattggc
gaaggtgccgttaatggtaggacacgaacgcccgtgcgacgagctccatccaaattaaag
gtcgaagcgtacgtacccatccggtgcgcgtacaacggcacaacctggaattcctcggtt
tcagcaaggaaattcagggtttttttgtattttttttccaaaccggcaacccgccgcgtg
cacgcggatcagcgttatcgggcgcatatacaacataccgatcgtgtgactcggcacatg
ccaatatgccatgatgcaggaaccgcaggctatctacccatgatgacacgagataacgcg
cgtgtatccacagtcgggccatccacggatcgatcgccatctgccttaactgacgctttt
ctggtcagctgtgctccaaaggtcagagggatctcatccggtgccttacttagctcggcc
gagacaacggcacggcggcagtcggcagggacctcatccctcttgcctcccaaagttgcg
agacacatggaaagcagggagcgatctaacacaacgcagcaaccaacaggcagcctccgc
tggatctgcgtccccacggggtcagcctcaccaccttttccgttccggtccccttccctc
ctccgatctgccaacggatacgactcgtgtgacacctgtcagctacggacccatcaccca
tgcaccacgtatactaagtcactgttgtctctgcagggcgtgtcaaccatgcaagtttgt
tggcatcacattacactgtacatggatcagaacaaaactggaacttttggcggtcttcga
aacacaattttgtacactttttatacatggttcataacttcatatgacgagtaccgttag
cctgttttttgaacgctacgtggtgaccagtcatgaccaatatgttcgtattattttgaa
aagcatacaaacttgtccctaaatattaattttcctgtaaccaaatcagaaattatgagg
gtgttcggctggtacaatgaatagtgctcggatggtagaatgaatagtattctgtgagag
gaaataagtcaagacaagccgagatatgccagcccaacagcctctattttattaagacta
cctaaatttgtttgcgcaacaacgataacctttgccggataatcccacttccattttttt
agttatgccggttcgttagtacacgagattaagcaatcaccacgagtccaaaagcgtctc
gactatattcctcctcattccatctcctctgactatactaaacccggaaatcagaagggc
gaaaagaaactcctccacgcctatataagtacgccagcggccaagcccccaggccccagc
tcatcatcgcagtctgcagtcgcgcacacatccaaactcccgagtccccctgcctgtctc
gcggcctccgcgcttcggcacctcagctccacaccacaccgcccccgcgagctaccacgt
cgtcccggacacccagaacc
>PgERF78 PMA3G06843.1	+		Up_Stream_Len 2000
taggtcaacacaaggccataaatgatgagggcatgcctcagcatggtcgtcctttcatga
agggtcgtctgtttgtcgagttcaacgttgagttccctgagcctggcacgctgtctccta
gccaatgccaatcgcttgagaagatcctcccaccaaagccagggagccagctgtcggaca
tggagctggatcagtgcgaggagaccaccatgcacgatgtcaacatagaagaggagatga
gacgcaggcagcagcagaagcggcaggaagcgtatgacgaggaggaggaatctggaccga
gggtgcaatgcgcccagcagtgatctcggttcattcagtatctccaaaagttttccatca
gatctatctctatctgtattgattcttttttggcaagaaaaaagatttaaccagtgtgta
ggtagcgagtagagtctgaagacaaaaggaaacgagctcataatgtggcagtatttgttt
gaacatcaatcgttacctacaaggatctgtaacctggtcgttcggttatttgagtagcgc
cgtgcgcgactgctgtagtattccaggtctactgttacccatcttgtgcctgatttatgg
tcgatattgttatgctacggactactatgcaaggaacatggatgttagttggttatggct
tgctgtcgctggcctttgggctgcagagtggtaagctttgatatattagtgtttctgccc
tgctgccaccatcatttggttggctatcgtcgcatcgcgctactgttaaattgcagtgtg
gttgtcgccggctcgccgccgctgtggccttttgctttcggctggctggccgcgtgggcc
gtgtgtaattcaggtccaatccttcttgatcttccgctactgttcactcagaaaagaaca
attgtgcccgtttggcaattgatcagccacgtgcctgccgagaacagggacgatcctttt
cgtccgctttcggggaatcttgctgctcgcgatgcgcccttccctcgtgtcatctgccga
tcgcgacgggcgggcggagtgtcgatgcggctcgacgacccgtgcaagttttgcgtgcca
accatgccaattgccaagctcgagagatgcgatccaggcaggtctctcacgtgagagtct
gacctcggaacacgttgcatacctgcattcagcaagcgtacatggcgaccgagacagggg
gtgaactgtgaaccccaacagatcgcgtaagacgagggccgtcaaaatacagtattctct
acgatgttcaacgctccggaatcttctgttctactagtagtatatttctatgccagcaca
cgttcacgctgtgcccctttgccatttgcgtatccctgtccgctgcagctgcaccaccgg
cgcacgaaacaggggagcgacccgcaaggttagacgagcctgtcggaccttgcattgtgc
acgcgctttaacggccggtggttgagatgtagcttcctctgtgggcgattgcgcctcgaa
ttccaaacaacttcggaaaggctcaagaaacacgagaagatcgtctggacacggaggctc
tcgtacgatttgggacattagaatctgtatgaaacagccagcatcgtctgtgcgtctggc
caagtggcctatatgatgcaaattcattatactctgacggtctgacctgaccaacgcatg
ccatcaggctgcctgacaggccgaaccaacttgcaaatatcataacagttccaggaacgg
aattcgtcaggattttattctattttttgcagatcaggaaatcctaaccaactcttgagc
ctattacagtgacagactcactaactctctggcgtcacccgctggctgtggctgcggaac
tgtggagctggtggcgtctagcagcgcaaaagacaagctcgagctatttatacccgggca
gccggaagcgctctcctccgcggcgcaccagcaccacccccttccacggcccagtacagt
aaggctgagctctcggggcc
>PgERF79 PMA3G06844.1	+		Up_Stream_Len 2000
tgaaacattttctattacacttcataaaactaacacccaaactttggagccttccacaac
ttatcagactctgagaaaagttgtataacccaaacctagagcaatttgttgaatcatgaa
tcgccttctagattcatcggtaaaaccgatcacactgttttccctatctgttggtgggcg
gcctggaataatttcctacacccccacacaaaaaggttggaattggtgtttatgatgttt
tagtgtctctcaacacccactttggttttcgagagcgtgatgcgcatccctcttgataga
gatgaatacatgtactcaagactaaccattcaatataattaaccatattgagctcgatat
cttaaacttgacggttcatctttttctttgtgaggattcacttaacatcatgtcttcttg
tgcattcacattgaactagataactcatgtatgatcaagatccaactttgtataaagaat
ccacttttattcttcatgtattaagaatggttgatgccttccaatatgacactcctcata
gcttgatcgatccattgtattaggccaatgcttacctcttctcctattctctattgcata
ggtccttgtgcctcaagccctttgtttgttctttatttgttgcgtgatccttcatataga
agtcatcgttatttcttcttcatatttgacattttgaatcacacattatgggccaattta
gccaggctctcgccaacccaactccggctccatctactataggtggtagatagggtgtca
aaggagcaggagtcggtgtggctccattgcctacttgtgttttagtgtgtgtgtgggggg
gggggggggggggagaaaatgagttgtcatgtggatcattgcatcatcagtaagtactaa
cttgaattcgatttctttagctttgatgtttgtttagatcttgattgaaattgatgcatc
taaatttactttgttcagcacaagcaacttcaatgtcataccaagctatagccatctcac
cttgtttatttttccctttcattttgcataggcccggtgaggtaagatcgccctacgggt
tttcattaagaagaagaaatctcttcgggcctagaaaacatctgaaccctgattcgaacc
taggtctcctggtcatgaccgtacctcagcccctctaaccaagtagactggagaagcttt
ggttcactatctctttgccctcatgttttcgttggactaatcaccagcacacacacttta
ctagacacattagcttcttaataatgttagcagtacgttaatccatcaatactcacttag
ctggtgagtactcactttctatttgttactaacacgtagaccccagggacacacggggca
cgcccatgtgtcacttcctgttttgctagttttgttgaagatctttaaaacggtactcag
ctacaatatatctagatgtatacaagcatgtatgaacctaaaaattcagaacaaactaca
atttgacaatttgaacagacggagtaccgattaaaagaaacaaaccacatgatcgttaat
tgtcagatcaccagttctgcttggtagtaactcaactagctggcgagatagcagtactcc
aagctaatcacgtttctcggttcagtgcttgccacccgacacccagcacagtgcaggttt
atcagggttgactaatgactttccgtaagggttgttgcagcccactgccgcagtaatgca
tgaccttgaagcaattgatagcgcgtcttaacactctccctagcacattcctaataatat
ttgcataccaatcacatttcccctcggggaagcaaaacaactactatacccacggtactc
cccaccttgacgaagcgaatttgttaatcactccctgcaagtatatagcttgctcactcc
cactccgagctcgtaacaaagtcatcacccatcacatgagcttgcgtgagaccgcgagcc
gcgcacgttattcaccggtc
>PgERF80 PMA3G06845.1	+		Up_Stream_Len 2000
atagatatttgaatttagtttttaaacaaaattatttaaagatagaaatattgcactact
tttttacaaatgctgttaaatttgtggcataagcactaacaacgactatcaatttgggac
ggtgggagtatatcagggcggagtcgggcccgtccgggtgcgtccgtacgtgtaacacgc
tgggcaatttgcagccaatggtgttgggcccttcattaatacgcaccggaaacaaagcca
tgtcacagagtccatactccatacacgtccttctcttgcttttcaactcatctcctcctg
gaatcgtattaattcacattcacgcaaggcactatttgaatatatatatataaacccaat
ttctccgtgtccgtgtgtctggattatttgagtgaaaataaacgaattttccaccctcaa
cattgctattactaattgaagtagactccttttgaagcctccaggtgaagtcacatagat
cttatgtgaacactagagaaattttagaaattctcacaaaaaataaaacatctaaccatc
aatcggtaggttcaaatcatcataaccattagattgattatatttttttaaaaaaatacc
caccatgtcagtatgaaaatagcctaaaataatccttgaatctatatctaaattacccac
ttttgccattataaaattaattcaaaataaccctaaatttgcaactaaattacctacaat
taatatttaaaataacttaaattaacaccttaaatttgaatttattattatcgtaagtag
ttaaatgtggatgaaaatattgtagagtaaatcctaaataaaatatatcaatgggtgaag
ctaataataagtatatattccatataaatattgtgtttgaatatttaacaaatgataagc
agcttaaggtaatagttgtatagctatgcgaccttttttttcatgggagactctgtcatt
gcttcacacttcccacaagacatggtaggaaacaaaacataaaaattcccacaaaaatct
agtagttaagattccttaaaataataatccagttaaaatattaatccagtgcggtgggct
agttccctcctaatacgtgtggatggaaaggagttcgtgtgttcctaaacaaaggcccga
ggatttcaaattaaaaggagtttgaagaagggagttcgaccaagaagttccgaggatttg
agattcggatccggggtcttaataaagagacattttagcatgtgtgcgccgcgccctgga
gttgtgacgcgcccatatcactgggcacctccgatccgtctccatgcattggctccaagc
agaagtgccccaaggcccaaggcatacgcacgacgcgggctacctatctgtctgacctgc
atggcggacatgtagcagctgcaagcgtgtgctacgtaccactaccacgcacacatgtcg
ccgtgacaaagttcggtattaactccccccaacgcccaccagcaatgacaatgaacacaa
agccatgagcaggagtacccagcaacgtacgtacgtacacatgtgttccgtcataaaact
ccattgctacacgtacaaaacagaaggatggttttcggaggatatcattgcagtgcaaaa
cgctctgtgatttgacaccgcaaattggcaggacctggcagctagcgacactgaaatggg
aaaaaattaatctaaatgactgccttgtggtaccttacattgtttacaccgcgtttagcc
ggagattacggtttttttttcaagaataagcgcgtggagacaaagcccagcccccccccc
cccccaccccaccccacccccgctcccaaaaaacctgtggtactctgtcgcggcgtccca
cggtcaatctcccggtacactattcccttgcaggcagggggcatcgatcgctgtcctcga
cccctcgttccacgtcgcccccataggcccatacacctcatctcctcatcataaaacccc
cctcgctcccgcaccctcag
>PgERF81 PMA3G06992.1	+		Up_Stream_Len 2000
ggcaccgtgcgcgcggtgcaagcgatgggaatgcgaaaagaagcagcaaacagagggaga
gagggagaggtcacctgagcatgaatacctttgttttaaaacggccacctgagcaggagg
aggagagcgacttatataggcgagcagacgtaaggggatgaacctggacgtcatggttaa
tgcgcctcatgcagtaacggtcgcggtttaaggcgctatcgttaaggtctagtaatggtt
gcggttttaagacgccattattcctcttcaatagccaacatcaaaagatgctcccgccct
gcaacacattacgtctgtccgttcgttcgaccgatcacaccgcacagtctgctcgtctcg
tctcgtctcgactcgactcgacaaaagcagacgctgctgcataagcactcgacgcattaa
acaaatgacctttaattctttcattatcataataaatgactgtaggcctatttattctaa
caccgactacccaacaaggaacaacaattaccagaaccactcaccgtaccctgctcgtgt
aacaacttgcacagcaacacgcaaaaacgcacaggcaacaaaaaaaaactaatcctaaca
agtatagagattcagttcgctttatggcgtggctttatgcgtaatattcttatatatgtt
ttccccgtcgagcacgcaccaaccccgggttcatgcatgtggctgatccgaatcaacaga
aacagcagcttcgtcagagatatttgtcaaacccctctgtctgaaattaacagggcgccg
ctatatcccgaaacgcgggcaagcaaaggctactaggaggacggacaagctctcaggagc
tttgctcgtccaaccacaacacctgcgtcctgcgtgcgaccacgacggcagccttcggtg
aacgaaacgtagcggagacagatggccgccgcggggaacggaggcgaccccgcctggcag
cgccgcaaccccagcacccgtcagtccgtcagccacagaacttgcccccacgtccggccc
gcgtatctcgcgagcgcggaggatggagggagaggggccctccaacccccaaaaggggga
gagaattagcgccaatcacctgtccgcgggagcgctaatgacagagctcacacaaccccc
gcgcgcgaaagctaggctactaccgcgctaattagaaaggcggacagcgacggcgccatc
tcgctgccgcgccggggaagatgagacgaagcaaaggtaagcagcggttttatccgggtt
gcgcttaagttttaggtgcgctgctgtctcctcgtgcgctttgcttcccaggcaccagct
cagcgctagccatacaacacaacaacatgcggcgccatcccccgctcgaattacgcgtct
gccgcccgcctccgtccccatcgcgcgcctccgcctccgatcttctgtatgcttcgctag
ctcctccccgatctttttcaccatggcgacccgcacgcttcgttcccgcttctttaccaa
cccatatatacccgcatcccccctcgtccatctcatgacacctatagctagcttgcttgc
gctctctcctcgcggcacaagttatatacaggcgaacgcacgcgcgcacgcgcacacaca
caaatcgatcgagacacacacttcatcaccgataatcatcagttgcgtgcaccatatagc
agataggtaggtgtgcatataggtgcactgcagcagccgaattcggcacatgtcagtagg
taaccagatagatggtcgtgccctaagggttcatggctgagcagcagccgccgcctgcgt
cgtcttcgtcgtcatcgccgccggctcctcattcctcttcgccttccccgacggtgcaag
tgcaagtgcaagtgcaagcagggctgccgccgagccaccaccaccaggcctcgggttctt
cgggtcccgcctcgcctcattctccttccccggcggtggtgcagcagggcgccaccagcg
acgccacggcgccggcggtg
>PgERF82 PMA3G06993.1	+		Up_Stream_Len 2000
cagccccccagcgtccagagcttccccgtccgcaagccaccactccccgtccgtcgccgc
ttcgcccctaccgcgccgcctccggcggcttaccgcgcctcggccgcggtttaccgcgcg
gtagcggcggtaagccgcgtcgcgggcggatctacgccctaccgcgcgggcggcgcggtt
agccgcgcgggaagcgtggtataccgcgggcgacgccgcggtataccgcggttaggtttt
tttgcttttgagtagatttaggctttaggaattgtgttaggatctaaaatttgtgttagg
atttaggtttactttggtttagggttattggtaggatttaggatgtgaggtagaggtaga
aatagaattgctgctttaggtagaaatggaattgttgctttagcttttaggtttaggagg
ataatttgtggcatgatgtaggatttgcgtaggatccaattttagttaggatttgtttcg
gaattagattcattttcattaggtatagtattaaggaagtgttttgtaccattgaacttg
tgttgtatgaactatttgtatgaactatttgtatttgaactaccaactcacttatgcacg
gctagtattattgtgtttggtgtagtatttctatgtataactataaatcattgattgggg
gtgctatttaacactaatttgtgccaacaccatgccaaaattttcatttattcgaagccg
gatggtctttttctttgcaccggtataaactcgttaccgcgcggtaaaaatagtttatac
cgcggtataaatagtttatgccgcggtatacccctggataccgtttgaactagcggtttt
aagcggttttggtttgaaatttgaattcgagcggtatttagcggtataccgcggtagctc
cccttaccgccccttagcggtaaaaacccaacggttggtaaaaaaaaccctgcccgtgat
acggtagcttcaagtcctactgcaaaacagcgttgacaaatacccccgaagagaagtcga
gatatatcttacgagtccacgcacagaagaagtcaaatagtaacatatacagcggctact
gcgtcgactaacgtgcgggatcatcggcctggtttgcgttgatttctgcagtagctagcg
gccgggtctccacggcgccgtacgctcgagcatggcctcggcaggcgcgcacgcaagttg
cgagagcctgcgcggcgggcgcgtacgctgccaacacagcggtcgccatttatccagtcg
aaaacgaaagaagaggctctggttctggggagccggagacgaacgccagcgatatacgcc
gggggctggccggggtcgctctccatcaccgttggcgatctggaaacccccatcagacca
agtccaacataactgccgcctaaccgtgcgtgcagcgggatcctctgcgtgtggctcccc
tctccactgaaccagcgcgtacggcgtacagagaatcccgtgctatccatctcgcacgag
tgcgcatcagactacccacttggggagccagagctaggcgacatcccctccaaaaccctt
caggttgaagtgaaaagagagtggcgggcgagtccacgtcgctcgccgtcggagaaagaa
aagagagcccaacatagcagcaggggagaggagggaggcccagccaacacccggcagccg
gcccacctcggatcccatgcctgcgcgttccgcgcgtcgccgtcgtccccgagaccccgt
cccccgcaaagctccagctggttccgaccccgcaaagcctccgagcccccgcctccggcg
agtagagccccctccgacccatcaagtctcgctacctggctggcgcctcccgagccgcac
cgcgtaggaacagtgcacgcggccacgtccctctccacgcgctaacctatataacccgcc
accttttccctccaaattcaaatcaaatgctccgactccttcctgcccccgctcaccacc
gcacccgccgggcacccgcc
>PgERF83 PMA3G07650.1	-		Up_Stream_Len 2000
atgcttcttccgtagaatactttaaatgctatgtttctttcactatcaaatcaaaaatcg
aagtaccagtttttgcatgtgcccaagttccccatgtgcacattaagatgtttccgtacc
ctattctggttcttaacttactattgctagcattgcacacttgggcagcaattattggac
cagcaatctccaataaaagtagttctgtatacatttatgcacctagttgatctcacattt
gtcaccattttagtatccgtgtttttgtcccgtgtgccaaagcattggtcaggaggcggc
cgaggtcggcctggggtccgtgtgtggcccaggtcggcttgaggactgtatgtggcccag
gcaggagtctcaggatgggtttcgtttcccaattcccaatgtcagggcggggctggggtt
cggggattttcttggcctgcgtgagaaggccttcttcttacatgtaatgcccggggcggc
ttgcccctcgcaggtcgatttttttttgttttctaactacatgtatcattttttcagtag
acttaaacaaatcctttataaatttctttctttcttgcatcatcaatcaaattcttacgt
tcatagggtacgaggaaaaaagcattaaacatagtactgcaagtacttttcattgaacat
actccctccatactggtattagaagatgtttaggacatgattgtgcataccaaggagtga
gtaaacaaggaaaactctaccctacttttagcacaacgggtcctgtggccggaggtcgtg
ggatcgaccccttgctcatgcattatttttgctgttcgcatctatttttgcatggccctg
ttccgctgggaacgctggttgcacggcgaactgctccgtcgaaggcgcgaggcacggcga
gctgctagcacatgcgtgcgttggctagcctggagatgcaaagcgacgtttggctagcct
ggagatgcaaggcgatgtttggctagcctggaaatgcaaggccacgatcaaactagatta
attaggatgcttgcggataggccagcgggtggacgatacgcagcgcggaacggcaaacga
agtgatgctgattaaatgccgcggacgacgacgaccgaagggcatggccaattgcgtccg
tttacagagccatgagcccaaaacatcttcctttctacaattccttcccacccctagaac
atcttctaataccagtatggagggagtataattcagtattctgatctttttaagggcaca
gaaaagagtttttgcctgcgactcaggaccattctctcttttttggttaaatgatcatga
ccattccgttgttaattccttatggcttagcctacctcatagcaactctttcatatcttt
ggaatttatagcttttctggacagttttcctgttattttatttctatagcaagcgtgttt
agttttttgtggcatgttactaatggtttcttgcaatggtgttctgatgtgacggcgcat
cagtttatttaggtaactattacttgttcatttcccttcccatttcttgtgtttatggtt
tgaccattcccccaaatttcctaccttgcaggaagttatgatactgaggagaaagctgct
aggtcttatgatgttgcagctcttaaatactggggtgaaaatacaagattaaactttccg
gcaagttgttctgcttttgctttgttttcactgtgatacatgtcaatggcatgaccttat
gtgttggaatcattccagatttcacaatacgaaaaggaactggacgacataagggactta
tctcgagaggaatgtgtgacatatttgagaaggtgtgatattgatcttatccataaccca
tttgtaccatggatgattagataaatgaccatcgcaagaatattgcttcttcctgcagga
ggagcagctgcttttcaagaggggcttctatttatagaggagtgacaaggttacctcatt
ttctttattcagcttgctcc
>PgERF84 JPMA3G07691.1	+		Up_Stream_Len 2000
gccagaaaaagtttgaaaattcattcgtctcgcaccgattttcttccaacgttgctctcc
gcggattaattggtttggtactacgtgtgtttggttcctcatgtttttttcacacaacaa
aaatattttttctgacgaaccagcagcattgtgagagggactctatactataccatcacg
tggctctggagactttgtgaccatgattagccaataagaaactcatcaattgtgcaatgc
aagtagctggaacctgcaatttccaattggtggtatgattgaggaggctaccattcgaaa
ttgtccttttgcaggtccaaatcaataatggtgcccacaagctcgtgagccctcgctcgg
atcaaagaacgttctgaacccaattgtgtttgaactacaccaattggttttccgtttgaa
agcaacattaacattatcacgcgggtacacccaagataagtaggagaaattttgtttatg
tacttctagttacaataaaagtaaacaatcatcaaattaagtactcccccgtcccaaaaa
gaatgacgttttatgattcaaaatttgtcccaaaaagaatgacgttttacttaatttggc
atgtgtgcatgtgcatgtaggcatgcagtaatcaattagcacctaatatggcaaatagat
aggggcaatcgatgtcatttcacctccttaataatctgtcctaaactttttagaatgaca
ttctttttgggacggagggagtagtagatatattgttcttttttatttatcatcctaaag
tgaaaatttaaaattgcaaatcggaaatcttatcgctgctttaagagacagtccggtgca
tttttttcagagtgaaaaagaaccgtgtatctttatattaagaagaaaacacttgcattc
atatagctatagtaataaaagaaaatatcacggaaacaactttcatataaaactaattcc
ttattttaaccctatcaaaaatcgaaggcgtgaagttaatcttaatcagcagtcaccaaa
tccctgaatttaaaattatataaggcttttagctcttggtgcaagcgaaaagccaaattc
caaagaacaaatggcgtcaccgttggcaggtcaatccagcacaccatccccagaccgcaa
tcacacgggagagagcacacgtggcggaccacgactggctgcgacttggcattcgcgcgt
gctacctccggtgggatgacgccagggacgagagcaacggccctgctttcaaatttcgtt
ttaaattatttccagggggccttgtttagctgattaatctaatcattttgtgctaatcca
ccgcggcgaagaaatcgcattgaacagcgaggaagagatgctcgctcgctcggcttggct
tcgcgtgctcggggcctcaagcctggcactatataaagccctggccgccagagcctttct
tccccagagagacgcctcaacccacccccaccccccacaagaacacgaagccacatcccc
tccactccacggtgaggttgagcgatccgagcaagcaagatcatcggcgacaggtttgtt
ctctgaactctctgattctttttagcagcagggaaagtttgcaccgcacaaaagaaaggt
ccggtttcaagaaggctcttcctttgggtttattagaatcctcaaagggagtttgttctt
gggtttggatcttttctcaacctcatcacacctctctcctgtcctaggaggaacagagat
ccagagaaccttttttctcttctggattcttgccgccttttggcctttcgaaagggtctt
ttgcaatacccttcttgttcatcacccccttttccttttcctttgcacaaaccccagtgt
ttctctacttttattgaggaacagggctgatttccaaactttttctccctctttgatttg
cgtaaaaaagctccttttatttcttcccgtttttagttgccccagactcttcttcttcaa
gctccatccaactagtcata
>PgERF85 PMA3G07790.1	-		Up_Stream_Len 2000
gagagcagagtggggcgcagatggagatgaagctccgagcgacgcccttgtctctcccga
gatggccctcggcgcctcggccgaatcgcggcggcctcgtgcatgaccatggttaacctt
aaaacaggaatgataaaaatctagagattattctattttttaatgatgaagaagggatga
aaaattatggaaataataatttgaatacgtagggttttatttttaaaggttaatgctttt
attttggactattgtaacaatatctgtattataaaatatctttattgtgtgtaaatatgt
ggtgcgatgagtgtaatgatttagataagagatgcttatttggtactctgcccgtttgat
atgtattttttatgattagtttttttagttattttagtaatatatttttatggagacata
aatattgttgcatggatcgaaacccaaaagattatttacaaatatttagggagtagctgg
agtatgaaatattgtgttctattttgtggttgtaatttctgcaagagtgccaactggtga
ggtatggccgactccatttttttttgttgcaaccagaaaccgaacgggcactgtgctgtt
ttgttttttcgccgatattttgtggttttgtgaccagcgttgattgctcgtttcctgttt
cggttcgtgcgcaccgggtctatggatgtgagtgggaagaggacagccaatgacatgtgg
gacccacgggttgagatggcctgctcctattgggctgagtgacgtggttgggcgctcgtc
agttcatcctgatcctcttcgtgcggcagagctcggacaggagctcggacagagagaggg
agagagggagcagaggggagaggagcatggcgcagcgccggcggtagcatttgcggtggc
gagaggtgctcggcttgcggcatatatatatatagagagagagatggagggagacggagc
tccttgcgccgccctatctgctcgctctggccgcggtggatccttgccgtcatcacaccc
tccgccggcgtccagcttgacgctgtggcctcctctccctccctctcctctttccttctc
tccttctctttctctggacgggtggcggctgtgagcgcggcggccgctgaccccggtgcg
gtggtcccgcccagcctggcgcggagccgctccccacggtcggcggacggcggtggagcc
gcacgccctacatccgcgccgtggccggggcactcgcccatggcggctggccaggcggcc
gcgtctcgcgtcggggaggccggtggcctgtgtccgcgcgccggggcgatggcgaccgat
gcccgcgcggtcgccggctcgcgcgctcggctttcggggtcggcggcggtggcctgcctg
ccggatcacggccggcggtggcctacgcccgggctcggcgccggggcagcggcggcggcg
acccaagtctgaggcagcggcgggccaggagtgagcgagtgggcgccgctccgccgtgcg
cgtgggcgagcgcgagcagccaccgcggctgctcgcggcgtcgccggccacgggcgtggg
cgccgccagcggtgctcctatccggcccaggtgaagcttgggattgcgggtactattttt
tcaaagttcgaggccttttttgcaaaagcttctatgagaggaggatggactgcgggttct
atttctctagagtttgagggcctttttgcgaaatggcttggactcacccgatctgggccg
tccgtgagtccgatcggacggccgaggacagccagcgacgtgcccagcttccctggcctt
cttattagccaggtttcgtatgttaaagattcgcatgtgttctcacgccaacgtgcgctt
aatcatagttattttattacaaatgccaccgcttggaatccgcgtgcgcctcgtgccggt
ggatcgaggaggacagggggcagaggggcatgtcatgacgtcgtcctctgagttgacagt
gtgtataaaacccacggcgc
>PgERF86 PMA3G07816.1	-		Up_Stream_Len 2000
ccacccctcctgccacagctcgccactgacccaacccaaaaactctagcggaacccacct
ccgacctccgtacgcgccggttggttggttggttgttgcgtccaggccgggccgggactc
cccgtctgctgacgtcgccgcgcgcgcgcgcggggcgcgacgcctccccgtccccgtccg
tcccccgctcgctatatccaacggaattgaacgatcgggtcgccgtcgcgtcgcgtcccc
ccagtcccaccaccgtgcggcggcctcgctctctcgatcgggcgacgaagctgcccacga
aggcgccgcgcatgttactggccggtagcgagcggcaccccgcccctgctggctgctgct
gctgctgctgctggcaacgcgcgtgttggaggcgcgcgcgtggtttctcactactgtgca
cacgcgcgcgcgcaggctcgtcggagaatttcgccgcgggccgggcgggggtgggtgggt
gggtcggagacactgccacactggtccgggcgcgtgccagagaccgccggggcggtgctc
ctgcgtcctgcctctctcgcctctcgcgccgtacggccggggacaccgacgtacgctcga
gatcggtgggaccctgcaacctgctggcgcgcgccatttgttttgttgatcgattgaata
cactacactgactggtggggccgcaacgaacacgtacacgtgccttcgcgcgagacggat
gggcggtgcacgcacagtgcgcgtcccctgtgcgtggtcaacccgtcggctgttcacagt
agtagtgtgtgtgggaaagtaatttaagcacatggttaagtgagactttcttcgctagat
gatgggtgtgttacctggctaaaaaaaatccaaagtactgaagtgttattaccgtgacga
catgtgacgtactgaagtgttgttgactagtttggtaggtaagtgactccatgtgtcgag
cggtaaatttgttgtctaggcgcgcagcattagtgtatactacaaatcagcagaaagctt
aaaaaaagcttcagcaatgacaaggtaaacgcagccagagaggacagaaagctcaggttc
atctatctgtaagcacgaacgttggtcatcagtaaacctacggaggccggttttcattcg
tagacggcaccgttacgccaaccgcgaaaaccggtaaaatgaccaggtcagtctagtttg
cacacctgtacaacacataatgatggacgatcgattgttattccctggtgatcgaccgat
cgatcgagcatgcaagcaagccactgcacggcacgccaacaggcccaacactaatcatac
ttatcatgtatgcggcatgcatgctgatggatggcggctgctgctcatgggcttatctcc
acgtgcacgtactacacacttgagtaaacttgaagcgtacaacctgtcgatcgtcgcgag
ccgctgacatgctgcgtacgtcggaatgaatgatcagtgtgcgtgtaagctagtaggatc
cttcgctcctccccagctcccctccatatcctactactactgaattatttttcctctctg
aattattgcagactggtggattatattttggtggtactgacgaagtacgatcgaatatcg
atgagatgctgtattgtgcccaaaaaaaacacgggaaatatcagcgtgatgtgaacagaa
ttgctataaaaatgctcatcacacgcacaaatgaggcgagacaaataaatctgcgcaaca
cagtctggtgcggccgcgtcctataaataagccatcggacgctgcggctccgcaccagac
ggtgtagtgtagccacacagagaacatatacctactaccccagctagccactccgacgac
gcttgcttgctctcttgttgctttcctcgatcgagctcttgcactcctaaccagtaacca
tcggcatcacgcgtcagactttggtagctaggcggcggcagcggcggcacgcgcgcgtca
ggttcgcgatcgacgacgac
>PgERF87 PMA3G07934.1	-		Up_Stream_Len 2000
tgcagtgtgggaaagtgcagggcaacagcggctccgacctctctgcctgccccgcttttt
caattccctccctttcgttgttgctgtcgagcggatctcccgtgaaagagaaaagcaaag
cttctccgatccggcggtcgttcctgcgaccgcccggcgccagcgctgaatgccgaccga
ccgcgccgctactcgctcgctggatcccccggcggccggcactgcctcgtctcaggatcc
ccctctcgatctccggccatcgtcgacaccacacgtacaccagccatccaatgatctgac
aagtcgtacgtccgtgaccaaccggacacggctgaacccactccgatccgtagtatgcaa
tgcatagcaccgggaaggttttcttttcttttcttttttgttcgtgtaccacaaatacac
tcgctcgctccgtctacattttgtaagggggtcgagtatgtgtttcagcattcaaacttt
gcgaggaatgcacaaagcgtgttctggtcacagtacatactttagtagagagagaaaaaa
agtgggtaattctcccttcaattcagtagtctgttcatctcagatgttaaagtagcttgt
gctgatttgtacagttgatttattagttgtaaaaggagaagtgaagccggatagagactg
atgtgcgggacaatctcctttcattagtgagcatgttaacctaagctttaattaatttgg
acgggttgctgcatgtcctgcttctccagtctgaacgttaactttttttcagaccaaaat
ttgtacggttgatttatagttgtagaaggagaccagagtttagaacaagggtaataatct
ggtctctgcaaccccacacagctaagttctacaaaaaatcctcagctcgatcacatgttg
attcacataatttgacatgaaacacaaatggcatgaagaaatcgaaagcaaagtctatta
ttacttctccatctatgtttagcaaaaaatatataaggcgacgacctccaatgctttgct
tgccaaacaaatagtctcccttgtaccctcacactgtaatagggatcaaaatcgtagcta
ctaagctcatatgaaaacaggctgcataaaagaggcaactttttctttttctctcaaaaa
tcaagtcgttacatgcaccacaaatctcccacataatagttgcaacttcaacataaatca
aatttttatccttctttcttatgcccgctaacccaatttccaaacatatacatatgtgtt
gttgacttcagtggagttaacccagtagctatattgactactctccaaattgtcttatca
tgttggagattaaaaaagaatgacatatcaccaaagtaactctcgttatcatgcttacaa
tgtcaaattatatctgtgaagttctatctaaaaaccgactcatgtttttttttatgatag
gagtgagtagatagacgtaaacctctgaaattactcaatatataaggacaaggcccagaa
gggggatcgaaattatgcactgtagcagctcattaaatgagagaaagcaacataaccaat
catgcatggttataaagagcataaaaccagaaaaaagtttcccaaataggacaagatagt
tagcgtcctcctccctccaacttggagagaccagaccacagccgactcggccccaccgcc
cccgcgcccgcacagcggacgcgcagcggacgcacccctgccggatcgcttgccgatctg
ccatgtggctggcagcacaaggacgtcgccttccgacgcgccattctcgagttgaatctc
gggtcaacgcgccgcgcgcgcccgacctcagctcgccgcggtgacgtataagtagccgag
ccaccgagcccaccaagattcatcatgcctgcgatcatcatcttcgacgacgtcgttggc
agcagcagcagaagcagaagcagaagcagcagaagcagctttggctcgcaccattattat
tgcaccgcagcggcagcatc
>PPmERF88 A3G07957.1	-		Up_Stream_Len 2000
aattgcagcaggccccaggtcacgcgtccttccttttttctcaggtagtatgggcagcca
cgtagtacatgttcgaggaggattattcagggcacatatgacacgtccacggcagaacag
cgaagatatatcagcgcgtggcgcgtgcgacaatctagtccgcatgcaactgttgaaatc
cttctctatgtagaagctgtagatcagcagcattccaaaatttccaatgcatgtagtaag
cgaaggtactctagtaggctcgtttgacgaaactgaccagctttgagctaggaaaaaaga
tccggatggattttgcgagaatttgctctctctccctctgtctatgactctatttacatg
tttacgacgttggacacggttggacgtggactgcaccagctagaaacgagtacgagtcag
atgatgactgtcgtctgcatagtacgcacaagtagtagctggcctcaacaattgactgtc
gtacgtctgcgcccatcccaagtttgatcggactatcggagagcaaaggaatgatgaacg
gccgattgccgccggccggccgggccgggccagtcaaaagcgaattaggtgagacagtag
taatcaactgaaacaaaaaaaaaaacaactgcacccactatctacagctgctttcctgtt
acggtcacgggccgggtgattaattagttcatctcctatgctttttaccgcagaggcgca
gaccatagaaaagtctggcaaactcgtgccacgaaaacgacgtcgtcgtccgatccttta
attttagagacgggagggcgcatacagttcggaaacgtgtggttcgtgcacgcgccttcg
atcggccgcactccatcacgtcgacctcgctcgtctcgtcgcgtgcacaacacaagaaag
atggagtggagcggagcgcgcgacggcgcgagtggtgccgtgccgaggcgtcagcgtcag
cgtcagcttttggacccggacctgggaggctgctggctctggggcactagcaccccactc
tagcagccacgacgaccgtcgatcttcgatcggcacggcacgggtcgcttttccgccgcc
gccggccgaacgacagggtggtaggcgagagagaggacggtcgcgcggtggactcactcg
acggcaggcagaaacgtggccgaaatcgctaggaagacgtcgagactcgagagcacgatg
gctggctggctggctggctgctgccagctgcaaaagatatatttttaatgatgactccat
tatttctcagttttttttaatttcccctcctgactgctggttgaacggagtcgctgatgt
tgaccgcacattacggcaacacctgactgatggatacaggatacggtggcagtggcacgg
tatagtagctctgtttgcgactagtcgtcgtgtactcgtgtaccgcgtacgatctggagt
ttctagaattgttacagagacaggggaggcgagcttgagctttggtcgagaatttgaaat
atgtattgacacgatcgatgaacagagcaaaataatacccaaagtgatgagggtggcgcg
ctgaatttcagcgtgatgaatgatcttcgtaatacgtgctgtggagatggccatatgaac
acggcatgctgaagatatacaatctacaaaggggcgacgtgcaaatttggcctctacagc
gtcccgtttctctctttccaccccgtcgcttccgcttcacgttttccgcccgtccggctg
acgtggggaccccaccgcgcgcgcgtcccaacaccctacgcgcgcgcctgccgcctgcac
actgcctctcaggctcagcggcggccagccaatatataaagggcccaccccgtccgcgct
ccccaacatttcgcccaggtaaaactcgtttaccatttcgctctctcgaactcgcgattt
tttttttgtctactgtgctcgttccggagcgcggcggcggcggcggcggagctccccgac
gactacgactgtcttgcgcc
>PgERF89 PMA3G08083.1	-		Up_Stream_Len 2000
ctttgggcgatcgtgcgcctgcggcatcgtggtggtggtcgtgcagtggcgcctcgacag
cgccgtggtggtgaggttggtggtgccgtccatccacactgctccgcggtgatgatgcag
gtgaaaaccctttcccgtgacgcgctcaggggacggtgtcgatggcgtgataatgtcata
cccttcatgaaggcgacatcggacatctcagccgcttaccctgcctctgcccaagtctgg
tggcgtcgtcgggtcttcgtcgacatggtgcttcggcggtggtcgctctgtgaggacgtc
tttctcttcttttttcctttcttttctttgaaaaaaaagttatagttggatgtggtttct
ccttttaacgggggagaagagaggttgtggttcttggtagtgtggcttgcgtcgacggca
gagcggagttgcggaaacccggatcgatgtctattccgtctggaccgatcctttaaaatt
gtttgagttgaccgtgtcgatgtcccaatccgaccgatgagttgctgagtcgagtggtgc
gtgttgatgtgccaatccaacccaccgaagggcctagtcgtatggtctgcagaccggagt
cgttcggggttctgctcccctagttgtgcggtcgatggacccgagttgtatggttttcgg
gcccggtttttcttataaactgggccaactctcttcttctaataaaaattcagtgaagca
catgcttccagcgtccgttaaaaaaaataacagatgaagagagagtacaatgcacacgag
tgagccgagaaaagtcggagtgagcaacgtggtcgtgctgttccaactaacggcatatat
aggacacatatcgtcctcccgatcgagtcctgacctacgggcagtatggccgtcctagtc
ctataccaaattattttttttcgaataatgacctatatatatcacaaattcaaattatat
atttttttttcagtacacacgatcgagctatccggatggcagctgatgtagggggctcac
atgtgccatgtcttctatatgctcgctagctaagggttgcggtttattctcttgacgatg
tcacacaagatttgggtgcatgcatgcacgagcacgagcaggaatggtgtgcattggtgc
tcggagattccacaccctactactcggccggcccggcaccttttccgccccggcccggca
cctcatgtgtctgattgcatgtgagctttgtgtttgtcgggctcgccaccgttgcacgca
cgttcccggccgacgacggacggcacgggagagagaacaccacggccaatctccggcatg
cccccttgtctctacggcgaaaggtcggctagggccggccgcccgggttgtgaaaaaatc
cttgccggtgccctatgctctatgaccgatcgaccgatcgacctcctccgtcccctagaa
tttctagacaccctttttcatgaacacccccctagctgcgtgcctagcagggagagcatc
tttttggacgtgtgatgtgaatctcaccatgtcgccgcagcagcagtagtagtagtgcta
gcgcctaaaagtttagcacagttgggtgatacagtactaccagtagctcgcaacaagcat
ggcgacgacgacgacggcgacagggattggccagccaaaggaccttcaactgaagaattc
aggatggcacgaggtgggtgggtccccaacgaccgtagagacattcacgtgggccctatc
tggttccccgtccgtcccttatttatagggctcccctccatctccatgtctcgcgaatga
cgaatcaaagtcactcccctcccctgcatctatctccacgcgcgcgcagaaggccagaag
cagccgagaggacggcgaccacgatcacaccgaaggggtcgtcggtccatcgcctgacag
ccaggggagcacctcgccgctagagacgccggcaccgtcgtcgaccgccaccgccgccgc
cgccgcgccgtcgtccggca
>PgERF90 PMA4G01867.1	+		Up_Stream_Len 2000
gggacccaggggtacccatgtctcacagggtcatgttgttggagatagtctaaggggctc
taatgtggagtcctatatcttgagttcgaatcccgttgtcgcctctacaaaaataaaggc
aacaaagaaaaaggaaatgggtgtagcatagtggcaagaggggctatgggaacatgaggt
acatggtttgattcgaaccctacgttattccattttttcttgaattatttcatataactc
tattttttcatgatttctctaatacataaaatttttaatttcttgattgtgattatctct
atattttcacacattacattaagcttttctcatttatttatcacgacgaatgatgaaaca
cattgtggatcggattatgacgaaattggcacaacgtcgtagtgtttggacttcatatcg
ggcttcatatccaacatgacaaatctatgacgaaatctgactgtttgtcatcgatgtagt
gtgatctgcaatgaaatctatgacgaaatcggtagaacgtcatagtgtttggactttata
tcgggcttcgtatccaacactgcgaatctatgacgaaatctaactgtttgtcatggatca
gtgtgatgtgtgatgaaatctgagatcgtcatgacaaattcgtcatagatcatacgattt
ttgtagtgataccttatataaacaccgaccatccataattttaaatataggtagccatct
atcgatataatatgagccccaagattaacctaacttaatcaggaaaccaaatagtcccta
gcaatgtcaagtattgcaatctttttaaatgtctatctctaaagcaacaaacagaaaaaa
aatatatttatatctcttccattctcatacgcctattaaagagaacacaatcaatcccat
ggacgtttcatagaatccgtaagctatttggcagatgccatttgatccaccatgctcact
ggggatagcatttgacggcaaatcaactgaagatcatctactccaaatagctggatcata
gataacataataattgccctacctttttctatatactctaaaaaacatgtggattatatt
agttataagtctataggacccgaccaacctagattaatatgaaattacgataatctaatc
atctgtactactactatatttgataggattagcacaaaactactataggaggtgtgctct
ttttcagaaaatatatgtaagattctttagataccttttcctttcactattacaccttaa
tttcgtcatatatgtaacttcttcttttcatagtgcatcagttttaatcaattccattta
gcacatatatcgagaaatatgagaacaactggaacaaaaaacgccatcctggtgacatga
tgagggacacaagaactggtcatgtttgaaagaggataatactaacatcttcttttcaag
gatgcccaaattacaaggaaaaccaaccaagatgatatgctgacatgttatttggttggt
taccctaacctatccgtgtcatttatgtgtaacgtcattgaggaaggagaagaccggaaa
acatcaccggagatacctaccatcaacgggtaccatggttcaagaaaaaatgaagcaaat
tttgagacacaaaaaaagaaacaatacactatggtggatcctttacatgtaatgattaaa
acaactcttaattaataatcattcactatatagagcatctccaagagtttgccaaaaatt
acttggcaaatcttgtgttttgccaacttctaaaaagttatgcaaagtaaaaatagaatt
catctccaacagtttggcataattcacttgccaaatccagatctaacttacatcaagaat
cctgagagaaacaaaattatgtatgtgcccttccacctcttgaaaaacttacatcaggaa
tccttctctattctttatttctttttcaccctcccacctagagggaaacaatgatagcaa
ccacgatccgcgcgctatat
>PgERF91 PMA4G02858.1	-		Up_Stream_Len 2000
gggaatgggctcgttttctgctcgtactcgctcactacttaaaaaaaaaactttttaacg
tttaggacatactgtatctttgtaacataatttaacttcttatttttataaatgtattta
tcgaaaaataaaacatgtatatacttttataaaagtattttgtagataaatccactcata
tagtttttatattttaaactcaacgatttaaagtcatttatgagttatgtacccaatgtt
taaccaaaatcttaaaaaaaacgtcaagtttttttgaatatggaggcagcagttggccga
atgttatgctctacggctaatacgttttaacaatttgccctccgtcccacaaagatagga
caactcccacaaggactaggataattcattttaaaaaatttagaacatacaagtagttgt
ggtaagtgatcatgctactcctaattactctgcttagtgttctggattttgaataaatgc
aatgcactgaaaccagagaaaaaacaccaattcatcatttcattgactctatgcacttct
taatacattttttcattgagataagcattactttaattagattaatttcacaacaagcta
aataaacattctttgtggacaaattttaaaagttaaataaacattccctgtgagacgaag
tataacctttaaaccatccaacaaattaaaacccgcgtaacctcttccaagcatacctgt
ctttgtaccgtatccttcagtttaatacaggtatgtgtgctaaaaaaacttacacatgtt
gaaaataggaacaaagatgacatgcgcttgcagcatgacacacatgtgtcacttccccat
cttagtagcttgctcaagacacacctggttcatggggattagggctgaccagcaacatct
tccccatgaaaatgttggtgttgcaggctcggtggagctgtggatcagaggagtatgcgc
agtgatcgatcgactgttcaacggcgtacctttttacgtccagggaatcttgtttgcatg
gagtactaaatgaagtctatttgcaaaaccttttcacgtatgagtgtaactttgcgcgac
gaatctaatgatcataattaatcgatgatttgctatagtaatgctacagtgatcatcctc
taatcatgcggtcaaatagctcattagattcgtctcgcgattttacacagggctgtggag
gtagttttaaaaactgactttgtttaatacccttaattagtggtcaaaggggggagaaaa
ttttttctcctcccaaccagacattttgtgaaggattgatcttgctcaagtcaagacgca
ttcgaaattagggatagggtacgtagatgaatttgattccatccctgatttgtaaatgta
gtttgtcaaggatgtgtgtacttcgaggttggtacccaaattcgctagggcaggaagttg
aggtcctagaggatcggaggacgatggtagtagcctgattgttggacaagaggatgactc
aacagcaaatcacacacatcgcttctcgacccgacggccacatcccacgcgctgacgaac
cacacaagtcggatccgacccgaaccagcgtcgcgcttgcgcagagcggacacgctacct
cgctcgcgtgtcgcgtgcgcgacgcgccgacgacccacacgaaatggccccgcaaaccga
cgtgacgagccgccgggccgcggtgggttggcggggggcggcgccttgggccccacagcg
aggcgcccagacctcaccttccttcaatccttccacctctctcatgcgtgggccccacga
ggcgcgtcaccgtcgccgccccgccgccccccctcgtggcctgcgtgtatatatccgaag
cctcggcagacggcagcggcatccattctcgcaagctccaacggcaaacaagcaggctgc
aagaatccacagcgagcggcgaggagaccccagcacagccagctcgacttagtagcgaca
ccagcaggatcaagcgatcc
>PgERF92 PMA4G02859.1	-		Up_Stream_Len 2000
acccgctgcgccggccgccggatcccagagtcgctgctccccactcgagcctcggcgcat
agtcgcagctacgaccagcagggcgagctccccgcggggccccagccatggccgcggggg
gcgagcagcaacactgcacaggaaagggcggtagggtcaagcggctgcgcggcacgggag
gggaggggcggcgggtacgaggctacgagcctgcaagccatggccggtgcctggcaggag
aagaagacggacaagcacaggtcaatgaggctgtgccgagggcgtacgccggccacacaa
atatgataaggttcctgcagcgtgaaagggataagaagtttaaggtccttcactgacatg
tggggtagttgtttctttctttaagtttacttctacatatcatttctttttcctgatgct
gtcaatttggccaatagtgtgcgttgtttttttccctttatatcgagtttagtggttttc
aaagtttcggacacattccataacaattcaagatgactacgtttcaaacactacaacaaa
ttttagtgttttcacttacaaatttcatcgaattcttttaaaactttacgcagcaacgcg
cggggtatcacctagtattcatatacgcttgtctcaccaaaacgaaggtagggaacgtgc
attaaaatgtcgttgctcactcgctttggttcctccgcatggcctaccaaaagccaactc
ctccgatccttctattccctcaccaacagggtagcaaaaaattcattctcctcatcaaat
ccatttgatcctttgaaaatttcaccgcacaccaatggcctaccaaaaatctcacctctc
tctcacttgcccgcgccaaaattccaaccttcccatctgctcgtcattcctaccaaagca
agtcgaaaattccatcgcaaaaaccctcgctccacgccagattgatccaagacgaaaatt
tgaaagacctgttagaatttgaaaagcccgcggtctgttgatcattctctatgttccacg
accctatataaaccaccatgtgtttaaggcaatctaacatcagtttcatgtgagccccac
cgtcgcccctaagcctgccactggggagggtatggacaaatccactcttattcataccca
aatccaaataattattatccacttcttaccctctccattcccacccatacccaatggata
actagttttgtactagattctacacatacccaatcgattatttgcaccctccccacaccc
taccctccccatttcttcaatggataattattttctacccataccctccccatttgaggt
gggtgtggatttgaatatggacaatggataaaaacaacaggcatagtcgccccccagcgg
gtgagcgacaactccaggaggaagatagggggaagctactgaaaggttggcctaccgcca
cctgtcgcatggtacgaacgagggatgaaaaccaaacttctgctatagtttagggatatc
aacaaggattttttctacagtttttgtcaatccaaattgtttttcctgagcaacgtcgtc
gtccctttgatccgacgaccgtgcgggcgggacgacgcatccagcgcgagccacgacgag
tcggacccgactcggccgtgccgctgcagagcagacacggtagctcacgcgcgcgacgcg
ccgacgaactggccccgcaaaccgacgccaacgagccgccgaaaccacgcgctgggggcg
gccgggcggcgccctgggggccccacgactcaaggccggtccacagccagccctcacctt
cctcctacctctgccgcgtgggccccggcattacggtcaccgccccgccgccccccatca
tgtggtcatgtattatatattcaaagccccgccagcggcatccccatccattctggcaag
ctccaccaaagcaagaagcagcgagcagcgaggacgcgagcagaggaccgacacctgttg
ggttcttggggtcccatccc
>PgERF93 PMA4G02860.1	-		Up_Stream_Len 2000
gatataggtgaggattcaaacgactgaactttctcattttggccaaaattcaaatagttt
ccttgcagtaatgtaccaaaattcaaatagtttccttgtagtcagctaaaatagggggga
aatatggtgaaccccgggcgcatggacactttcggcttcgctacgcccccatgtcggatc
attgccaataatccagagagcaccacactcgttttccctccactgaatgcgcttccaccc
acaatcaaactaacccttcatgcaaaacaggtaggatgaattcagatcggatatgcacgg
atacgaattcagatgccactatttaccacattttatttcgaatttggataaaaacatata
tttttaatttggattaacataagaaaatacttactcgatttatagcagagtcataacgag
tatcaatttcatttgtcggtcgttttataattgatcaaatcatgttacaagtagagatta
aattatgatcattatacataatagaatatattaattaattaatatatcacaattaatata
aaataagtaattttgtaaatataaatatcttttcatagtaattttgtaatataaatgcaa
attatcatagtaaatttaaataatgtaatgtatttaaaattactatgattagacacatta
atttaattaaaaaatatcattacataatttagtaatatcaggttaacataattagttagt
tgtcatatatataattttaataattaaaatggtgtaagtaaatgttttactagcaatatt
aaaattggcatcatttgtaataagtatttagcaatataagtaaattttagagggtttcta
tgtgtacttattttgcggatacgaataatgtcggatatgtcaatttttgttggataattc
caataatgttgaaaatcagattcgaatacatatacgaatatagataactcggatttcaga
catctgaatccatccttaaaaacatgaggggagcgtgatctcgaaaattaatgatcgcgg
tgcccttgcggccttttaaaatttgggatgccgaagtggataatatatccaccttgggac
tagtttcacacttttttttgtatagtgtaattgtgtaaagtattaatttttgcatgataa
ttattattactagcagtaagataatttgattaatgccaaatggccaacgggaatacattt
gaaatgtgtactctcgttctcgtttataaggcgcacacgtaaaacgagactcaaacttta
tcttctttgaccaataaatcactcatcaattttttcgtttggtcatgtaaatttgacaag
gttggatttgtaatcaaatgtactttccaataaatataaattcataaccataactaatat
aatataaaagaaatgagtagtcaaagtatggtttagaagattgtgccatgtttgtcctgc
tagatgctagactttatttgattgacatgcacaatcacacagtaacctacagaaaaacaa
aagcaaacgttacttgtgcgtttggtgactttccggagagtgactgactgcgctgccaac
accacatcagcttattagtgtcggatttattggagctgaaagcggtgggaaagttttttt
tgaagtacacaaacggatgacacagaaactgccgctcctcgtccactcaaaaaagaacga
tgcatcgaccgtttctactcaaaaaaaaaaaacgatgcatcgaccgtcgtttctccatcc
gacggctccgccggcaactgacgcggccgcccctcctcacgtgagccacgacgagcctgg
ccctggccgcaccgacgcacacgccggaacgtcctgggaaaccgacgggagctgccgccg
aaacgcgagggcacacggaacgctccggccaagtcaacagtcagacctcgcctccttccc
cgcgtgggccccccgccgccgccctccgctccgcctgctcgatcctgtataaaattccgc
cttccccatcccatcatcga
>PgERF94 PMA4G03362.1	-		Up_Stream_Len 2000
gcgcccggcgcggctaaatctccgaccaccgagagggaggggcggtggcgtaggccacga
ccatgtgaggggggctgcagtggtggaggtcggcgcgaccatcgctggaggggaggcggc
aaccgtggaatcaggtgggagttggtggcgatggggccaggagggagaccgggaggagca
cgaatggggggcggctggtagctagagccggagatgtgtgagggaaattagggtttctaa
tgtatttatatgagatggaaaagttgttatcaggctgcctaccgggctggcaaaaattag
tcgtgcctcgggccggtacaagtggcggcctaggcactatcgacctatcatgtcaggcct
acactaagcactattgatcctgcctcgggtcggactaaaatcgtactttttaaggtcgtg
cgtgactcaggtcgctaatcgtggccggctcatttggaatactatattcccgaaaggtcg
aaagggatctccccctcttgctctacagaacccgaatttgttgacccaactaatatgtac
gccagcccatttaagttgcaataccaaaagcccagtaactacataatttgctattttcgc
acttgttacgtgtttcatccgtttccacccactgcaatgtccatgttctacatactacta
tagcgcagcaatgtgtcatctgtccgcttcctctctatatgcttagctcctttcaaaatt
cagaaatattcatactactccagtaaaccaaattaaatggctacaagtctgaaaaatagc
taaagttcacgctttaatttaggccaaaaatcctcaaactcaaaaatgcatctagtaacg
tcggaacgactagtaaagccaataaagacattatctatagttactgatttgaccataact
acgtcagaatactaaaatatacgtcccaaacacttgaaatacctaccatcattttcattg
tacccctacttctcacatttgttcatcaaatctaccatgtgaatatatagcgtaagttcc
aacaacttatgaacacatgctattacaattattccagtgatctactagcaaagtgcccct
ctccggcaatttgctgtaaactattcaatgtagcaattgaagcacgagcgagatttaacc
ataggcacatgaattaaatattgtcaacttaattaatgacaaggtatatatcgttattct
ctccatcaccatcaaagtagctataatgctgaatttactttatccactgatgcatcatcc
atcacagggattattctctgctagctagctatgatgatcaccccccccccccacccacac
acacacaagtgtggggcggccggttctgccatggagccccccttccattgttgacgagaa
aggaggaagacgaggagggaaaatgagagaggaagaagaagagagaaagaggaggaggaa
gagcccccctaaggggtagagttggcttcgccattgaccacgtacaatgcattcaacagc
tagctagcagcatataagaccacacatttactaactataaatggtagtacaaagaatttc
ttcagttatcattatttgttcttatattaatatatataattacatgcaataatatatgcc
ccgctgaaaagaggtagagaaaggccgagggccccgtcttccacaatgtctttgcgagaa
tcagcatcttccttttgtcacgagtcatgaccttccattagctaactctagctagggctt
cttactggcaggccatagctgctgctgcaagctagtcaccttaaatacggcgccaccatc
gccatatatcatgtcaaaccacaattaagcaaccagcagaaaccacacacacacgctagt
gtgccatagcagccaccttaattatattagcttgcttcatcagatcactacttgtgtact
gtgatagtagcagttagggttattagcagatagatagatcccggatcggattgatcaagc
tagctagctgatcgatcgat
>PgERF95 PMA4G03591.1	+		Up_Stream_Len 2000
ggaatcgaagaaatcgcttctctaggtcaagaactcgcccaactcgaaaaaccaccaaat
cgagtccgattcaaaggggatttgggggcaaagtcaccagccaaagaggcacaagaacct
catacgtgacacccaccaaaaacccaagaaatcgttctcaaaacaccgccaaaaagagct
ccgaaaatcaacatcaaagagacgggaaaaccaccatcaagaaccacgccgaaccttcta
tacatgccatgaatggttcgtacaaggtctagtttgccacccaaacatccatccctctct
ctagatctcacatgaagctctcaaactagccttctaaaaacctagggaaaagagaacgaa
aatggaaaaacgaaatgagctagggttccaagagttggctgccaacctctcacctcttgg
gttatataggcggcaaccgaatgtctaaaatgcccctctctactaactagggatacaagc
ccctcaagggcggatttggaattcttgatgtcttcaccatcggacggatgcccggcgacc
gcaccctgcgtagcctcgacgcaaaccttgcgatcccgacgcgtgtcctccgcttcgaag
cttctcggcgccggcggccagggcggtcagaccggcccccctgggcggttagaccggccc
agtggatctgaccggccccaggcggtctgaccgcccctcctgggcggttgaaccggcctg
ggtggccgcacctcctcgtcgagtcttcggcctcggttttgtggctcaaccgagtaaccc
agtggttttctggtgaaccactgcaaaccccgcgaactcggtgtagcctccgccaatctc
cactcatgactcggctcccacgtagtcccggctcgaccttggttttgaggctctaccaag
aaaccgtccacgacttcatcttgctgttcatgccaccatgcggcccgcacttgaccccgc
tggccaccgggtccctcgaacgaagcctacttgtcttctccacacctggaggcctcaccg
gcaacgacctttcgcgcttgttcttcacctgcaccaacacgagtcaagccgcaacctgca
cctgcaatacttagccaagaatcagtccacacaacgttgtcaatcactcatcacacaagg
aagcgaccatccaccagtcctcgaaccacacatggtcctcaatatctgctgaaggaaccc
tacttaactggctaagtaaaagcataagatagtccctgggtcaatggtccttgatcttga
cgacgccgctgcatccagctgccccgctgccgccgccggcgccccctgccctttcccgac
agaatggttaaaatggtgaaatactattactagtaataaagaacgcgtcagcacgcatgt
caccacagcggtggagctctcgtcagctcgagacgaagggcgacgtccgccccggcggcg
tcaatggcttcctccgacaagcttggctggaagccagcaagtggcactactgacccatcc
tctgttttccggctgctgtgcaagtggcggggcacgcaggtttgtgggcgttttccaatc
ctggccacaccgctggtttccctggcccgggtgagtccacctcccacggcggccgaaacg
ggtaatgagcctcggttcactttccggcctccgcggatggacgcgcgcctgtttgggggc
acggtttggcggcgagcgagcgagtgggcacgagcgacccgaacggttagccggttaggc
acagcagtctggtcattgcattggtggcctgcacgcaacggggacggggaccctgcctcc
atggctctgcagtgcacctgtatgctcggctggttgcctcgcccactggacgacaaggca
gtttctgtgtcttgtcttcctcaccaccggtcacttacaaatacctcgtccccgatctca
gtcaccctcactcaccagtcaccaccacactccaagctttgcgagttgcgactcggaccg
gccggcgtgcacctcgtccg
>PgERF96 PMA4G03704.1	-		Up_Stream_Len 2000
ctttctcaatttcagaagttaatgccaaaagaagtagatcatcgtttctcagttctctct
attcctttgcagtgaactgaacctgacattattttagtcggcgcgtaatctgttttgctg
atgatgcatgtctatatatattatgagaatttgggtgtcatttatttggtatttactatg
tgacttctgtacattactcaaactgcttcaatttacccaatcttgactcccgatcatctt
gcataactttttccagtgattcattttgcatgactgtaatgtcaaagatgtaatgggagt
ttagtcctatttagtcccagattatgcatctccctactcccaaacttatgtcccggaact
tatatttattattaaattccctggccttcatatatgtgtcagcaaccctattagactcgt
atgcatgttaaagattccaaattatttggaatgttagtccttcactttgccactttgggg
ttgattctgtgtaactgatttatgtccctgtattttcagatacccctcatatgcaaaatc
ttcttactgccaaggttgctacaatgctctcaggttgaataaaaaagtggaatccaaggc
tattgagctgctccaaactatacctaaacccttcttgtctcttcacctcagatttgaacc
agatatggttgcctacagtcgatgtgcatacactggtctttcttccaaatcactggactc
cattgaagctgctcgtggggacggtaggatggtattgacgggtgatgctgcccgcctgtg
gaggaaccgcggcaagtgccctctgacaccaagtgaaacagcatttatcctccaagcgtt
aggcattccaacaagcacaaacatttatttagctgctggtgacgggttgatggaacttga
gggcttcacgtctgtttacaaaaatatatacacaaagtcatctctcttgactaatgaaga
ttttgagaggatgcatggaaatacgaaagctgctcttgactattatgtttcagtcaacag
tgatgcatacattgccacattctttggaaatatggataagatggtaactgcaatgagaac
aatgcaaggtctccagaagacactagtgttgagcaggagggcttttgcaaacaacacagc
tgctggactggcaggagagcaactggccaaggctatgtgggatgctcatcgagaggatta
tatcaggggcaggggatcagctctgcctgagcactgtttctgtgagttcagattgtagca
caagtggcttaagggttgctataaatgagcacctacatgtttcaagcgactcattggtga
cgtgattgtgtgaatatgaatgaactattactaaaatgtgattatttctccgtcttcaca
agaaactgttttttatcaggtgagcttcaactgggtacagagaaggcttggcactcagta
cagagatgtactgttaccttgccatctgcactacactgtggcatcttgcagtagtggcac
tgtgggtctgtggcaacagactgatctgtcaccctcaacaagaccaaggaagggttgggc
ttcatggtatgtcgtgccagtcgatcattcattgactaccaccttgcggtcttggccaga
ttatttcatctgtctaggctactaatgatgacaaggaaagcagccaggaaatgttcagta
tgagtccatctgttcctaactccgattttagatacattcgatgaaaattcagcaggatcg
tctatgtacaaatagcgtgtttgttatatcttgacaatggggtggtttggtacttgatgc
ccaagtcattttggtttctagaatgagaatctggtccagcaaccactttgattcaagtca
ttgagattaatgcccgacaagaagtcaaagactcaagagcctcccagaacagtatagtga
gtgtacagcaatcatccatgtgatctatgaaaataataatcaagactaccagttgcatag
gacacggtcgtcattacacc
>PgERF97 PMA4G04025.1	+		Up_Stream_Len 2000
cgggagagcaaaccttccctgcttccatcatcaatctaatggtccacccctcctgtccaa
catcctccgatccctagttccgatttatgaactgcatatagctcgagtttcagtgcaggc
agctctaggcaggcaagctatattttggtgatggaaggtcgcataggctcgtagggtgag
gtcataatgcggtcgatcatgaacaaggatgggcttctgccctggcgccccgttctatac
tactgcctctgttcttaaatatatgacaccattgacttttttttgttcatttgactattc
atcttttctacaaatattttagcaaattgatcaaccaacaagttaaatctaaagtacatt
ggataatatatttaatgatatacattttgctttagttaactaatttgttcaatatttatt
agtggtcaaagttggagtaaaaagtcaacggtgtcatatactccctccttttctttttat
aaggcgcgacgcgacatggcacggtcttcaaaattggactttgaccatctatttctctta
tgttataatttttatggttataaacatataatcattagaaagtatatttgatgacaaatg
caaccatatcaaatttacactaaaaaataaaaattgatacgtaaactattggtcaaagat
cgcaaagtttgaatcttaatttgcgtgcacgccttataaaaagaaaatgagggagtataa
tatcctattgaagtggaaaatggcatgcacatgtaattaaccctgcatgtgtatctgcag
gtattctccatccaatttctaatataaaatgaaacctcatctatgcacatatcaaaatgc
acaatagccttgctatctaaaaattgtaccttagatagattgttaggtatatatttctct
ttccataacatctacttaattaattaaaaataaatattcccccttgtataaacaatgtgt
agatattctatatagcttttaataatttcctcacatattattggtatctatcttctatct
acaaacgtttgttatctaaataaatattgttaatagaagaatagtatatcctctgcatat
atagtgcgcacatatccaatccatgtgcaaaataaatgcacaacatctttgctaaccagt
tgtactaaaccacattaatcctctatctctttgtgtgcgccaacatgtcgcggtgtacac
gtatgtacccaggtgttaagagtagagatcgaaaaaaaaactatgtgtgcaagcctgtag
ggcatccattaaacatcaaactaaaaatcttagaaattgttgtcttgtgcgatatctcca
aattaaactaacctcgcaagttaactctatggtctctcataatgtttctctataaccatt
taaccaattaacaacttactaccaataacaacatgtacgtaataaataaagaattccctt
tgtaatacgatcagtatgtttctctgaagcatttttctcctatcatagccatcttgcaga
gacaaacattatcggtaataattaattaagtaaagttgcttgtacacccagagaaaatat
tgagtgaagaattggatatcctctctacatatataacatgcacacatctaatccatgcgc
aaaataagtgcactgcatccttgccaacagatgctaaaccacatgcggatacacactcaa
atgctagagaagtcaactaaaataccttttctctagaaggatacccgcatgcatcatgca
tgcatggctgcatattaagttgaccctggtctctcacagtctcatgcaccctcgcatgca
gacacgtgtcccctggccgtggtcgtggccgactggtcgtgtggcctttaaaaccccccc
tcccctccgtcccctgtttccctcactcctcacaccgtacacaaccgcaacgctctcgtc
ctctaccgcgtcccttgcggacgtacgtgtgttatcttgcagcttgcagggtgacgtacg
tgtgctggtgcggcggccac
>PgERF98 PMA4G04026.1	+		Up_Stream_Len 2000
acgtcatattttgttttgcggtgctttatttgtgggttgaaaaagtgaaatgacatctta
ccacacctaataatctctcaacacaaagcatgcaacgtgtaactggtgtaagtgccacta
catctctactaacaaaaccatatcctcgacctatgcgtgtatgcatcaatgtagcacttc
tcttagacatagaattgtatcgatcaatatccgtttacaaaggcttcacttcattaaata
accagaataagaaaatattaagtaaagaaatgcatatccttcatataccatatacatatc
caaaacatgttccaaataaatgcactatcaccttgctcattagcaataaacgacatacaa
gggctcatcgtcattgtttttccatctaaagattaattacaagaggatcccctatattta
gggatgggcaagtatcttaattttccatgaaaaatatagagggtgtgcactttatttatt
cttatttagacatgtatattttgttttgcaggttgtgtgattaatttgtgggttgaacaa
gtgaaatcacatcttaccacacctaataataatctctcaacacaaagcatgcaacgtcta
agtgccactacatctcttctaacaaaccatatcctcgacctatgtgtgtactccctccat
cccacaaaaagtgcaatcctaacttttgaaaaaaatcccacaaaaaatacaattctagaa
aatagatccaattaccttcctaagtggtcagatttgatttgcatggcaaaacttacttca
tttggcaaacaaatgagggtattagagtctttttattgctacactaatctgtcctaaaaa
aactaaaattacattcttttatgggatggagggaatatgcattaatgtaggcacttctct
tagaggaattgcatcgatcagtatccagttgcaaaggcttcacatcattaaataaccaga
ataagaaaatattaagtaaaaaacatgcatattcttcacataacatatacatatccaaag
catgtttcaaataaatgcaatataaccttgctcactagcaataaaccacatacaagggct
ctacgacatacaaggccggctcatcgtcattgtttttccatcgaaagacaagttacaaga
ggatcaactatatttagggttggacaagtatctcaatttggattaaaaaccgagaggatg
tgcactttatttgttttcattcaaacgtgtatatttttgttttgcaggctgtgatttatt
tgtgggttgaaaaaatgaaacgacatcttaccacacttaataatctctcgacacaaagca
tgcaatgtgcaagtgatgccacacccctactaataaaaccatatcttcgacctatgcaca
tatgcatcaatataggcacttctcttagacagagaattgcatcgatcagtatccgattgc
aaagacctcacattattaaacaatcaaaattagaaaatattaagtaaagaaatgcatatc
ctccacataacatatagatatccaaaacatgtcccaaattaattaatgcactataaccct
tgctccctagcaataaaccacatacaacctttatatctttttgtgtgtgccggtgtcgtg
tgtacatacatacacatacgtacccaaatgttttggatataaataaataaataatatata
attataatacgtgtgtaaggcatccacaagaagtcaaattaaagaaatctcaccaaatac
atgatttctacttgtacgatatccaacaaactaacctcccaagttttgaccttggtctct
cgcaaggtctcattgtcccatgcatcctcgtcatcaaccgcatgcaaccacgtgtcatct
tgctgcggcctttgaaatccccctcctctcactcctcacaccaaaccataacgatcttgt
ccactattgcaccacttatgtacactattgtctatacgtgtgtgttatcttccagcttgc
agggtgcgtgcgcgacagac
>PgERF99 PMA4G04040.1	+		Up_Stream_Len 2000
ctcatgttctgcatagaaatcagcatgatgtgggcggttagcggccacatggagcaaatt
catgcctggcacacagggagggatcaagcggcagcggcaacacaacataggcctgaaata
caatacaaagacagcgacgtgagggccgggcaaaaacatcacccactgtgagggctccag
gtgctagttcaggcatttcctcgaacagtttgcggtcaagatggaggtcggctgagcaga
tgttgtggccgcactaaacaatttgcatcgttgaagcagacttcggctcggcagcgagag
cgccagtttggagcaggaccactccgggcgtcgttgacgccatggctccatagctcagcc
ttccctaggcgcaccatcgtaggaactcgtcgacggacgccgccgcgcgcgccctgatgc
gccaccgcccgccgagatccgcctccgcgcgggcctccacgaggggcgtcagccaaaccc
tcgccgggggaggcgccgccgtgtgccctcgcctgcatccgcggccgccggccgctctgc
caacctcccaccgtggttgcccccacccacatcggagatagagagggcagagaaaaggga
tgcgggcatgagggaggcagagaggaagagggagaaggataccgacctcgtcagagccgg
atccgggctggcgtagccgcgtgcgccgcaaccgcgctgcgcgctcgcaagtcgcgaggg
agacggagtgctgggagaagacgaatgtggatagggaataaatgggtcatgtgggtccca
ccctggttgacgccttgacggagagaaaggagcagccgactgttatttttcctttatcac
agccggttgtgttaaagtcattaccttgttttttttgcgggttaattatttccctaggtg
ataaagtcctaaaaatcgggatatgaaacaagtaaagaagtaaataatgtgagtgaagcg
cagggtttattttaccggtaaggaaaaaaaccggaggtcggtgagaaacgcgtttatcgg
atttctcggaaatttttcggattcgtcattttccttttggataaaaatttagagaaaaaa
tcttcaatttataaaaaaacaacctagattgtttccaaacaacctaacatgaaagcaatg
catagaaatgtgataatatttagatttatgaaaggtgataaggtagtattagttggtttg
aacgatttttcggtgataaaataaaaaaccgctcgcaaccgagaaacgcgattttcggat
ttatcgtttttttatcgccgagaaaataaaccctggtcaagcgaagcagcaaggaaggtt
cctctctcactgtttgctagaacaacgcataataccttttttgccctgaaatacggcgac
atatatctgatcgatttcctcatgcagagtatatccatctaagattgcatgtcctagagt
atccatctaagtatacttcagtctatttagccttaaaatttagtgaggatatgccgtatg
cgctttatttgatttaaacctgtgcttctatcttttgcaggccttgcttaatttttttaa
aaaaatcgaattacccctctcgtaaatgccaatatatctatacaaccaaaaaccatatcc
tccttccggacgcgtatgcatcaatgtaggcgctactcttaaaatcttagcgatagaatt
gcatcagcagcgtctgtcttttcaaattcggtggaaaaggaagttaaataaataatcaga
ttggaaaaaatcttttgtttataaagttaattaaattaagctaccaggatgcatgccact
cggcagcgacctcgtctccctcaccgccgtcgtcagtgagcaaatcctgccgcggtgccg
cgtgcccgcctgtcgactcatgggcgcctataaaacccccgcccccgttctcactcacgc
cacacaccgcagcgggctcgtcttctacctctcgctcttgtttgtttcttgcagcttgca
ggtgaggtgccattgttccc
>PgERF100 PMA4G04947.1	+		Up_Stream_Len 2000
aattcttacccgaggtccagaacactcttttaatgatttagaccttctgtttttaagtat
aattacgttttagcccctgtttccttgctgttaggtccctgcaaggtttagtttatcgca
gtttagtccatgtaccttgtttttagcgtatcttctccgttatagctccgtttttagcgt
tctagtagtccatgcgatcgtctcagcgagcccatcattttagtagcatgttttcagtcg
ctaggattgaatggtgatctgttttatttattgtatgctttatgtgtgaaatcgtagata
tcgtgcctgtttcaactgagcaacctctccgggacgatcaggaacagttgtttgaggaag
tggaagattttgctgtagctgaagaaggcaagtggtcttctccccctgaatattccattc
tttgccctatttaactgcatttacaattaagtttacttttatgatttactacattaattt
gacgggaatacccttttttaaggacttacctagatcttttaccccgatccttggccaacc
agtttaaatacactttttgggtagaaaatgctagttgctcaacatgggttggttaaaaag
atcttttaaaaagaagtgctctatgtttaaaggtgaatgcttcgggtaatacaagaacac
ttgatttaatcagaacatggagaaccacccaagaaaacatgcgcaaccacagtgtcacat
ggctatgaccttagccgaataattaggtgtgtgatcgtactagtggcccttttccgaaag
gagcagagggggatccgggttgcaggggtatagcccggtccttttggggtagcagccttt
gctaaggagctgaccactagggagggttatggtccgccctgatctgtaactatgcgggtc
gttagtcttttgcatgcctttgtaaaggcttcgtagcgtccctatgcaatcacacctcga
aagtgtggtatggtgcttggccagcatcgcatggttgggtttaaagttcttcggagcttt
tacgcgaactgtgggtacagtgtgcaaacctctgcagagtgtaaaactgattgatcagcc
gtgctcacggtcatgagcggcttggaccctcacatgattaataaacttaaaaacgagata
aatcgtggttggtgaagcttgatgagcttggagttgttttgtatttaagtttttcttaag
tgggtggtacgaacttacacatagtaattaggcgttctttaattaaaacttgaccaacat
taaaatgctaaccgctgcaaaaccataacctaccttgatagccttgtatttttccccact
tgctgagctccaaccataagagtgctcagccttacttatcgctattaagaggaaaatttt
ggagaagaattcttcgacgactacgatgagatctgaggcttgcggaccccagtcaagtgc
ctgtgggagcggaagacgaggactcgacgagtagttatcgttttctgttgttagagacct
tcgagtctcccgcatgagtgtaataagtggttaaactctgaaatacgttttaatagtgtt
tatgatatttcactcatttcgtctatcgtatgtgtgtaaactgaccctgacgcacatatg
agatgcacttggttcctcttcggaaatcaggtgtgacattttgtagatgggggttgggaa
ggggagctactggagacggtcttacacaatcaacaagaaatgcacgatgtgtccattact
tgcttcgtcgaggtggaaggaagaagcatggaagcagcaggagtgacgctgcagcagtct
gcagaagcgccctgtcctgctatcttgctgccgcccgccggacgtcacttgtggaacgcc
gccgtcactctgctgaccactgaaatccatggtatggcggcttccatgattgatgatttc
ttcattcgcacccatccactccatgagacgaggagcctcaactttcgaaattgtaaatcc
aaagcttataaataccccta
>PgERF101 PMA4G05268.1	-		Up_Stream_Len 2000
gcgacggcggcgctgttggacaagacccgacgggcagcgatgcaacgagccggggcagcg
gctggcgcgaggtggccggcggcttgcggcagcgacgtactggtggccggcgatggcgtg
cttgcgcggccttgcgcgtggagcgcgtgacggcgcaggcgacgaggtcgcggcctggtc
ggcacgcgcggcctggcgcggcgcggcgtgcacggtgatgggatggcacgacgagctcgg
cgggatgctgctgcttgcgcgtgcgctcgcgctatgctgctggcagcgaagtcttgcgtg
ctattgttgcctttggtctatgttgctgtgtgtgtcgtttgctggtgtcagtgcatgtcc
tggcaaaggttttgtgttgcaggcttgcatgcatactggatggcgaggtgtgcctggcat
gcgagcttgcttgctactgtttcatgttgttttgtgcgtggctttctgattacaggaagg
agatgacggcgtgcatggcaaggttcttggcactgcgagctgctgttcatctatgtgcgt
acgtacggtgtgcgtgcctagctatagctaggagatgctagcagagaggtggcagtttgt
gcatgcgtgagagcatgggttaggattaaacaaaggttaaaggaaaatcatgagcaaagg
ttaaaggaaaatcatgagcgctgatgtggggaggcaaagggattagacattgaatggatt
atgaatggacaagaattgagctcaaactatgaaaagattttaaaataatatatatttttt
ttagcgaatgatttaacaggtgatttatttggaagaattttccgggcgtcagcgtgatct
tcgggacggcggtgaaggcgaggcggaccggccggcgggaccgcggcggtgcgggattcc
cgtcgtggtggccgaccgcggcgctggggcggcacgcgtgggtgatggcccgtatgcggg
cggtgccggcggaattcgcggtacgcgcgccggggtaagagagggggacggtgaccagga
ttccgaaagggggcaaatgagctcagctggacagttttgaaaacacgcatgatttatttg
gtgatttattagaagctaaaaacgcgggcgttacactcccttccaaaaaagaaaaaggaa
aatagaaaacaagggacgagacgcactgtggagtgcggggaagggtgttgttgctaggca
cctggcaatactataccatgtattttctaaatctatgagtgagaaaaattgttactgata
agatgccaacagaaatatttcaatttcaaaatagatatgatgttcagatagccacagtgc
aaaacccaacaactttccaaatagctccaactaacatataaaattcaggtgccacaaatc
ttaagaatgacaagcacactagctacatccaagctagagctagccagcctccaaattaag
acgtttgcactatccaggaagctcccctcccctgctaaagcaaaccaacatctctgatga
ctgatgatatccttctgccggtggataatgcatcagcacaatcttcctcccctctctctc
caaaactttttttttatatcccaacacccacatatacaaatatttataaatatactatat
atgaacaaaaaagaaattcggaaagggacacgtatcaggctccagctgtctccacccagc
tcaaacatcacctcgcttgtcttcctcctccccatgcatgcacccatgcgcgcgctttca
acaccaccaccttcccccctcatcttcactccttcacacctcactctatatatacatcca
cacatgcacctcccaaccccaacaccaactctttctcatctcactaacattgcatcgata
gcattcaagcaaagatacggagtatatagcttcttgttgaagcagctcaagctttgtcac
tgcaacttcagctcctcgatctcaagaaactagctagaggaggaagaacaagcttgctcg
gttggccgcttgcaagaaca
>PgERF102 PMA4G05927.1	+		Up_Stream_Len 2000
aaagtcggcaatctcgccgagtttacgttaaaaaaagtcatattaatttttttcagtaat
ttttgctatgcaccagcgatatagtatctagctagctagatctggactagggtgatccca
cttaagatataatccttttacattataaaatgtaagtaatgtgccagatgtaaagggggc
ggatccaacgtaaggctggggggtttcgcacgtgttgtccatcggagcttcctgagcacc
ccgtagcaattttgagtcatggatgagaagaggaagaaggaagagaggaccggaaagaag
aaaacgaggggaagaaggggggaggaggaagaaaatgagcccccacccctctacatacat
tctggatccgccactggatgtacaagcataggtaaaatttgtcgaacataatatgaacaa
atcaaaagatcgaaggagagatgtcgggtgacggtaattgagcaaatagtaatgtttttg
taatgtcaattattttcagacatgcaactaattaataataacagatcggcagtaggcatg
tcgtcaaatgaattaaaaattattcaagtgcttccaacactctttagtcatttttgacca
tccaaccttgcctcagttcagtaaaaaacattttaaaatataaagctcaccattatggac
atgtgctctcaagaaacacctaaatcgaaggtacgagcaaaatgtaataatcatttttaa
gctaaggtctaaattgtaaataaaacatttaaaatcacctatcaaaatagtgtgatggtc
aaatttgaacggatttgatattcgattttggagtttgatggtcaaaatcaaactgaaaca
atagttgaatgataaaaaaatatttcgagaggaaaggaaatgaaaaagaaaaagagaaga
gtcaagagtgactccatccgatcggcgtcaaaaccagtcgtctctccactatccacctga
cacgtgtcgagcagcgactggccgaggagggcagagcagcatctgagcatcaactcgggg
gcgcgggagaggccacgccaccaccgtccctgttgaatatagatataggccacgtgcgcc
gaaggcatgatgaaagcgcgttaagatggggacgagacgacgacgagaaagacaaggcgg
gtttggatttggcggctgctgctgctcgtaaattaacttcgtagcacagtaagtaatcct
tccactagtagtacgtactattcagctccgattaattaccacgcggcgtgccgtatctga
attcacctccagtaagtgttctctgctactacaagtaattaccagctgaggtggatcgat
accgctcctcccctcctccagtaaaaattttccaccggcgacggcgagagcgaggaaaat
gacagcagccatctgtatctatctggagtacacgcgcgcggttgcgccggtcaacggaat
ccaagcccccggtgtgtgaacgcgccgtaccaccgcaaagatcactgatgacggttgaaa
caaaaaaaattgcagattaacaaatgtatgtactcggtcggaaccaattccctctcgagt
tctcttccgatttttttattatttgcccctttttatcgtgttgctaaatctcagttgggg
ttttctcatcagttggtttctttttggttctagccttccctaggtgcccaaactaaaagc
acgccggggcctgtctctctggactgtactctctccaggcggtggtgaagcgaatgtgtc
gtttgaaaccgtcccaaacacaacggtactagttgtccccaaaccaacaaatcacgagca
attaacctcaaaacccaagtgcattgcaccttgtgctggctcactgtagagaaaacggcc
ggggctcctcttcttttttctggattcacgaatcaagaaatatcataagtagtagtaatt
aaaagaaaagaggagcggcggaaaatctcgtgccgacacgtgtcccacctcgcctccgtt
cgcgccgcctatatatacgg
>PgERF103 PMA4G06182.1	-		Up_Stream_Len 2000
cgttcctcctgcccattcccataagacacgacttgcggcttggatggaggtgatgaaaag
tcttgctctgtcggacagcagcagcgagcagaggtcaaggcacggacggaaggaacggag
gggggggggggggggcgttttgaatgagagcagtcggcggcgtcctgacgaactgacgac
gaattgcttcttctaggcacgacgactcacgacggtcttccaatttctttttcccccgca
tgttggcagacagctggccacatatgtttcacatggtaaaacaacgtgtcggagaattca
agaaaacacgtcaccctcgaaacgttgagtttaacagagttctcgaaaagcctggagcct
ggggagcctcgaattcgcgaacgtgcgaggttcgggaatcttgattcggtgaagaaatgg
ggtcacgaacacgcggaagcccggggtcttgagctgtcggcggcccgaactccggagggc
ggccgattcgggaatctgccgagggttgagttcgggagttgcatgcgaggacacgcgcgg
accagcggagaaatgaaggccagctcggaaatctatcgaagacccgattcgggagtttca
cgcgaagatattcacgaaccaggagagaagcaaagtcaaagttgttgtctcaaaaagccc
gggtttggagtgcgaactagtggcaaatttgcaaatatgttggatgaaaaagacattctt
gtatgcgttcacactaggacgttttgaatttctttttcccccgcatgttggcagcagctg
gccacatatgtttcacatggtaaaacaacgtgttggagaattaagaaaaacacgccaccc
tcgaaacgttgagtctaacaaagttctcgaaacgttgttttttcaggagcagggaattca
cgattttcggaagcctggagcctgtggagcctcgaattcgcgaacgtgcgaggttcggga
atcttgattcggtgaagaaatggggtcacgaacacgcggaagcccggggtcttgagctgt
cggcggcccgaactccggagggcggccgattcgggaatctgccgagggttgagttcggga
gttgcatgcgaggacacgcgcggaccagcggagaaatgaaggccagctcggaaatctatc
gaagacccgattcgggagtttcacgcgaagatattcacgaaccaggagagaagcaaagtc
aaagttgttgtctcaaaaagcccgggtttggagtgcgaactagtggcaaatttgcaaata
tgttggatgaaaaagacgttcttgtacgcgttcgcactaggaatattctccgtaccctaa
gggtgttatcggtacgtaaaagtcccttcgtctccctgtaaaagggggcgtaagggcacg
tgtaaacggattcagactttttggaacttgtgctacttgcagagggaatcacagtctctc
tgcactctaactttgaacttgaaacgtgttaagagctctcacttatgtttgggcggtcat
ccgaacttttcggtcaaacgacgtgtgcaggacgacgacgacgacgacgctgcctgtgtc
tagtctacgcaactttctgtccgcatctttgcctaggtgcaggtgcggaggccttgttct
ccgttccgttccgttgggtttgagagctggctggctgctgtttctccgttgcgttttcta
cttttcccccgttttacttacattacaggtgggtggagcagtaactgagtgcagcagatg
cacagccaaagcacagctacttactagtgctgcagatccatcttgaccaaaacccccccc
accgcggggttccttatatataaacccttcttccgctctcgccgtcgccggcgatcattc
gtattcatccgtccgtccgtccgtcagggagccagccaagcaggcgtgcgtgcgtgcgtg
ctacggagccagcacacgctcaggcctccactcttccgccgccgccgcccgccgccgcta
caggcagggagagatcattc
>PgERF104 PMA4G06313.1	-		Up_Stream_Len 2000
aaaataaactaaattgtgtcagcagataactcaaatatagtgaaatctcaccatttcatt
gttagaaaacaaatcatatgaattctgcacactgcctgcagagctttcctcaatgtgaat
agcatctgcctgagcactctctttgtacaggttgagtatggctgaattgttaggcggaga
gtaaccagaggccttcacacatccttcggtggactcatgagtcccaatatcaacagtagt
ttgacgaaaatggttcaatttttcatcaacactggttaatgatgacaggacttcctggtc
agtgctcaatgattctgttataccctgaaagatatgaaaacacttggatcaaccaatgga
aatggacaaactgatagcttaagagaaagaacaacatctagaaatgattgttgatcaggg
ttggcgatgatgtagttcaatagaattctcttcagtaaaactgtatagaactgtatacga
cacagtttttttttaaaaaaaaaactgcatatgatctatcattgaaagcataactgtgta
agtgcgatccctctttagtagaaactatcaatgacactacattgctaccatatcctcagc
gactgccatttgtctgaatggtgcttcggattttcagtcagagagcttcacaccaacata
caccttagctgtacataaaagtaagcaaaacaagaccatgcaatgtagttgtacttttac
attgaatatgataataacggtttacttttttaataaccagagtccagaggtccaaacatc
tcatggcaatttggcaacgaaagctaaataagttacggggggaagaaatgcatcatcgca
gaatgccacgctcacctcaatctttccaatcccatccccaggcgctcgcccgcctcgatc
ctgatcggcaggttccgccgtcgccgccgtgaattcccaatcatcgtctccgatccctcc
gccgtcctccgcctcctcttgcggacccgcatccgcagcgccggcggttgggggaggctg
agatccgtagaggccggcgatgaggtccttcagatccgccggccccgatccgccggcggc
gcgctggggcgcggtggccgtcggcggccccgccgatccttcctcctcctcctcgtcctg
gccgtcgccggcgccgaacagggagagagggagcgggccccgcggcttctcccacgagga
gggggcggcgtcggaggtggcggccgtcggagcggtgggcggcgcggaggcgtccgcgtt
ggatccgagcgggctcgccacgaagtcgccccagtcgtcgtccaaggccgcgaaggtggg
cgggtgcggcgcggcgggcgtgggtgcgggtgcggaggcgaaggtgaagtcgccgaaatc
gaagtcgtcgtcgaggaagggcgcggggggcggcgggaacgcgacggcgtccatggcgcg
ggggggagcgggcgctggcgcgcgcgtgcgttgttgctcggcggccggaaagggcagggg
cggaataaaattgcaagtggcaacccgttgctgacgcgcagggggagagagcatcagttt
gtgcttgtgcggccggaccggacgcacgccactacctttcccttcgacgtacgtacgtcg
tacactgaaatgttcagtgttctccgtttccgaaaaggaaaacaacaaaactcgatcact
caaaaacacatggatgtgtataattaagtactgtggagtttctttaccacgatcttcgat
gcaaaatctaataataaatattttcgaaccaaaaaaaaacaatttcacatcttgttccct
tggtcaccaatttgcatagctactagctagcccggtttccttctcgtgggccgtcggctg
aaagcccgctggctggtgctctctctctctcatctcgcctccgcctccgcctccgcctcc
ttcctctctgtagaaagaagagtgtttgtgacgcgagcacttgaagattcgcgaaaccca
gcgcgacccgacacgcagct
>PgERF105 PMA5G00289.1	+		Up_Stream_Len 2000
gtcaaaggcaacgtcgccatgaaccgaaccgaacaaccgggaaggaaagctccctctccg
gcgtacgtccaccgccatcacagtcgccgtccgcgtttactgtgttcgtcgtcaccacga
acccagttcatgatttccggcgaagaatcgatagtagtgtccagcaggaacaggtcgcaa
gcaagaacggtggtacgcccataccatgtggctgaaaagcccgtaacatgcttcagtttc
agaccaaaaaaaaaaaacatgaatcaggtagacccagactctttgttttatcacggtcgc
cggtcggcatctggacctccattgccggcctgacatgctccttgggagacggcgagacga
tgcatggtgctccggcctccggctagctgcagagattagtattaagaaactgatggaaca
aattaggaggttgcttgcaggctggtcaaagacaagcgtaccgggagaagtgctttggtt
acgtgcctgttgactcctccttgcgtggcaagtggcagtgcagtagcagtgcaaagataa
gataaccaccgcgactgacagtactgagcatatactcctgtgtgtgtgtggatgaggttt
actttatgaaggccaaccatctccgtcacgtacaaagcatccgtatagtggtcacgacta
tgcactgcactccagctgctacccaaaaagtggtttgcaagtacggcgtgctctgccact
gcactggccttagtgctcgccgtcgccgaataccaccagcacagcagcgtttgtgtgccg
agcacgtagcgtgccatctcgttaggtatccgaaagaaatgctgtatccgccgggcgccg
gcctttccgggagcgaggctcgtcgcttgcccggccgcgctacgctacgcaaccgtcgtc
gtgacctgtgatgcatttcggtcttcagcttctcggctccctcggtcacgaagcaagcaa
ccagcgagtagccagaaacggggacagatcggaggtacgcgtcacggcgttctggaccat
atacgcaacctctgttcagtccatcgctgctgctacgttgcgatcagtttatttttagag
gtcatacacgtgtactgaaacctatgcctacagtttgattttttcctccccaccaatcga
tgcctgcagttggacggacgttttcgtcactgcctccctctctgcgtcgactgaacggct
tttttctccggaaccacacgtctcagcagtggccaagctacagtgaatcaaaaggggtgc
atttgcgttgtgggtgcatcgagttattaggttattaaaggtgcatgtatggtgaaaatt
tgatgttaatcactgtttttttgcaaaattccgtgggttttttttaaaaaaaggtagcag
ctgataggaaggggcccaataggaattctagagcaggagcccaccaaacagcttctcaaa
cagtaacgaaagcccatggaatcacaccaacccgcgggcctctctcgtctgtactatttt
tttttttgaggacctagtgtttctcgaatgatcattccctttcctttatcgtattattac
taagtttttcctttccttttaatttttttaattctctccctctctcttagtatgctacat
tgctggccttacattttttttaattttcctgcttctttgtacataatttgcacaggatgt
ttacaattttttgctcgcttgcgattaccattttatctatctctactactaaaaagaatg
aaaaggagaaaaaacttggtaggtaaaaaactcttgtcccgtggcttcacagcccgtggc
tctgcccgcactccgcgtgcctccgcccgcgcgtccgcctcgcggtccgccccgcgcggc
ccacaacgcaatcccgcggcgcgtggcctcgcgctcccccatcccgcgtctgccttccgc
tcgcggccccacagcgcgtcagatcgtgacccctcctctcctctccctgcgacgagccgc
actcccctcctctccccacg
>PgERF106 PMA5G00380.1	-		Up_Stream_Len 2000
aacaatcactactacaaattgctactgctcgtctacaattatgttttcaaaaaaaaagaa
ctgtgaagtaacttcttattgtttactgttaccatggcgtattgcgatcgtgagacactt
tgcagactctctgccaacgacaaaagtgttagcatccgccggcaggccaagagagcaaat
actagctcccgattctattccattcctgttgctcctggacaaccacacttcagttcagag
aaaagatcagtagtgtgtggtgccagagctgcacagctcccgatcgatgtagctccgtgt
agtacagtgtcagggagcgttagctctgttgctttagtatttgctaaattaacgctggtc
caaggatcggaagcagacctgatggaagaaataccagtgccgcgcctggcgtcgtcgtcg
ccgtcgtcccgtgggcaagcacccgcacccaccagccgcgcgcgcagctctggcgccgcg
ctgcgccacgtttcccgacggcgcaggggtgacgaggtggtcgcgccgcagcccttcacg
gtgcggttggcacgcgtggatgtcacaggagcgtgcacgcctcggcaaggggcagccggc
ggcaaaggcgatcgagctatagatagcatcaggcagcttccccgcagccgcgcgaccagg
ccaccgggggcttcacatggaaggagccaacctggcacccggatcgacggacgcggacgt
cggaatgacaagacggcgcaggtgatcgatcgcgggcttgggcggggcgatagcgagacg
gcgacggcggcgggggatggcggtttctaattccagccctgctttaacttgctttctcct
aatcattgccgcggctgtccgtgtgcctcctcgatccacccatccctgtctgctttattt
actactcagcacttcagcagtcagcacaagttgccgcgagatcttcgttcttttatatgt
atacgtagtacaaggagggaggccttccgataagcatgatcctagcttggagcgcgatcg
cctgctgcatccgatcccgtggtctgcgtatgtacaaagcttcccatggaacggagcagg
aaggcgcagcgtgccgcattggatacgacatactacgcctaacggcgcgcggctcgacct
ggcattggccggccgcggcgagagaatatcgtatccacggtccctgcgcgtagtacgtat
ggtatcacgcacgcacacgaagacaggcacctgaccgttagttggcttgcgttcgtcaag
atgagctcatccgatccaacaagctattccttccgcggcagcagtcggcagcgaggcgtt
gggtcggagcctgcgcgatcacgcgacgtccccttcggtccgcccatcgtcgtcgacaat
tcaggcccagcagcagaagcgtcgacgcgaggccaccacctgtcgagtcgctccggccgc
gccggcggtgaaaacaccacaacgtcctttttccgttggcgtgcatgccgctgtcaggcc
gtgtgcaacccacgtgaaagccagaatccgccgcgcgagcgcagcgacctccacgacggg
gctcgccgcgcgccgccaactcgccgtgctctctgctgcatgccttctggatcctgcaca
cacacatagcatcaccgagctagagcttccactgtcgtgatcggatcacatgcatgtcca
gtggctctccgatccctttactccagataatttgggccgtcgccgtcgagtatcagaccc
gccggtcagaaaaagcggggtattccacggctagctagctagtggcgtacgtagcgcagc
gtagctgcatgcaataccgtatgccgcccacgccgtgtataaatagctgctgcacctgcc
tgccatgatgatccataaacatgcatacagcaacaacaatcatatcccagctaccactcc
tacctatttaggagtatatactagctagagacgatcgagaacaagcaaccgagctgagat
caatcctctgcgacgcgcgc
>PgERF107 PMA5G00597.1	+		Up_Stream_Len 2000
taaggtaattgagcagatgttcagtgtcaattcttgatgtgtaattatgagttatagatg
tcagggcactcccaatggtacattagggcactcccaatggagtattaatggtactcactc
tggttccctattagaagtcgttttggacaaggtttgagtcaaaccttgggaatataaatc
atgaataacttttaagtcgttgagtttgaaaatgtgaaaaatcatataaatagatttgtc
ttgaaaattactttcataagaatatactacatatataactttccaataaatatttttata
gaaaaaagaagtcaaagttgtgctttggtgaccgtgctgtcctaaacgacttctaatatg
aaaccggagggagtagtttctatctctattaaataggttgtcaactaagctaaatagtga
tttgacagcctaaataatgaggaaagagagtaataatcatagaaatggtttcctaatgaa
gaaaccaagtcttcttttgacccaatgcacaagaaatcatgaatttgccattggggagaa
accactagtttttatagggtgaatgcggcgcttgtcattggtggaattaagagagagaaa
gagaacacatttattacacggagacaccaccactgcgaaggatagtttctataggtgatt
tcttgtgctatggaagacgtgttggtttcttccattgggactgcccttaatggtagtttt
tatctcttttaaatagcttgttaattaattaaaatggtgatgtgacagcttagttaacga
ggaaagagatgaagaatcatagaaatagtttcttcatcaagaaaccaagtcttctcttga
accaatgcatcaagaaaccatgaaattgctattgggaagaaactatagtttctaggggac
tcatgtcactctctcgttacctgaagacactaccattgtgaaagatgacttctatatatg
atttcttatgttgtgaaaatcgtgtcagtttcttccattggtactgccctccgtctgcat
tcctaaacaaaaccgagtgccatatgttgatttagcaatgttggccttaagatgcatggg
gattagacatgggcatcatgtttatccgtttcttcccttggctgcaaggtggagtcggtc
aaacaagcagagatcgcggctcaggaatcgcatgcatgatacctctgacgtggacgagga
gcatgtgaagagcgcgctcgtgagagccaagaatgctgtgaggtggatctttatacctcg
cattcatgctgctcttattaccaagacgacgaatcatcgtgctcgatcgccttgcgcccc
gtacgccctcgattccttggcgcatatccatgcatgtatcgtataggagtactcaaaccg
atgcaaattgctaccagaagtatgtgtatataagtactcgcaagactctcttgccagttg
cccttaccagttcgttcaattcgaaaaactgaaatggaaactaaatttcaagaattggta
ttaagaaggtagaaaatcactgtaggtatagcaatatgagaaaggagtgtaagtccaagt
atccaacgatcagaaaagtgaagcatatccaaattaaccgtgcggcaaatgaatcgacta
aaaaaaaacaaaattgagagtcatctcaaaatcggcattttttttcaatcgcgtcgtcgt
acagtgcatttcctagagatgcctaacggtcacatgccgcctcgatccgacgagagctca
cggtcacaggtctggaaaaaggcgcgacactgtatatatgatgcatgcattcccggccgt
gacaacatttaaacccatggcatgcatgcccgatcacacccccggccggccctcaccccc
gcgcgccactctactaaaccccccgcgcccctcgtcacactctcctcacccacttcacta
ccacgctcgcccacttcaaaaccctctgcctccccctctgcttgcaagttcaaactccaa
aaaatcctccgccgctcgcg
>PgERF108 PMA5G00639.1	-		Up_Stream_Len 2000
gcaaagctgggcttctttgccaataaccttgtccagcggatttgccaacagcttcacccg
atgctgttggcaaagctagctgttggcaaagctgccattccctttgccaacaggactttg
ccaacagccgtcgcttccctgttggcgaaggtaacgacatccgagctgacgacgtcccct
cttcgccaacggcacgcatggctgttggcgaagctttcccaacagggccggaattcctgt
tggcgaagagctctttcccatcacttaaaacgccaacggctctttcccaacaggaactcg
gaaaccctgttgggaaagccttcgccaacagggttggagtcttcgccaacagctttaagc
tgttggcgaagcacgcgtttcctgtagtgacgatgaatcagatagactgtcacgagcaac
taatgttttgtcgatagctacttgtgtgtgttttttcaaggagtgagctgcaatttacta
ccactaggcgtttcaattcaacaggggagtgcagggagcaacaagcgagtagcagcgacc
gccttcagtggcaatgtgccagtgtagctagctctgctgtctcaccaccaataatgtccg
aaattaatcatgatcatggatcacctggccaattagatagatgcgtcaagtgcacgggaa
tcccaaccccaggtgaggtgtggtacgggcccgtcccatcgagtatcttgcgtagatttt
cgctcagggtgcgcctcgagataccaccaccattgttcctccaaaaatgccaacaccatt
tgctcttgtagccttgctacgctgctttgggcagcctttgcagcaggcagggctcgcaag
gtgcaaagggattccccctatccggactcgagtttttttttcacgtgagcgctgcttgca
tggattcgcgtacttcctgtgcggctcgatccgcgtgaaacccccgtcgtcgagcgtggc
tcgaaaaagcaaatgtcaactcgcaactgcatcacataaaaatgcatggttgacaagact
gcttaaacatacatacgataaaaaagttcccttttggcccaataaaaaagtgtgttggga
ctgtaggagcagaataagataagaaatgcatgttggtcagctacgctagctttgtgttag
tgtgcatgggcgcggttgctaacccatatgcgtacgctaacaacgatgcggcacccatgc
catgcgcaatcaaatgtgtcaatcgggggagagagagtggtcgttcttgatctctggatc
accaaatcacccctgatgagaagagttctccacgcatttcctggcacagcggccggccct
gatctgatcaaatgagcacgtgagagagatagacagattacgaagtggtggagtgctcag
tcacaagaggtcaagagacccaagcgctcaaagatgggtgagactgtgagaggcgtcaca
cccatgcacaggctctagccagagcctagtagtaggcgctggtagtagctcctcgtgccg
cagggcgtgccctggcagccgggcccccgcccccagctgctagccgccacgctgcaagac
gtatctgttgatgggtggcatggacatggcacggcccccaagacaaaaggaaacaccggt
ccacgctcgcatatgtgcatgcacacaccgaaacttttgttttgcatgacctcttgggct
ctctatctctctctcctacgccagcttctttgagcccttgcaatgcaaaattgcattcat
atcgcattctaccagcacgacacgcccatatagccatatatagcttgctcgcataaacgt
caaaaaggagcctctttttttggtctccgtcgcccggggctgctgcaccactctagctag
ttcaccgtcttccctttgcttgctctcttgttgcttgcaagttacagcctctctcttgtc
cctggagaggaaaagatctatcacaccaccagctcatcgatccctgatcggatctctctc
tcggtggtgggggatcagag
>PgERF109 PMA5G00691.1	-		Up_Stream_Len 2000
cctagtcatcctgtcattttttgagttggagcatgtaataaggctattgtaattttctga
atcctgtcagcagacggtgaacgaaaatgttctgaatcctgtcagatggtgaacgatcgt
ataggttgtgttgagtgtgccttagattgcaaaattgtcaactcgaaaacatgaaaaaca
aaggctctataacagacgtaatctcactattttctttgagcactcgcacgaaaaaaaagt
gcatgccaatcagaagtacatatagttcagagaacacaaacatagcatttctatgcgctg
gcaacatttcttttgccatgcccatttcatttgattccatgagcccatgacaaccaaact
tggagcacctggaaacacaatccactcattctcatccgaattatttgtgagatgcagaaa
ccgcctcgcaatccggtgggcgcacaccgctggttttcgacgataataacttatcaattt
attaggctgcaatttgcacattctcttctactattatcatgctagccccgatgtggttgg
ctggttgcgacagcgactcggctcaaccaactacgttccaaactgaattgagagttgcag
gattctcaagcaaaacctagaaaaaaaccacaagtggagggcagaaaaagcaaacgcctc
aacagctgcccccctcgcgtctgtttctttggctgcaagttgacctgagggccgggactt
tgcaatatcagtcggcagcgcctaatttggcttcagaaaaatgccagttgcacctgatga
tggccccttcaatcttcatagcctgcccgtgatgatggcctgatttcgcggcccatgatt
ctttgcaacgattggatcttcccagcatggttgctgatacttaaaagattagctgcctag
ctaggtcgacaataatttgtttggcaactcttctcacctggagaattctccccgtcacat
cgctgttgaagaatcgtaagtcgaatccttcccaaaaaggttgctcacgagcttatccat
ttccgggacagaaggacagaatgaaccttcaagatcgataacgtgccatcagagctcgtc
gtccatgcatgtgcgcagaaaggcgatgagccgatgaaggtgcggccgagagggaagctc
ctagtagcaagctgcccacggtcaatcttgtgctcctccacccaccaatgtaaagcctgg
aagaaacagagcgaacgacgacacttttgaagagtttgctgcttcacaatctgaaaattg
gttggaaacgacagcgtttcgtagtatccacgtactgcaagcacaccgaaatgagaggtg
agagtagagtgcagggacgatccgtcaggccatcacttacatgtacagagaagggctcgc
tcatgggcattggggaaaatcacctctcctctggtggaacaaatgcagttggtggtggga
tcagtccttgagaagttcagagttgaggcatcaccagcttggacagggaggggctgcatc
tggccactgacaggtccaaatgagctaggtacatgatctgggttgcaggttgctataagt
agcaatgttttctgcaaatggaacggtcttatacaagtattaattatacgcctctataat
ttataggttgttgggtctgcaaatagcacttgccagctgctctctctgcgggtctgtgga
ggagaaaaaaagtagaaaacccacgggcttcgcacgggacgacctcccatggcttcgtgg
gctgaaatcagcccattgtatatcgcgcgacgtcgcaatcaatcagcgcacagtctgtct
gtgggcgcccacaatagtgagcaaaaaccagcagcgcacgcgggaaggtagttgttgggt
tggtgcggcgacgaagacgagcccacagtcttggacggcccacgtcacccggatccttct
atttacagtttcctcgcgcgaacttggcggtgccttgcaatttgcaaaggtaaggaaaaa
aaaaggatcgggacgacgag
>PgERF110 PMA5G00692.1	-		Up_Stream_Len 2000
tgaccacaagccccaccacccaaccatatgagcatgggacgtgccattcgtgataaaata
gtcaaaagaactagccgccttatgacgacgaggcatgcttaataaaggtgttaggcagat
aagatttctgtttagctgatgggatcattctaatcccttattagagcaagtacattggta
aacgacagcagtcccataggtcgtcctatgcaatgtcacataggatttttgatgatgtgg
aggagagagagcaaggagagagaaagaggtcattgcctcgcgaaacaaccaccttatgat
tgaaacgactacctcatgagtcatgagacaactccacaaccattgtatgagttgttgttg
ccatgcgactcataatattcttttttacgtgcacaaattaaggaattatatagattcatc
agacgacttaccagacaactcattgtataggttgtctgttgagtcgacccaagattatgt
gtaaatgcatgagacagcctatcagaccacacaaatgtacttgcccttagctgtttgttg
ggggctcgctaatcagcgaccggttcagctggggctcctcttccttctcagtttcctttt
ctgaaaagtttttttcttctcacgagtttctatttttggaatatcataccttatacatat
aactttgatacataattccgacataactttggtgcataattccgacctataaattttgtc
acataatttttcagcataagtttgattcgtgcgaaacttgtacgtacaacttgtatacac
aactaattgaagaatacttgtgcgtatatttttttttctatctaacgataagttgtgcgc
ataattttttctgtaaatatcgagttatgtagataacttaatctaaaaggacgagttgtg
cacataacttatgtataaaaaaattattgaaaaaactaaaaaaatgaaaaaaaaagaggg
gcgcgctggacaggcggcgcggtcgtttggagcgaccgcgcgacgaactggtttttcgtg
tttggtgatctgttggcgtacgtgacgactgaagacagttgttgttatgtgaccgtgaca
tcattgctcaacaaatcaacatggtctactgccgtggaacgagcgagattaattagctcg
ccgccgcccttttgacggccaagtggggaggaacgtggcctggcctttgcacaagttgct
ctggatgaatgacgaggagggatgaaccggcagccgagggacaatcacccagatagttgc
agaacaagtggcattaacagacggacagagcgcaagatactcctccaattgcaggagcat
ggatagtagggcgattctccattagtgctaaactgctaatgcaagcaacagtacgttatt
cttgcttagcccaagcatatcggcctgagctcacaagtgaagcattgattaaattaactt
gcattgccgcaggtatcttctccctccattttaaattactatccacttcttctttttttg
cctaagccaaagtcctctaacttaactaagtttatgttataatggatctaatggaaccaa
tttgatgttgtatatgttgatttgtttcttaattagaaatgtaatgtgtttgacttaagg
caaaactaaagtacataataattagatatgtgcatatatttgtcgtttcagttgtcttca
tcatttcgattggtcgggaaatttgagttaacacactccaattccaaaatttgagtccca
ttctccttcaaattcgtacgtgaaaatacaaccccgtaggaaagggatggctgaccactt
ggcgtgcaaatgcacagtgtgatccatcaacatcaagctgtgctgcctaggagcctgaca
tgtgccattcgccatgccaagtcatccaccaacggtcctagctggtttataaatctcttc
cctcgtcggcaaccttcctggttctaaacaacacgaacaacccgagggaaaaaaaaaact
cttcgaaacggtgaacgaca
>PgERF111 PMA5G00693.1	-		Up_Stream_Len 2000
gcaccacgttggtcgatacaataatcgccaggcgattgccgattcgatggtccgttgtgt
aaacaactaatcactctcgtagcttaggtaagtagcacgacgactcgagtgccatgattc
atgaaaaagtttaattaggatcgctacttccgataaggtagtgtcagatattcagatgag
tggattaatatacccatccagttgatgatgaataggttcgtagcaatcataaaactacta
gggtgatccgtccaatcgcatgaactagctttaagcgtcacgaaactaattcacagcgtc
cacttggtggtgatggatacagcctttcctggaaactggtggcccggccgtaccaggttt
aggaatcgcacggttccgcctctgaagctaccaccggggaaacaaggatataattcagtc
tttatcactgaaatagagtatgtagtaactaataatacactaataatgctgacatgcagt
gtgttgtacttcatttgataaatttctgcagatttcaatcggcaatgtcagaagaagaaa
gatgagctgttaatctgtttagcccatgcgacatgttgatttggtggtggtggttgctgc
cttgtcggtatgggaactttttttaattttatatttatctttttacgaatttacaaaaat
atacatccctctcaatcttaccgccgtttcaaagggcggtagggaccagtacgtttgtac
gaaaatgtagcattttttgtatgaactcgggtggaaataaactttatatggaaattgcaa
ttttgtcaatatctacaactttgtagttcagacttttttcatttgaaatcatctttaggc
tcaaataattgataaattgttcatatctaaaatttgaattttaaatttaatcatttgagc
accaaatgaattcaaaagacacaatttggaccacaaagttgtagttgtcgtcgagatata
caatttcggtgtagagtttacctccatccgagtttaaatgaaacattatgagtttttgaa
gatgtattgttgagggattttttctcaaaattttagatctgaatatagtgtagattattc
gagcatcaaaatgatttcaaataaaaagtatgaactataaagttgtgacttttgatgaaa
tctgcaattttcatataaaatttatttccatccgagttcatacgaattaaatgtgatttt
taaaaaaaaacaagtatgctgccaagtgaaacaaaaaggcgtcgattatttgagcttcaa
gatgattttaaataaaaaaatttgaacaacaaatctcaacgaaatctacaattttcatat
aaacaatctccatccgaatttatacaaaaagttactctttttaataacgttatggtcgct
accgccgtttggactcctatagtagtcactcgcgggtgggatccttaccgccatgagatg
gtggtagactgataggtgtctaacgctatagacaacggcggtaggaactctgccgccgct
tccaatggctgcagacgtatagttttccaaaactttggaagacatgaacatttttgtaaa
tttgtaaaatatatatatatatatatataaagataaaaaagggtagtgaagtgcaaagcc
catgagccctttggcacaatggcacctgagatcggcccggcccttgaaccgtcgtctccc
aagttctcgagagccagccagccattgcaaggttgcggctcatcgttgtcgtcgtttgat
cgtgatcgtttcgtacgtgccgacttggacgtgccttttcttttctttccgcatcgtccc
ctcgccgtcgtcatcgcgggccgccccccttttcttttcttctcccgcctctgcccttga
cccctcgccccctccaagtggctcacgacctccataaatagtcgccagcgccaccaccgg
cgaccaacaccatcacagcagacagcactacaccgacccactgcctgcttcactccgaca
gtgcacgcgaggcaaccaag
>PgERF112 PMA5G00694.1	-		Up_Stream_Len 2000
ctatttattcacagcatatgaattccatctcatatctttgcaaatatagataattaaatt
tgacttcacagcatatgaattccatctcatatcattgcaaatatagataattaaatttga
cttcacagcatatgaattccatctcatatccttgaaaattgaactgtgcatagactcata
ccattaacagtgtcgtcgtcattgcctccatgttcgaaggcagaggaatccaagccgtcg
ccgggaacggctgccataggaggaccactaggaaggtcgaggtcctcgccgccggccatc
tgcaaatatgtgttgccgccggtccattgcgacatatggttgccgccgggccattgtagc
atctgcaagttgccgccgggccagtgatgcatctgctccttgccgcaaggccattgaggg
cgctggatgccgccggcaggcccttcaggaggctgggcgccgccgtacggcccctgagga
ggctgggcgccgccggcaggcccctgaggctgggcgccgccagcaagcccatgaggaggc
tggctgccgccggcaggcccctgacgaggctggctgccgccggccatctgagggtggtgg
ccgccgccggccatctgaggaacctggcggccgtgactctgaggaagcaggccgccgccg
ggcaactgcggaggctggccgccgacggcgaccacgcgccgctgagtcctactgccgcca
cccttcgctacgacatgccggaccggagcagatcgacgtccttcctgcatgcgccgtcgc
cgccggccgccggccctcccgtcgccgccgctgctcccgccaaactactcgcgcgcgcgg
gaactctcccgccaagccgtctcgcgcgcgcgggatcggatttcgggcggattggggagg
atgggggcggtcgaagatatgcgggaggaggaggccagttttcgcgtcgccaaaaaatac
ggctccggcttcgcattctattggagcggtgattttgtttttttcacccgaaaccggttt
ttggggtcaagattgggactctcttggagttgctctaactctgtcgaatcctcaccagct
aatccatcggtcttatcgctaaacctagatccacttgcttagtttagcaagtggtttagc
ggagtgtttaacaaatgatacacaccggctgatcagagtaaagctcccagctggtccact
tgccaatacagcccttcccacaaacttgggggcgcgcggaacggaaggcggaggagaagg
tggtggtttcgccaccgctgtcgcgggcgacgcggcgggcacccatctctggggcgtcgc
gtgtggccgcctcgctacggcctccaagcggcaaggggctgctctcttcccaagctccgg
cgcgtggcggccacacgccctccctcctcctcgacctcgagttcagtcagtctcgggtgc
gctcagcggcaacacaccgtgggccgcagagtggagagaccgtcgccgagcatcgccgaa
aacctcaaaaccgcgggccgccggggcgcccggcatgcgcggacaacttgatgatcccgg
catggcccgggcgctcgggtctacacgtctggttggctgttgccgtcgctgtcccccgcc
gcgcctcgcgacagcggccgggcccgggggaggaaggcaagaggcagatgcattgcacct
cctgccccaagtccccaaccgccggaatagcgatggcgacgagggggggacacacgcgca
tgcgggcccgcaccgccgtgtccgcgccggccggccttatcccctcacacgctgctgctg
cgatgtgaagctccccgcgaattttggagcccccacgccacgacctaccgcttcttcctc
ctcctatttaacagcgcctcctcttccagctgagacctcccatcccaaacgcaacacaag
agctattgctagcgtccgactagtgaagacccgcttcagcaaccagcaaggcaaagacag
caagagagagaaaaagcaac
>PgERF113 PMA5G00776.1	-		Up_Stream_Len 2000
gtcctgatgtaacgaaagggccgtgcacactgtaggacgccgtgctggtcaggctaccac
cactacctgttcatccagagccttgcaagaagcaacacgaagacccagttcgcctcgaga
tgtttcgttaaccctcctgtaatgaagagtagtatgttcggcttgtttcggcttatctac
tagtatcacacgatactatttcatctaccagctgaataccgtttaacacatcagctgaac
aggctcaaagttctcgtggcaaaccaatcacttgggttctggaaggtcgtcaaactgtag
taaccgtgcttgtccaggtcaggctataggaagtttgcaacgagccccccgtgaggaacg
gactacttcctccgtctcaaaaagagtgacattctagaaattttttgtacttgttattaa
tgaggtaaaatgaccacgatcccctctatatatttgccatatttgatgctaattgattat
tgaatgtccattaagtaaaacagcgtatttttagagacaagattttttaaagacaggggg
agtacactgcttgattcgggcttgaaggtgcaaacaaaatcccttttaagcaaaggtaaa
ccggtgatcatcttgtggttaggcacctccctccgcactcccatcgatcatggagatcgc
gcgtatccgaaagcctggctctcctctttcaggttctgtacccccctgtggcgaggaccc
gacacgtcaatattcccccgccgattccggccgccgttctgtggctgcggacgccttcaa
cccctgcccgctttccttttcccttccgcttcagcggagcggcggcggcggccagaacac
gcgcgctgtcgttggccacggcccggagcagtggagattggtgggaggaagactgctccg
tgaccgcacgaaaagccactttcttttctgcacaccgagtagtaagtactctcgtgctcc
gttcacttgcggaaaaggaagagacgtggcggtgctagtactagtactaggctactacca
gtaccagtaccagtaccagcacgcactgattgaaatttgaaggaggcgaacagaaggcag
ggaagggttttgtgcaatgtgggcgagcgcctttatctgtctggtcaacaaccgagtctc
tctctctctctctctctctctctctctctctctctctctcccccactcactcttggaggc
tgttgcacatcgttctttttcggaacaggaaatggaatcgtttgcctcgcatgttcccgt
tccccagtgcacagagaacccataaaagagtccaatcaaccgccaaaccatatatgctcg
cagagatcgcgaagaatgccgctacaaaaacaattggactggtaaagaatgaccctcccc
atggcatcaatcaacaatcggcctttgcgtggcgtcaccatcgtatctagtacttgtagt
acgtattcgtatgcaaagccctccgtattgcagtacaaggtgattcctcttggcgtcttg
cctttcccagtattctgatctgagagatgatgattggctggggaaggaattgtttacacc
atctgcttgctgctccctcacggcgtcgagattaccaccacttgggagttggaggccgta
gcattcaagttgccgcgtagaccacgctcgctcactctcctcactcactcaaacagccat
gtgacagctagatccgatcttaccaggtcagaccgctcctcggccaatcaccagccgcca
gatgcccaccgctcaccggcacctgcccgcacacgcacacgctcgccccccttgcgcgga
cacctggcgtcctccagttggccgagacctaccccccgcgcgcttataaaacagcccggc
caacggccgcttcttgctcatcgactgatcgctccagccattcccgactcccgagtcgct
tgcgcttgaaaaaaaaaatctctcggtagattctcgcggcttcctcttctgtttctccca
gctccctcgtgcgaggatcc
>PgERF114 PMA5G00889.1	+		Up_Stream_Len 2000
atactagtgctcctctttttattattacataatcatgcaagctggcatacactcacgtgc
gccttctatacactttccactgcctttagccttgtttagttggctatttttcctcctttc
cacactctctccaccacattaaatatgccaaaagacatatattcagaatactatatgtaa
atgaaatcaaaaattaattacacagttttgatggcctttgtgacacgaatcttttgagcc
taattaggccatgacaagacaatattaaaaaaaacgaaacttaccttttgctacagtgtg
ttagaaagacaaatttctaacatctatagatcatctcagaatataatctcacatgttgca
tacgtcatgtacccctttttatcggcagcatatatctgatttattacggagaccgaaact
ttattacaactacgagtactagaaaattcacaacaaatatatatcttacaactacgtaat
tcatggactccaaattccaattcttctattataagccaccactagcaggtattccctctg
tctcgaattacaatttaattgctaggtttgcacggagaggctggtttccaccagatgcgt
tacccatatacgtcgaggtgtataacaaaagtgatgcatctagaaaagccaaaacaaata
gtaatgtgagatggagagagtagaaatcaaggagctggctaagaattaaaggcggaaaga
attgcaaattaccatactagaaaatatatacaaaattaaaaattttatatctcattggcc
actaagtttttatgtaaaattagaggaaagtagtccttatgatattttttgatatttatg
ttggtatgtgttactattaaaatttaagttttaaaatggttaacataaaaaacatataac
aatgcactctagggggcacactttaccatgcccaattatcctaaacatttagtaaacaat
atgtcacccattgttcaacgtttaaaccgtttaaatggtgtttaaacagagttaaacagc
caaaatggttttgcataacaacaataaaatatagtacatatttatgtacataaaaatcta
atatgctaggtggtctatatatttgcacatgtaaaaagcatgtatcctaccaaataatat
tttcgggagaaatctatatcctacacacttcgtatacttatggtgttaattactttgatg
tagatcgtggtagttgtaatccttctatggaataaattatgattagatggtcatttagtg
tgtgcaatcatgtttaacttgatctttagacgatttagacgggtttgaacagtttaaatg
ggtttttttttgggaaaataggttaaatgggtttaaatggtcaatctgtttaatttaggg
cctaaatgacaaggtcgacctctgtttaccgtttaaaattgtgtttaaacggattaaatg
accgtttaggcgaagaaagaccatgccaatacacatgtggtacggtagttgttatcaatt
tttataactattataaattatctaatattgactttcagtttcttttttatataatcgtta
actcttttgtctgttcttttttttaaaaaaaaggtagcatgacagctcatgaaaatacag
tacgctactgattaatttaaacattaggttataaatgagttagaaattttaaaaaagccc
atgtggaaaaatatcaacgaaaaaaggtgatcttttaaccaaaaccagcttctttgagaa
aattaaaatttgagaaaacgttatacatttttgaactatgtgttagctggttgatgagag
ataagaattaagaaactcaagtagtaaaataccaagtccactctggcccctgctcgtccc
ctgttttttgagtctcatatgccctcctctgtttctggctccggcgccggcgccggcggg
cgagcactataaaaggaggcggcttccagcagcgtggtttcattcaactcgcacggacgg
agcagttgatcacctatctc
>PgERF115 PMA5G01084.1	+		Up_Stream_Len 2000
tttcacatatgcaacgatatgccatgctatcgatatgtctttgacaagtagaacctccca
cggacaatgacaatggcattcaagggatttaaatcttgcttagtagcacatgatgatttt
ttacgtaaagtgacatgtatacgagtcgctcctaatacaaaggtggaaagatgcagaaat
aataaagatcacaaaagatttctaaagcaaatgcacaagagagagagagagagagagaga
gagagagatacaaactagttgcgaaaatttagaaatagtatagaaattctgatgcaaatt
gtcttccgtattttagagcttgattagtaaaaaatttagatgacattctttatttttcca
atatttcttataaattagaaagctgcatattcttagaaagaaactattagctactcttga
agatgctaagcatgtcactccacgctagagtgaagtatttttttagcatgctagagggag
tgaagtttgtctagctcaatcctctaaaaaagaagttgattataacactcgaacgtatgg
tttgtctggtttacattccactccaaaccaaaggtgggtttgccaaaagaagttgattat
aacacaagaaaaaaagagccagacaaatgcactttcctctttctggcaattgcgtgctct
gatcgccggcatctccctcctaaaacctaaccaaagctgcatggaatcagaatgttagga
gaggggccgtgccctgtgctgtgcaaaagccaccctggttggcttttatcacgcccacag
gggtttgctggggccccttgttgctcatcattcccggaacatatatgaaggcaaaggcaa
ggccatgaagacccacgcggcacacaccggccaacaccgcacaggccttctccgcctgca
ggagctgcctcgccctcgcctgtgttcgtttgaccgacgccccccccgaccgaccggccg
gccggccaggaaaacaaaacatgcgagtttccggcgcagccaatccctgaacctgaaacc
gccggggccaagaggcttgttcccgtgccgacgcgtcggtgtcaactgcagcgcgagctc
ggcgtcgttttgcccggcacttctcaggacttgatcctgtgtgtttgctggttgctggtt
gaggttaagcagcttgttttggtggatcgcttaagcaaagttagtgggtagtactaggga
ttttactatgggttggttcgttggcatttgcaacactgcagtgccgcgctgcggacgggt
actgtttgcgcgaagtgactggcgctttgcgtgcagtgcagctgtcctgggctttgaatc
tatgctaagatacactaggcacacggtctctctccgtctcgtgtccgtccatcaagtctg
tggcagaagcagccttgtttcggccactctgaacggcatccagctacatctaggagggac
gagcagcatgcatggcagacgccgccggtgggagagcacagccgaacaggagaaggcaaa
tagctggccacccccatcccatccaatggtaacctcacaattcaagtccttgcatcttta
tagggggtagttttgtgtgagtgagatttggacagcatggggctaatggcctggcctcaa
taaaggatgcacaagcagtagcagactagcagcactagcgcgcacactcttcctccgcaa
catcttgctccagtcacagatccctatgaccctagggaacggatagatatgagggagcca
tagattttctttattttacatgcccgccgatgcattaggagtggtacttatccaccaatt
tgcttcggctcccctcattccttttggtcggttccacggccccgggtccctgtcatcagt
tcacatgagccggctagcgttgggctagtgtcttttgctacgactacgagcgaagcaaag
cgcaggcgcagcccagagccaaacgaaacgcgagagctcgagagcaacgagggcttgcgt
gtgcatggtccctgggagaa
>PgERF116 PMA5G01338.1	-		Up_Stream_Len 2000
aagcgaacaagccctgaagaataaccggatcggagaacgaacaaatctttgcattcctat
ttcgtatcatcaggatcacgggcgcgcagcggagttattggcaaatggtatttggggtgg
ctgccccacgtttgccgtggtggtcgcgcgcgcagcatctggttttggcattattaccca
caccgtggatcatcgatcatcgacgctaatgcctagtaatgccactgtgccctggctctc
ccggccgggtccatcgagatgcacgcgaattatgatcaccgtatgtacctgatcacttgc
cgtggggagcaaaactttccctaaatcgcttgccccgtctttacacatataggcaatata
tagggcacttgatcatcgcgttgccttggtgtcaatcgtcagccttatacatgagggccc
acgtgtacatttttctcgttgcggggctatctgaacttgcttggatgtgacgattgatct
gggagtggtgctagcttgtacagttgtagacaaatggtgtactgatggtgtgtcctctga
gaaatcatgatcgtgggtccgtaagtccgttcatggccataaacgagtttacagactagt
ccaactagagaccttaaacgacattagtttttatgctgcagatcttggaataatacatgg
tcctcataagatgcgtacgataagctttttcagaaagaagaaaagaggaaatggataaaa
gctttattatatggcttttgtattttgctttctctggcagctagtaatcgatctagtttt
atggtttccaatacgactttattattattggtctccgacagcatcagagaagttggcagt
gcgtgcatgtgatggttttccaatttctttttttctctcccacgccgtaatattcccgaa
actccatcaggctttgctccgtttccctcctatacgcaacgtctctaggtactacgtacg
gagtacgtagcttctcgagtaaagtcggcacaagcaaatcacgctaaataaagggtttag
ttttacgtttgcggttatgttgtgttgtactgtgcagcgatgcgctgttaatttgtgctt
aattcttgtgttgttgttcgtagaaaaggaggtccaaacaaatttctaatagtcttttcg
gcaaatgaaattaattttaaataattattatacaacaattattgatcctcacgtactact
agaaggttgttgtggaataaaacacatgaatatcttcacatgctaccttagttcaaaagg
aaaacagctagacaagagaaaagggaaatcacttagacaaactgcaaaattacgatattt
ggttccacaaaacaagactatctcaatcattacgccattaacaaacatacttcctccagt
taaaacacatacatacatccttttgtctaaacttaattatataccagtgatatatatatt
caatttatttcgaagaatgtctaacaagatcgaaaatatcaaattcgtgcgagctaaaaa
atttcacaaaaaaatttggagagttttctcattataatgaggaccaatgtttagaattaa
gccttgatgattgtgatgataatgtctgaaataacgttgtttttcactacgcgtaccatg
ctacagcacgaactcactcaatacaaccacacgaagttaagctcgcagtaccacacagta
tgtgaacgatctaccaagactagaaaagtggagcgtcaaagaagtacatgtactttgtta
aagggagggttaagagtagtggcatgacacctcagcatgcgcgtattccaaatctagcta
gccacaaccctttctccactggccgatcgcccccttaatttgcttgctgcgcgtgtacac
agcctttgccttgcccttacacactctagctcgacgccattatatataccagcccacttg
ctcacgcatcacaccctccccggctctccctccccgtcgaaggcacagcacagaggaaga
tctaagcgccgcgagcagtg
>PgERF117 PMA5G01722.1	-		Up_Stream_Len 2000
cggcatcatcacgcctacggactactactaccgcttgacacccgagggcgacgcctgcgc
gcgggggcgggggcgacgtcaccctaccatgacctcttcttcccggaccccgcgccaccg
cgcgtgcttcctggtcccgctctcgtgcgtgcgagcgcgcggctcgccaagacgactctg
cggaattgccgatccagcagcccaacaaaagctagccatatccagtactcaaacatccaa
atgatccagacagacaaagacggtgccacgaggaaaaactcaccagtttttgtagcggtg
atatcgcaatattgtttcctgggcggagagtaagagcatctccaagtggtttgtttaatt
ctcctattcatcattcatccgccacgtcgagtcatactttatctctacgcgtccaaatac
gttttttttcataattttccgcctcaagcattcaaacgatccaaacggacaaacacagtg
ccatgatgaaagacctcccaaggtctttttagctcagttggaagtggggagtaaccgagc
agctcaatcggcagtcaacagaactcatgtaaatcgttatagtaacataaagcttgtaca
ttagtatgacgaaatcctctactataatgtgcttcttccgtttcataatgcttgtcgttt
tgacgtttctacatacattctctttgctatgcacctagatacttatgtttagatatacat
caaaagaaatgtatctagaaaagccaaaacgataagtattacgaagcggatagagcggta
taatattccgtagcattctattatattaacatttttttacataatgtccgctcgagaatg
tatacataagtttagtgcacacattgagataaaaacagtaagtccgacaaaattgtgttt
agtcctaaaacatgcacttttagattaaaaaaaggctaagcactaagctatgagatctcg
caactactaaaaacttaaagcaatgttacatttcacttgagataaagagaaacaaggtat
tgtaatgtagcacgtcacaaaggcacaaagcagaacacttgtggtcatccaaaagttgct
tttgtgctacgtgctcctagttttgataatgactaatttgcaaaccgtctatagccaaat
attctcagatacatccagccaaaatagccgcgtggtgccataaatacgctatagtgacgc
taataaacttagagagtacgataaattaacatgtgacaaaaagttacggaacgactataa
gacttgagttgtatcatttgtcgacatgtaatttgaacttagatatcctctcgtgctctc
cgcctcaaaatttgaccaaaaacaacaccaaacattttccctcacttgtaaggcaaaagc
aatccgcctctctctctctctctctctatacgtgcatattttagactttctgttgtgaca
tagtacgcagagtcctgatcctttctctcgttgcttttttccggccaattcctttcagat
attcaaactgaaaccgccccacaacagttcgaattcgtaaacaggaaaaggatggtcacc
ggactgcgccactggccgccaaaacatcccagcacagcagtgcggaagacctgggcccag
cgctggcagcccgcccccgatcacctacctaccccaccaccagtccaccacccccggctt
ccttccattcccccggcttcttcttctttctgtctggctcggtggctccactcctccagg
cacctcaacaccagcggagaagcgcctgatctgtgatctcctctgcccccgtcattttca
accgcgcgcttataaataccctcccgtcccctccaccccctcctttcctccgcctctccg
ccacttcttccgcgtgcttccccgcccgccctcttccctcggctccgcgtttgtttctct
cctatcctcttccccgccgagagggcgggcgagagaggaaaacccacttgggcgggggtg
aggcggcttgatccctggcg
>PgERF118 PMA5G03000.1	-		Up_Stream_Len 2000
agctagccaaacataaatgttctacacaaagtttagcgattaatcaaagaaggtaaaaaa
taagatgaggatgataagtgtatgatgttgccgagagatgtaacatgactcggttaatgt
attggggaacatatctagtggaaaccaacatctctgtacaaactatgaaaacttcaatat
acgccacacgatcttgattcaattgagagctcatgagaggtggaaggggtgatttgcaaa
tttcaaaggaggtgggagaggtgatttgcaaaggtgcttttgaaatttactcctcccacc
tcctctgaatgcttcctcgatcaatatcgtgtggctcggattgaagttttcatagtttgc
acggagaggttggtttccacctcatatgttgtctaatttattgttgccaaactgacaaca
catggctagagcaaacaaataaaacaagttattatgactacatcgatcatgagggtagct
cccatgcagagatcatcaagttcaagcatcaggtcattgcagtaagaaactcaagcagtg
agagagagaggaatgtttcaacaagtgcctaaggtgatgcggtttcatttccttttattt
acaatgtgtactccctccgttctgaaaaaactgacgttcaggacaagggttaggtcaaac
attgggaatgtaaatcatcaataacttttaagttgttgagtttgcaaatgtgaaaactat
atgaatagatttgtcttaaaaaatactttcataaaagtatacatacataactatttgata
aatatttttataataacaagaggtcaaagttgtattttggagaccgtgccgttgtcctaa
acgtcagttttttcagaacggggggagtaactattgttactattccaatttggaagttta
tgaggggattcaagcccagtattactttctagtcacaagatttcgacaaatcatatgaga
catcgcacgggcggtggctttctcggtgtggtgacgtctaccccttttgcatctttctca
acgccgggtctcgtcgaaggcttgatgtctacatatgtgtgctggtgggcgagcgttgcg
gatgcatcattttttctctgcggctgtgatgtgttgtatagtagtgcggcatatagtgat
gcggtcgggttgaggtctcaatccaaccggctgacgagtgttaacccgcgttgatgtccc
aatccaaccgagcgagttatttctccttcttttatgtttcctaggctacctatagcttcc
cggagttgtagtctagtattttttccccttctatatcaatgaaacacacactatcttgtg
cgtcgttcgttcaaaaaaaactatgataacatctctccacgaaaattcaagaaacatttg
atgcacacaaactttaatagtttgttaagggtaaagtttatcaatatattcattgaaaag
gcaagtgttgcattgtaccattcactcaacgtgggcatactcaatctcttgcaaaaaaaa
acttatatgaataaaatgacagcacattgttagacaaacaattgaaacaagtgattacca
gtacatcatcactaatcgattgccctggtgccaaccgctcaaattgcacccgtgaaggca
ccaagcaagcacagcaagtaaaacactttcatcacacggatttagtagtacaagcaacca
gagaaccacaagatccaatcaacgaactagtacctggctgggctggcctcaaaacaaaag
caaggaaaacagtgggacaacacctggggtgtgcctagcatatatagcaacccacgttct
tgatttcccccaagtaacttttccttgcaccccaatcctcatttggcactcatgataaaa
ggccctcactcccacatacgaacagaggcagcactccaagtcctccaaggagcagctgca
agcaagcaagctgctgcccatactcctcatcacctcatcctcctgcggcacaccactgcg
cagtgcacacagaaccagcc
>PgERF119 PMA5G03036.1	-		Up_Stream_Len 2000
ttgtagaccatttttttagattcatagatattattatacatctaaatatagactacgcct
aggtgtagaataaatactatgtatgtaaaattagcaaaagaatcaacaatttgaagtgtt
gcgaagacatgtgccttagtacttgattttatagatcttatcaccggccccctgccgaat
acaagttgagcccttgtggggcatccgggcatcccaagttgctcagttgcaaatggtgtt
tggtccttggttgcccattctctgaaatctgatccatacggtgtggcatattattggctc
ggacgtgtaactttacgtgtcactcatgcacatgcccttctttttaatatatcttttttc
ttggatagctgtttcttttttctgaattttaatgaactcaattacgtcattggttgttga
atcataaaccttatcgatcatagccagtgcaaagaaagttagaattacatttgatttacg
aaaaggttatttgaaattacgaaaagttgtcattttcatgtggattgtggaccatttact
accacaaatttatttgccaacagatttatttgccaacagaaatctatcaaattcgattat
caatatatggttcggatttaatacacagtacttcaccaccttatctcttccaccttgttg
cccttctcatctcatgatgcatgctgagacaccacctccgtgacgccccattcacctttc
cagacgcactgcctttcctatcacaccggtgtcgttgctgatgacagtgcaacccccttt
ctccacctcattcgccgaccccgctcatcggtggccgccatctattgtcgcgacctcccc
catccccttcttcctcagtcacgacctcgtcggtgacccaacaggtgacggagatggcgc
tctcccccgcccccttctacctccgcggctctcctaacctccctatcccctttgacctcc
gccccacctcgtcagtgacccaacaggcgacagagatggtggcttgatctacggcgttag
ctacctcctctacgccctcatcgaccggatctacggtgccgaccacctcctccaccccct
caccaatcggatgtatggtgccacccaccctcgtcgggccgcggactggcacgaaccaga
tggcccatcatgccgtcatcgtgccgccatgccagcccggcccgcaaaaatagcctcgag
ctagtactaggttgtaatccaacccatagtgtcggtccagcctagcacaaaaaccgtcgg
gctatattgggttgggtcgcttcgtgctcgggctgtgctgggctgggcgacacatatggg
ccaatctatacgctgaacccacaacacccaacccgaatcctaacataaagctaaatctca
tcgctaaatcgtgcagtgagaaatttgatagattatattgtaggaatccgttgacagata
tctagcataataaatcgatgaatcaaattcttgtcaattgtcgaagaatacaattatata
ttatgattacaaacaaccacttctcatatgaataaaaacatcttaagaattgtgacatta
gtaaagtcgttatcgttaacgtgacgaaaagcgcattgttgcaatttaaaagccagttta
ttattttataaaatcaggatggagccatcagattttagagcggtcgccatcttcctcgga
agtcggaccgcgaccgcttccccgcagagtctaccagtaagcgacaagccacgacccact
agttcgtcctcccctgcttcgtgcggcgcaccgggaagcctcctggaaccaacgtgatgt
caccttatcccatcaggcacccctggatatatatatatgagaccatgcgtgcggccgagc
accaccaccgcaccacggccgcataccacgcagacgcacgcaccgcagccaagcgactcg
ccggtgcagtgcaggtctgcctctcccacggtcccacctcctctcaagcctagtctccca
gctcgactcttctgcgcgcc
>PgERF120 PMA5G03040.1	-		Up_Stream_Len 2000
tcagctatctcactttatcatgaaaatagaagtccaaccagatatgcatcccaaaattat
ttaatatcaacaatcaacaaatcagatatggggtcaatttcagtatgacagaagtagttt
caaagaaactaaacctgcaacaaactctagtactgaaacatgcactctgattgattctta
aatagtacatggaatcataattcaacacagtaagacaaatgaacatggagacatacaaat
ccatgaattatcatcactagcaagtgctaattcacagccctcaagattaattcacaacaa
catgtaacaaatgctacctagccatcccaaaccactcataccaatagaacaaaaaagaaa
aatttttgatcaattggaacaaggatctcactgatgttttccttctctctatcgaatcac
tcactgttgaaaaaagtcatatggcatccgacggcgcatcaattcatccaaatctccctc
ccgatcctcccttcctagtgcaaattgggagaagtgatgagcctccgtagctgaacgagg
acacgacgacatgaacatggcgtggcgagggcgcctcgtcctccaggcggctccggcgat
ggtgggtggccctgtaggtggcgacgcaagaggtgcgggaacgacatgtgggaagcaagg
agaattggcgcgcggggggaggcaggagggcgcgcgggaggactggaggatggatggcga
ggcggccgagctcgtaaaaaatactgagcgaacacggatggatgtcaaccgagaattcga
gataaacgaggttggaagaaagcaagcctgctggaagcttgaataggtcttgttcttttt
ctttttaggactatatatccacacttgtcatcctttgtaacattttaaaaaaaatatttt
gccttggtcatcagaatctattttttatacattttttcggcaccatcatccagtatcgta
atcatcaacattctccactcaaatcaactttacacatccgttctatagtggctgacaagt
gagacccacctctctatgactctaaccttatcacttctactacccacccatcttctctct
ctggcggcggaggccatggccatggcgctcctggggttgttgacctctcgcgcgcggagg
ccatagttgcaccccccccctccccaatcgagctcctgccctccgctgcccttggaggtc
gaccacgccgggctctggacgcggcgtcgtcggagttccccgcacaccctctcacctcct
ttctctcccgcgatgacagtggcacgcggagggcctccctctccggcggcggcgggcctt
ccgccctcccctgcggcgcgacccgggctcggaagcacggcggcggagggtctccctccc
ttcctccccggcggagcggtcggcctcggagggacggcggcggacgtcctccggcgcggc
ggccggtcactccctctagctgccaccggccgctgccgtgcagcctctcctggccaagcg
gatgctgcggccaggggctccctcggcttggcggatgcgacggcggagggtgcctccctc
tccggtgacggcgacgaggcgtcctgcttttgcttctctctgctgccagcctgccagggt
agcttgccgccgtgcccgtgctgcctgcctgcctcccggctgttggtcctccagccttgc
tgccaggctccagcacgccctcgccacgcgcgcccgagcagggatggggcccgcaggccc
gtgccacgtctgcgattaatcctctccctccgctggatacaaaggaaacgggacccaaac
ttcaggaaccccccaccgctccgctactccgctataaaacctcccccctcttccatctct
ctcgccggcgcggccccccaccgccagtccgccaccatcattcatccatcatccccaccg
ccgtcacctacagaacacgctccactcgccgccgccgctcagggacactgcgtccaccgc
ctttacaggagagatcattc
>PgERF121 PMA5G03935.1	-		Up_Stream_Len 2000
cgccggcccccagctcctcccccgcgacgggaggcggccatggcgctcgagcggagctgg
cccacgcgcggcgtcggtggaggcctcgagctcgggccgaggtggacgcgcaggggcgag
aggtgagcagggtcggttgacagtggattcggctccggcggcttggaggagctccggcgg
cggagctggagcagcggcgacgcgggagctccggcttccgagcacgggcgcgacgacgtg
aggcgttggggggcagaggcacgtggtgcgaccggcgctggctaacgttggtcctggatc
acgctaaagaagaaggaaacggggggccggcgctattttcccgtcctcctgcagtaagcc
gctgcagcagcttcgcctttataatctcctgcaggaggcttttccagttaccggtgcggt
tggtctcagttccacggataaaggcatgtttggatcacctttagtctcatgactaaaatt
agtcaggctaaaaaattttagtcacccctagtttggaagcaagagctaaaatgtattaaa
agagcattaaagtctctatttctctctccctttctctctccctttctcttctctctcctc
tttctctctcctctctcttctcccatggcttggagctattggcagcatgcatgtggtcat
taatgagaaaagaggaagatgagattttagttccttttagctcccccacccctactagca
aagtttagcctcaagactaattttagcctcactttagcctcacccgtttggaagtttagc
tcctgctagaggctaattttagtcaagctaattttagtgcctatgatccaagcatgctct
aagtcttagagcaactccaagaacctctctaaatatcactagctaaattactgatttggc
tagtatgtaaaataaaatagctagtaaaaagttgatgaaatccaacagactagctaaaat
gaactctccatatgctccactgctaatgggtcccgcctgcaatactcatgtacaacggga
taactagcgggattggctagccaaagatggctagcgaagcccccggtttagctagtggag
gatagctaggacaagtttagctactctgttggattgagtttttcgacaacttttctattt
tttagctagttaagccaaaatagctagtctgttggagttactcttaagctcgtccggcaa
tttttgccgtttcgatcggccgcgacgaaccaataagccaggtagcagagcacatggcct
ttttttagcgatttgtatcgttcaagaagtagtagcacctgcacctacacgtctctccgt
cagccacaggcaggtcgtatctccctccccccgcctaatcgcctcgcaagcaacaacttt
taagcgcacccgaatatgccgggccggctccagctgccgtcgacatgcccccaagcagaa
aaaaacacgggtcggccgacgccgacgccgacccggggccggggggcaaagcccccacgg
gcgcgccgggaaatgatagcgggccagccaaccaaaaccaaattgtggcggggggcgcgg
cgcgcggtggggtagcgtctccagcggcccgagggagcggagacgacgacgaccaccacc
aagcgggcacggggcgcgggcgggcgggcgggagggagagcgcgacgcggcgcggagggt
ggtggtggacggtggtgccgtggtggtggtcgagggaagaaggcgggggagaggtggtca
gacaggggtggacgcgagcgcgagggggaaggggagggagggaggagaaaccgaagcgga
ggtagagcaaaaagaaaaaaaaaagataagaaaaatcagggagaccagcacagggggagg
gagcccagagcaggcggggaggaaaggaaaataaactactggccaaaccctagccccgag
ccccgggtccgctcaccgccttcccccccccctacccacctcaccacacctccgcgcgtc
caccccgccgcggtcccgcg
>PgERF122 PMA5G04108.1	-		Up_Stream_Len 2000
agagcacacttccagttcggctatggagatgcaacattgtttcacgtccattggccatac
cctgtttttgccaactgctagactattttctgcagaaaacttcatcaaagttcttaaacg
tcatgtgaggagtgtatactgtttcctcaaaaaaaaaggagtgtatactgttacaaagtt
agctgcaatctgctgacgggtggtttgtaggaatgaaatgtgatacgtacagtggttgca
ggggcagtactactgcacgcatcacttggtacccacaacaaacggtatgaatactggtca
aggacaataatttgccgcatatgcatctagatcagtgatttgtcaagatttcacctttgc
caatctatactacatattgctgcttctctaaaccctaattaacacacaagataaattaaa
acggcaacgcccatcttgtagagcagatatcaacaatgtttgttttggctcatagactga
tagaaattaaaggaattgtgcactcgtttccaggatccacaacaatatatcaataataaa
tgaccaaatcaaatgaaaggggcaacaaattaattcagatttgtccagtgacaaaattta
atgtgtctgcacaagcccaaactttcccgtcacaatttcagcacagcatttaatttaaat
ttggatcctcatttatctgcaagctgtcttatgctctattgtagtgtttcttttatgggg
ccaaaaaatccatgaggttttttacggtacaatacgacctgtacgaccagttgaaaaagg
actcgtatgtaatagaaaaggataaggatccgacggttgagattaattctatacgactga
ttttttagttgtcgtacattagtattcaaaggtcgtacgggtagtataagggtattatcg
aaaatgtaaaatgttattattgtaatataagaaatgaaatatatgaaatgttttagatag
tgtataagggggcagctgggattttttttccaaataatgtatatctatcaaattactatt
ttacccatagagaaaaaccaataatacaaccgcatcatcgttgggtcgtattgcgtaccg
taaaaaacctcttctcaaatatttttcctatcaaagtatggtttgacgtgtgtgtgacgg
caggtcaagatgtgctgacaaaatcaagtgtatctattgtggtttccaagctaactaaag
caaaaaaaacgtaatcattttgacaagtttacactgactctactgtggcatctgttggtg
caaacgatgtgtcgtctcgttatggtgaaattttactaacctcatcacctcctgagcctc
taagtcctacaaaattaattgtgtaacggcacatcaaaactcatactaaagagatttcgt
ccaaacaacactcatctgagatgcttcgacttgaagaaatcttggacggtcagatcgaca
tactttaacagctagtaatgggtgatcgagatgaacgaagtacgtaatgcggtgtacttt
aaaagtgtgaatgacaatatcaccggcagtgtactgaaagtcattgactaaaacaagtag
gaatagaaataaaatgacaatatcagatagctgagaaaataaaatatacgattgagattt
aatagaataaatcagaaaagtcaactcgctagataagccatttagatataataataatgt
cttcctaaatgactgaactggatagaaatagtgaaatacaacacccaaacaaatgggata
tctaaaatcttttccacttcactaaatctggccaatactgctttagaataatacttcaaa
tcctcaacatatgttctttcaaaaaacaaagcatgatatttattccacatttgtaagatc
gaattaatactatctagcctatctagcacaggtgatttcacatcaaagataggtgagctt
caccaaaatcaaggttaaagctaggatggtgaggaggaagacaagggaaagcaggtgtta
gcttagccaaaacagtaacc
>PgERF123 PMA5G04246.1	-		Up_Stream_Len 2000
agcttttcctctcctataccaacggtaacagcaggtcctatagccacccaacgttgtctt
gcttaagttcagctgatggacaacttaaacaaaccaaaacgaggtcccagttgtgtgtct
tagtaggaattttagtttcagaaatatgctatatatatcaattcagggactctataggaa
ttcgtcactcaaccataacaatccttctcttcacagaggagcctccaacgttgcctacga
ataaaatctcagtcagtctctggttcaccagaaattgtttctctatactaatcaaccatg
aaagtataagaagaagcattctctccaaaccatggtgaaggggtagatgaggcagaatga
ggggttaactaacactaagagcacccctaatggtagactcaatcactatctataaagaat
tatgcatgtcgtcttaataacatatataaacaatacgtttgatagatccacattccatgt
agttttgcttaactacattctccctccaaccgtaaccctgatagacccttgtcatagtcg
aggaagatggcaacagcacaaagctgacaatggagcttgaatcaaacgccaaatcgaacg
tctagaaattcatgtgctaattaggaaaagaacgacaaggtctttttaatcgccatgaat
cgtcgatatcgaccatcaccaccaagatcaagaatgaagcatcggcctggatagcagcag
gagcaaagggtcttgggaccctgaccgccagaatgtaatatattaagcacaattttgtaa
cttggtcgggtcctgacttgtatatctctcttctttatcaatgaaatagtcgcactctgt
gcccgttcgttttaaaaaaaagagtactagcttttttttacaaaaagaaataaaagatga
agctaacggcatggtgtacctcgctcctcaaaccggcattagtgcaccattaagagaaaa
ataggcaaggagcaaagggtcttgcgaccctgaccgccagaaagtcacaccaaggaagac
gctcaatctttttcaaaacaattaattgcaaaactcggtgcattaaaaagcagtagcttc
cgatagctgtctaaactgcctcgtagtatgtgtctatctattctagctcaagtaatttaa
atgctaattaataggatcaaaatttcaaaacgctggaaaaacaatcaaatggcacagttg
gttcagttttcactgtattcggtggaaaacaaagttgctactgttactactacttcattc
ctctagaccacacacagggggacccttctcagtagtactaaagaaatacggagtacagta
gtagctactagtcgcggttcacacgcggtaaatcttcttcacacaagggttcactccagt
gagagcaatgcagctgttggggtgatgtggaatatagtagtggtagcagtggcgagggtt
tagcgtagagggcaaacaaaaaggccgctagctagggctgcatgcggggggaacagcggc
ctcatttcggtcaagggaccgcccatacgaccccatggaacgcctccacgttgtcgccca
ttactactcacacctctccccctctctttggattctcaaaacgaggctgcccccttaaac
tattcgccctttgctcttatccctaaatcactcgctttaattactccatttcttcttggc
ccttgtgctctctctccctctctcctctagtcctctctgagttttggccgtattccagcc
tcaatcttcgttctcaaatgcaatgggcagcactgcagcagtgtgcattttaaagaggac
agctgagactactggggtgtttctgtgtgggtgtgcagaacattcaacttctctatataa
actaccacacatagtatccattctctcattcttctcctatgcacacacacaacacaggtc
tacatcaccagctgtagctttacattccctcctgcaccttcataggctcgttcgctggtc
aaggcagatcggcaaactcc
>PgERF124 PMA5G04413.1	+		Up_Stream_Len 2000
gtggacacggccgtgcatgatgccgcctttcgatctggttaacgtgggactcggggagcc
ggaggagacgatgctgcctgcctgctgctgcgcatctcctccgatccctccctcttcgtc
gccatatgctgcgtgcctgcgctgctggtattgaaagcccggccagccggccattttcac
cggcgcaggcaagagaggaaggtggggggccttttgtgcagcgaagtgaatgcatcggaa
taggcaggcaggcactagtgttggctgaatgcgagaaacctacggcctttaatctcaagc
tactgcccaatggccaacgcccatgacccatgagtagtccttggtccatgttgcttgcca
gctgctgcatgaagtggagctttactctttagcgtctgatgacatgagacaccctaatta
gctcccatttgaacaggtggtaatatgcatctgaaacttttgaagataagaaaccgtgcg
tgatggcaagcggttcacgccatccgaattcgagccctcgactggactcacgtttcaatc
gggtttgcaccagtgagtggtagtaagttttttttcttgttttctgaattaagaaattgg
tatgtgtaacattgtgggttcaacggcatggacgatgtacatgcaaacaagcaagtgctg
tataagtgtgcaccatgaagggacggatatgatgggtgatggttaggtgacaagcccaaa
gcacataccagtagatggacaggtagaggaggagggcggggtccctctcactctcagctt
gtggccgctggactggtgttctcccatcccatccttccaaccccataaaaagaagacgca
tgacatgaagtgatagctagccctgctcagaaatctttccttttccttggccttccttga
tacctccagattctttgacagactgcaaccaagtgctagtgtgcgacacatacacatcac
tcacttcccctctctctcacacacgcagagaagagagaagagcgagaggtgatctgctgg
tatcatatatcatccaactgcacaaaaggaaaagttccaatgatgcattccatcacatag
agaagcctcgagccaagaactcttccgtgggtgtgcgtgtttgtgtgtgcctgtgacttc
tgtacgtggtagcagtagtgtggcacggccatggcagccaccaagagatccttccacggc
ggcggcggcgtcgacggcattgcacgcgccgtggcggaggaggagctgcaggttggccgg
cggcagccggaggaaggcgccggcaggatgatctttggcttcccggtgcccggtgcactc
acccggccgtccgctgcctccgccgccgtcacccagcagttcttcccggcggccgccgcg
ccgccggcgcaggcgacggagcagtgccacgtggccgcgtcgccgtccgccgccgaccag
tgggcccggtcggcgtcgaggaagagccggcgcgggccgcggtcccggagctcgcagtac
cgcggcgtcaccttctaccgccgcaccggccggtgggagtcccacatctggtcagtcccc
tcccctgcaccccatatacatacgcgcgcttccgtttcgccattggctgggatgccatgc
catccccattcagccattggaggtagctctgctgcgcgatctccaatcccctgttccatt
tcatgttcacttctctctctctctcttgcttgttcgttgattggcagggactgtgggaag
caggtgtacttgggtgagttcctgtccattcaaacgctgaagcttagtaccgtgatttat
tgccatttaatcagctgtcaagttttttgttcatggatgtggtttctttttcttttcctt
tttctaggtggatttgacacggctcaagctgctgcaaggttagtagaaattctgcagatt
ttccatcgtacaaaaaataagagcaagtactactatgtctatgtggttttcatctgaaaa
tacgctttcttctccggccg
>PgERF125 PMA5G04450.1	-		Up_Stream_Len 2000
aaagctctaatgttgacatccaaacgcagccttaaagtaattaataactttgatttaaag
tttcaaatgtttcttacaatcttttctaacaatgaattagatgttatgcaaaatacataa
taagtttaatagtttatcataccttgtatactttccaagatctaccaaaccttgtagaga
gagagggggaggagaggtaggggtttgggtggtcaaggcctcaagaggcgagtcaaaatg
aggatgcatgactcgtggatcagggtcaatttggagcagatatgcaataaagccagcttg
caaggggccttgagcaaaaaaatgcatgcaccagttagggcacgacttacaatagttgga
tagagactctacccttaaaatcaggcattttctatgtctgttggcacttgtgcggcgtgt
tctacgttagttggcacttgtgctagggtaaagaatataagagacatatgtaaacacata
gatatggaagcaatgaccttcttctagctcatcaagtagattgcagtggtgattaggact
gaaccgaaagcgagtaggtgggcttcaccacctacttccaatcattgtgtgtgcggggca
tacgtatattgtgcatgcgcaaaaaaggactttttgtatgaaaaagtaaataaaatggaa
ttttatctaaaaggaagagcaaataacaagcaccttttgcatcgagatacaaccattata
tgcgcggtttcgtgcaccgcttctagaatgtgtgccgtcatcatgcatatctataacatc
acacgaacccatcatcaaattacatcacaccatgcactagcatagtagacctaagcaaaa
tgtgggctggatcgggctagggccgagcttgcaaaaagtctggattgattcatcccataa
ctattatcaagcccgcccatgaacaacttttgggctagctatttttggctttttttaggt
tggccttagattgaactgcgtcgactgccctttttagttagaaaacaactcataaaataa
tcgggtcggcccagattttttttggatggagaaatgcacgctacacccaaccctataaag
accatgggttgggcttaacagtgggcttgggccgggctgtcagactaggtcaagctggcc
aagtttattgaagtatggcgtagagcatagtaggttgtccgtccacccctcccccttgca
tccaaggcccgagcagcgcgtgaaattgtggccttaccatttccgccacttgtggcctaa
tgcatcaaactggaaatgcttgatgacggtgtcgtatacacatacttagttgtgtctaag
cacacatgttcaccgtgtgaagaaatcggcaatcagattaggcaactgtgggagcggtcg
ttttcatcgttagtttctaaaacatggttttaggtatatattttaagcactctttttaaa
gcactcttggatgtgatgtaattaagagacatataatggattgcccaccgcaaccagagc
ctctatgtattactttgaaaggtttccccctaagtttggaaaagattgaaaaaaaactcc
atcatgacgtgaccaaagcccagactcttttttttttcagggcagaccaaagcccaatct
ctggcagcccgctaatgttcgtggcatagtagtgtggcacacacccaactggcccaaatg
agtagaaggcccacgaaattttgccaccctaaccctctatacgcgcctaaaacttctttc
ccgttgcggccaccaaccccccgtgccttgccctagcgtcatcgtgtgaaaatgaatctg
acaaaatgggcgggacgcaaaagttttggccagtcgaggcgcggctagccggcggctggc
tggcgacgccgcccttaaatgcaggccccgtctccgtcccctggcacttgcgccggccaa
aggttaacctagccaatacgtacctatccgcaaacacttgtgtgtgtgtgctgccgccgc
cgccgccggcgagagagagg
>PgERF126 PMA5G04454.1	+		Up_Stream_Len 2000
aatatataaaaaaaatttctatagtcagtcaaagatcatataattttaggaaagtggaaa
ccactcagataaaaacacaacctacataaatacccagatttaaaatttacatgacatact
aattgaatttacagcaatcctattactgtaacttagtggcctataaaatgtaaatactta
agctcaccaatttagtgtgaattttgggatagtattcaattttcctacaatgaccaatgc
ttctaatgcaaacccaaacttaaagaacatttctgcagtacatgggaaaaaggataggaa
gcttaattaggacaaataaagaatggattctactataaacaatgtttcaaatagaagagt
aatgaaaaaccaaataccaaaggatcagcttcccctctggttggtcactagttgtattat
tgctcaatcaatttgatggtgcaaactgtccttaagaaaaatatcaaatcaaagtgggtg
caacgggacaccaagtaaaatcgacaaaagctaattctatctaaaccttatagaaaaaat
taaccaatgaagctagcaagttaacaaatgttgatctaaaaaaagtaaaaggaaaatata
ttatgtgcctttttgcacaaacacatgaagatgctgacacgggggaaaatactggatagg
caccgcacatcagaaaacgaacgaatcatatgcacgctgttgggggatttggaatcgagc
ccttcgcacttaaaatcatgagattattgtagttaaacaagtgcaattctggagaattaa
ctgcgaaacccccgaagccttttagcttcgcgctgccattcagaccacatctttcgttgg
gtatctttcgtcaccagcaaaattatcgaataggtccaacagtccagggtattagatttt
cggtctggtggctcggttttctgcacgacgaaaccccaggggcgaatcttacccacctaa
caagctatagtctgggtttcacctgggggggtcgtcgcctctagcttctaatgaattcat
gttttggctttggaatgtgtttcaggtgcaacgacatggtaggcgaaatggccatctcca
aaaggtcgaaggtcttcacccgacaggcacacgtgttgatgccgggaaaagtgtcgtgat
ttgtggcgtgacgtcatgaagcgctgattacgtgaagacctaatggagacctcccaaaat
tagcctagcacattctgtatcgatccgttttacacgagggcaatctcggtgtgtaaaaag
tccgttagaaatttctgacccttttgcggtcttgtagatgattgcccaataagtagcggt
gaaggttgatggatttccactaggacatatataaaggattggaagtgaagttggatttga
tggaaggggaagcaaaagtacacattcaaatttttctccaaaccttgttaccaagtcaac
cgtttgctcatcagtccatatgacgtgataaaatatctcatgccatgcaagttaagacga
tcacattgttgcgttgccactgttatgcaagcacccaccaccgacgcaagcaagcaagcc
gcgccggataacatctggtagctcgagaggtattgaacacggggatatcgtcacgtgttt
gacttgagacgaagcggccgaagtccggcaggagcagcccaacgcccgcccgcgcagttg
gacacttgcggccggatcagaactgtggcgttcgccgccgaacgacacgcgagccggcgt
gcagtccccaccgcgcgcatgacccgcgcggcgcgagccaaggaaagaaaagcaagcagc
gctcgccgccgtaacgctcgaagcaaacacggcgtgcgatcgacgtggcccggcgaaaag
gcgggggcctgccggaaggcgtgagtgagcggcgcggcgtggctggtttggacgcacgca
acgactacttaaaccgcaggcatttagcggcaggcgtcgtcgtgacgatctcgatcgatc
cgctatcgtttccgtggagg
>PgERF127 PMA5G04745.1	+		Up_Stream_Len 2000
gttgaggtcctgacagtccaggacagccaaccaccgccgtaccctaaaacctgcctctcc
cacccgtgtccacactttttccccatggagtgagcagcagccctgcctgcagcatgatcg
gaaggttccatccatgatccatatcctggctgcaatcggagtaactgcagcgcaggggaa
cgaactcactgacacacgtatctgtgtggagcccaaccgtgaaaccatgcatcagcctgt
acaacaacccggcgctcatgcattgaatcctgctcctgtacgtgctccgccttttttaca
gggagcttctctgttgccatggatgatggggggatgattggcggatcggtctattgatgg
atggatggattggtgccctcctcgtgggcatgcagcggatgccatggatcggatgctgct
gctgctgccggagttattgctgcccggccaactgctctccgctgtgtgcagtggcgtcgt
catcgtcgtcgcggtcgtccggtggatcggacatgggtgaacgaagcaagcctgcagccg
tgatgcgtcgtctctcgtctgtatctgcgtgtgtactgacgggagttgtcagttgtggat
caagagtagtccgtcttccggccggcgtgcgtatgtacgtagtaactgcctactttaacc
attgcatgcatggtcctgtgtgctcaactgcttcctttacaaccacaccatcgatctcca
cttcttcataaggttctgggccagtgcatgcatggtacaatctctctttgccctccagga
tccagtgtcatttttgatcagtgtgctcgatcaaatgcaggtagaaaaatgcaagcaaag
ttattacgcactcatcaagcacgtacgggcacggcatttggcatccaccatgcgtgcagt
tagttttgacgacagctaacaaacgggcaccagttagcaatgagagctggggtacgtagt
gtctggggatgcatggatggattagacaggtgttgcatctagatcgggccatatctcagc
taatgagctgctaagctcgaccatgcactggactctggagagggtttgatcagcgagagc
cggagccggccgggctccttccagcgccgccataaatgaggtcgccaagggcgtaggtgg
gggagtttattaccggcgtactggcagcaccgagggtggttatgccggtgcccacccgct
acgcatacacccggccttcaccgacagcgcaccccaccccaacccaccagggcccccctc
tcccttccctcttctacgatccttctctccctttttccatctcccttgcttatcctctcc
ctctacattgcagaggctgttgcaagcttctgacctcctgtgtgttacagccgcaggacg
cccccacggctgcgccaagctgcaggctgtggggggtggccaggccacatacatgagaca
tctaacgctaaacagaaaccccactggtaatgtactctgaaagtcctggcagagcacaac
aaccgccatggcaccatgcaggcaaacgcagccgcaggccaaagcccaggccaccggcgg
atacgtggaacgcaaggcaaaagtacccgccggagttactgccactgccatccccaaatc
tactcctcttgtttctttcgcacgcgcgctcgcacacaagcgaaactgggggccagccgt
gcgtctgcgcgtgcatcatctcaccgtggctctatctagacagcagctaaccacattgaa
cgcgcggcaggcaaagtacagtggcgagggtagcttatattcaccggcagccacgacggc
tctctcactactcctccccacaaaacccacccccactccactcctggtccggggccgggg
cactcactcccacagtgtcagagctcagcagagctcagagctcgctcggatcccaccgct
ctgccgcctgccgcccctgtccttccttggcagggaatctgcagtgcttgccggccggcc
ggcagaggggagggagcggc
>PgERF128 PMA5G05518.1	-		Up_Stream_Len 2000
aaaggctatctggttttttaagcgtgcgcgcatgctatatttcccctccaacactagcta
taaagctgataccctaaaggagcaacgcagaaccgcaaattttttctttgttgcgtagca
aataacgcatcggattcgtcaaatcaaatgtgcaacacatgtagtcttcgaacgacttta
agtattgctaggtatttaaaattaagtaccatcatgatatggaagatgttagtacattta
tattcggttaattatattgggtctagcacgcaccatgcttgctttgtgccaaatatgttt
ttttgatatgtatatagtgattcaagcacgagacttggttatatatattaccaacaatat
acagacaagttaagtaattaatatggtatgattccgtagcatcttattctacatttattc
aaacaggtgtccaacgaggactatgggtgcgatcgatggttattaaaaacaaagagaaac
acatattaataaatcaacaaacaaaagaaaggccatatgaccaatgaatttgatattata
tggattgaaagcctagctcctccgtttcattgtaggtcacttcaagtttttggagagtca
aataattttatttttgactaaaattatagaaaatattataaatatttatgacaccaaaaa
tgttataaaaattatttaatgaaaatctaataatacttattatttggaatcataaatgtt
agtactacctaattgtagaaagttggtcaaaaaagttgataggtttggactttctaaaaa
aagttagagtggcttaccacttggaacgtgatgatgacatcctccactattaaccaggga
caaaaactcaacaaaaagggaaaaatggcctagttgtagtaagacaacgaccgtatgagc
ctctgaataatcccacatacatagcttatgaggaagaagccacaaagccacacttcccct
attgtactggtcttttattgagtaagattgggccttttctctagtgggtgtgctgcgaac
tgttgggggtcgggcaactttaatttattgggcctcggcccacctcacatggtcccttgt
ttaagagggtgagaatgatgaagacatcctccactgttagccgccagcaaatacattaaa
aaaagagccaagtggcttagttgtagtggggcggcgaccatgtgaaccactgaataatcc
catcctgcttagtttagaaggaggaaaccaccataaagggacaataatcaccctttctct
gttggactggtcttttatggaggcatttcccgagtgggtgtgactaagaacagttgggag
ccgagcaaccttaatttattaagacttggccaacaccatctaagccggattcgttagaac
cgaaggttatatccatagttggtattatataacttcttcgaaccatgttttcccatcatt
aatcatgtgccctataatctcatgtgttgccaagctatttatattccatggtcactctgt
catctatctttgtattaattctattcctaacctcatcctgtggttcttcacataaaagaa
acttatatttttaagacttcgtctcattcaacacgtttactcctttagcaagatagtact
acccatgaaatgggcttagttaaattaaatggcacacaacgtcgaaagtaaaacgaggtg
aacaggaggggcgcatcgtccacaacgtcaccccagtcacttctcaattacgagagaatt
cgcatcttattttgtcctgagcttttcccttccattagcgcatatcaccacgctagacac
taccttaaatacagaccccaattgcagccacggcgcaagcagtgaatcaaccatagaact
agctagagtcccaatggaagaagccttggtgttctttgtgtgaccttacctagtttagcc
aatgcaacaagcaaattatagacaacatcactgtcttaattgttcagcatctgttataag
atcgcctgaacgatcagttc
>PgERF129 PMA6G00114.1	+		Up_Stream_Len 2000
attacacaaccgcaccaactttgcaatatctcgttaaaagagttggattacattcctcga
ttacatgcacatcgctttagaagcatgcttaacccgatctcctactcggatggagccaag
gtatgagcctactggatggtgacgaaactaaccgcgggagaacttacgcgtgacaatgtg
gttggtcccaacaaaccaaatgtcatctaccagcccgactcatcgtcgtaatccaacgta
tcaaaacatatgcgtgtgccttcgcatataaatgtagaaaacaatagggggggggggggg
tacatggaattttcatcccaatttccttttagtggttctctcgattgattgttcacacgt
gttattgaaaaatctagcatttctgtaggaaaaaataaccatgaaaaaaggtatacttac
acggtcctactaaattagatgtaaagagctcattcgtttccttggagttcttttccctct
tgggccatcgatcgatttcctacgtctggttcgttaaatggcaaaatccagagcgatgca
attttttggtaatctccagctcgcgcaccgaatgtaaagctgttagttacaattgctcac
cacaaccagttcgctgcagtacacaatcttattcaggtgagtataagaagaagggcaaaa
acattattgcgccagccgtgtttgtggccgcgagatggaccgagcaaatcttggcaactt
agtaattgttcacgttttcacctttcggggcttcattcattcacgtgctacctacagtac
gcagcagagtagactccccccccccccccccccccccccccaaaaaaaaaacaaaaatcc
tgatttgaaattcaaaaacacagagaggcaaaaaatcaaaatcaaaatcaaaccgcaagc
cgctgctagagtagagagataggctcgccgttgccttggcacgcaagtagtactgtagcc
ggccggcagcggaaaaccggccgccagagaaaaatatctccaaccctcgcaaatcccgaa
attaccggtggacggatctgctggattcacattcaccgcgcgcggtgaaaaaaaaagggg
aacaaaaaaaaaagaaaagaaaagaaaggaagcgcaactcctgcacgcgcgcccccggcc
gcgccgcgcaccccccgaagatttgaccaccaccgcgctcacgtgacgtgacccaccctg
acacgtgggtccggacagacaccggcgggagatacgagcccgtgccgttgaagctgcggc
cgtcatgtacaggtggggccggagggaggatgagttactaccgcccgagggggggagaaa
gaaacgtactacggggcactggccccaggggtagttagcagatctgtttcacggctgtaa
aaaccagccagccagccagccaggctcaggggcacgcattcacttttcgccaattcgaat
ggggctctcttttaaaaggaagtttttgcgaaagggcgagaaagcgcggcaggaaaatgc
tggctgggcctgggggaggagagggagggaataaacaaaaaaaaaatcctgggttcccga
aaatgggggggggggggggggggggggtggagatgctataaaagtggccggggggacgct
gtgctgcgggagaggaggagcgagcgagcctaccaccagtccaccaccaccacagcagca
gagcagcagcagcagcagcatccaacaagcacgcacgcaggcgaagccagccagccagcc
caaggaccgagagagggagaggagcggcattcttcctcctcacaccgcccgcgccccgtc
tccacctccaaaggtcgcgagctttttccacggccgttcgttccccgcgcggtgtcgcct
ggcatcttgcgggtgctggtggcgggagcgcctttagggcggccgtgaggaggaaggttg
ttttcctgggaggttcttgaggggttttagccggggcggggagattgtcagaggtggcgc
catcaaatgcgagcggcgtg
>PgERF130 PMA6G00313.1	+		Up_Stream_Len 2000
gcacgtataaacagtgttatagaaaaaataaactgtcgcgttgaaccgcgccctctatga
aggaagatgtactagatgaatttgtcgaaagttggatagatttatccaactaaacgaacc
cttatttaattattttttgcaggtaaggacccttatttaaattttcaataaaaaagaccc
tcatctattttgtatactataaaagcagaaagaattaaaaataattctcacccaggttta
aagtatatccacctctcacaagagccccacctgtcagccagtggtgaagctagagcaaat
tcgagggggtgcatttgcctcgtgaaattgagttgtgaggggtgcatatatgataaaaaa
ttgtacacaagcattgttttttaattttcgggggtgcattagcaccccctaatcatacta
tagatccgcccctgacgtcagcccgagtccagccgtttccggtccatgaaagggcgcggc
gacgaagattttcgacgatgcatttagatggacgtcatttatatgtaaatgatgttttga
gtgcttggctatttccttttgagttcaacgccctcagtcacaccaatcaatactcctttc
ctttttacaccccgtgttccctataaaactaaatttctagacgaagaaaatgttgtcttg
gagacacgacttctcatatccagtacacatgtaagttgatttgttcttcctttcaatcta
ctgcttgcaccaatttcattattgttatttgacgtggttccatcaattttgtttatctat
ccatcgtatattgccataatgagtagacaaattttatttcatgatattccaaacacaaca
cctcatcgtgcaccttggaggagatgtgaagccgacacgacgagcaaggtaatttttttt
tggcaattactaccattttgaaccttttgttttctatttttaaaaaacttttgttttcta
atcctgaaattttgttaatacttccgttcatttgtgtattttcccgttactcacgtctcg
acatgttcacacactgttttttcttttaaaaaaattctgtatgttgttaacacgacattt
catcctgaacccaatgttttctcgtaaaaatagtttcttcatgtattgccgaaatatcaa
ccgaaacgccggtatttttattttgttttgtttcttatgaaaatgtttttttccatcttt
atttatttatttaatctgtgcctgtcgcactggtgcatctgcttgtttaattagtatgca
aacgataccaattcgcagatcgcagtcgcaccgcctagcacagaagagctgcagctaaca
gtatattatatgaacagtgaatcgtcataggggcgcggcgggcggtggagggatgaagga
tgggtgaataatagcggcggaatggcgagagcgtgtaccccgatcacacgcatgccatcg
tgccggccagccgatcgatccatcggcgacttgactagtagcgctagtaaattagcagcg
gccgggatcgatcggccggatcgatcccgcgcgcatggccacgtactcccgccgccagcc
ggccggccatccagctcctgtgcgtgctccaggcccaggggcccctgacccctgagagcc
tgagacccagaggagacgacgcggcatccatgtcgatcgacgacggatcaacatcgacag
taatggccggccgggcgtgcactcatgccatggcatggggagctggagctctgcctgtcc
gctcacgcgtcgctgttaccctactgttgcgtacgcccctctctcctgatgacgagtcaa
aagccacctcctcttctcctcttcttcctccgcccccccccccccccccctgcgcgcggc
ctctgctgctactacttatacagccagcgaccccccgccccctctccctgcaaaccacca
tacacgccatagcatcgagctcgctcgtcgatcgtctatcgcatatcatcagccccagcc
atatcgacgtggtgtgggca
>PgERF131 PMA6G00656.1	-		Up_Stream_Len 2000
attattgttttttgaattgctcttatatattggaagttacgcgatagccacaaatgtata
gaaactaaaaaaatcatttaacaatacaactcgagacttgatattaagagattcagagga
gaaatgaagatataaaaacatgtttttttgtctttatcggaaaaaggaaactcgacgtta
ttcgttacttgagttgatgtagctttctatacaaggaaaaggatatgaaaagcgcattaa
tcatcgacgtcacctgccattagccattgaagtcacgaccaaacaaaatgtgtccatgca
cgttactcccgtaatttagtcaagtgttcccgccttacaacaccacatctagacttcacg
aggggcgtatgtcgtatcaaatacttcaagatctttattagtgtttccacattcgtcagt
ttctacttcttgtcgatatcgacaacatgcaaatctaatcttcatgagtttggtgtttcc
aagaattgtttgtgttgtactctcacaccttatactttgttgataaaatataaacattct
ttcaacttccaatttttttagaaaagcagtttgtttttgaaaaaaagtctcttgccactc
tatgatacaattacaaatcacgttactagcggtggtagcaagcaatccaatgcaaaccac
atacaaggcaaaatgtaagttacgttgacgtgtgaagtcgttgtgattattgttttttaa
ctactcttatgcatttgaagttgcgcgacaaccacatctacatagaaacttaaaaaatcc
acttaacaatacaaccggagacttgatgttaagagaatcagaggagaaataaaaggtata
aaaacatgtctttactggaaaaggaaacttgacgctattcgtacttgagttgaaggagct
ttcgatatgaggaaaaagggatatgaaaagcgcattgatcatcgacgccacatgcgattg
gccattgaagtcgcgacaaaacaaaatgcgttcatgcacgttgctcccgtaatttagtca
agtatttccaccttacgacaccatatctagacttcacgagggttgtatgtcgtatcagat
acttcaagatctttattagtgtttccacattcgtcagtttctacttgtggacaccgacaa
catgcaaacctaatcttcatgggctcagttcggtgttttcaagaattgttaatgtttcgt
actctaacaccttatagtttgttgataaaatataaaacattctttcagcttccaaatttt
cttagaaaaacagtttttttttttgaaaaaaatattatctcgccactactctacgatgca
attacaaatcacgttccttggacacaaaaacaatgcacgtctagaatgaccattagcggt
ggtagcaataggtacccaatgcaaaccaaaaccaccagcatacacccatgggcgatgaca
ccgtcagcagccgccgcatacgacatccggaaatcgaacaggggatagaagactgacacg
gtcgaggatgcgtaggctctcgcagggcggcgggcgggcgggcggatgcgtgacgctggt
gggtggaattggaaacgctcgtgttgaccacgccctccccgccccgccccgcccaccgcc
agccgccaggttagccgcaccgcgagctggcgtccacgtcaaaaccgaagcggcggcagc
gtcagaggaaaggcctgccgctgtgcttgcgggtgcgggacaccgacacctgccgcgtta
cgaggcgggcggggcgtgtgaggtggagaggtggagggagggggtggagagaggtggagg
gagatccagggggacgctccggccgtagaagatctggctggtgcccatagaagaaacaac
gaggataccaccgccagcgcccagcgggaagggagggcgggcaggcaggcaggcaggggt
gggagtgggagggagccagcagccggaggaaatctagggaggaggaggggggagggggag
atctcccttctcgctctccc
>PgERF132 PMA6G01010.1	-		Up_Stream_Len 2000
gttgtactaatgtgaaagcatgccgcaccaagacttgctgaaagattgaaagtcctcgct
tggtagaaaggaagagagcatgactgaagaacgaaatggagaaagaaatttaacagtggt
tttgttgaatatacttgaaatttaaatactccctctggtttgataaaagaagttatttag
gacagcgacacggtctccaaaacacaactttgacttctcttttctataaaaatatttatt
gaaaagttatatatgtactccctccgtattggtattagaatacgtttaggacaaggttta
agttaaacattgagattataaatgatgaatagtttttaagttattgagtttgaaaatgtg
aaaatcatatcaatagatttgtcttgaaaaatattttcataaaagtatgaatatatcatt
tttgaataaatatctttttataaaaaacaagtcaaagttgtgttttgaagaccgtgtcac
agtaaaaaatgtcttctaataccaatatggaaagagtatacttttataaaaataacaaat
ttattgatatgattttcacatttctaaactcaatgacttaaaagttattcatcatttata
ttcccaatgtttgacccaaatcttgtcaaaacgactttttttaccaaaccagatggagta
cctgaatgcatgtgtgactcccttatcagcaatagtactagaatattccaaattagtata
aatttactttttagggaaatttaccaaaaccgccaactgcaaagttaattagtagggggg
ggggggggtccaaaataggctcatacacatctcaatttcttaccgtttccacgcataata
caagtaattgtatccgagtaagagaatcactggaacttaaggaaaatgtgatgcatcaaa
ctcttgttgagaaattaagaaccctttggtgagcttaatgaaccaatccacccttgatcg
agattatactacaactaccacgttggtatggtcagcgggcgcaaagcatgtcatttgaaa
acacatgaaatttgcaaaggtgctatatatgcaggtgggtatttgtgaatcccaaaccca
tgcaagtgggcatttgcaattttcactactgtacttttaaatgtataaacacgcatggat
atatagttatataccaactggtagcttttactccttgatttctgatatgtgtgtgatgtt
tgattgtagcacgcagcctatatgatgcatatcagcacatcaagtacgacatgcattgca
ccagtcgtacgcgtccacatcccgcatccaagttgagcagataacaattgattaagcccc
ccccccccccccccccaccacacacacaacaacaacaacaacatgtgtgtaccgtacaaa
agaaccacatgtaatatacagagccttttctgttttgcagggtaataacatgttgctctg
gtagacaagcaaaatcacccaaagccagactttatttgcaaagaaagcataaattgaact
agcctcggctttttgcttggcagatcttcgacagatttgtgagacaaatttgtagaagca
agccgcatggagccgtgtatcctcacaagatgtatagatatatagtatatctatatatat
actatatatgtattatccgcacacatgtgcatgcatccaaaatagaaacataccgtccgc
tatatatatagaccgacgggcgctccccactcaccactcagcaacctccatatcatctac
tactaagcagcatctacatcatcacaacacacacccagccctagcaaaatcctataacac
acgtacagtaaagtcttatcaataattcctcactgttcctaactagtactagcagcgaag
cgattactaccacggagctagctgaggctgcctgcagctgcaggggaggaacgaaggagg
agtgcacagcacacgccaagaaaccaaagcgaggaaagcaatcaaaagataccaggggag
catcgaaggtgtagctcatc
>PgERF133 PMA6G01014.1	-		Up_Stream_Len 2000
ttggtctatccgacgctcagtttgaattcatacagagacgcgccaagacgaagccttcag
caccagatgatccgacgccttggtcagggttagcgtcggtctatccgacggtcagttgga
agctaacagtaacgacttggacgtgaggccttcagcaccggatgatctgacgcggcgtcg
gagcatagcgtcggagcagttgtgttagagaacctcaacggctacgtgacgtgggagggg
caccggatgaaccgacgccctggaaaagcatagcgtcggatcatccgacggtaccttttt
cagcagcttttagccaacggctagtttgatgccttgggctatttataccccctccactca
cccatttgaggttgctggattgtgtggaagtgcagaggagttcaagacacattgaagatc
atatccaatccatccaagtgcttaattgcgcatccttagactagtacatgctttgtgtat
gtgcttagtgctaggcttagcttagagctgagtgagtgcaaggttgtgccaaccttgtga
ggtgattcttgagtgaatcctgttgtacaaggttcgccggaagccttggggcctaagtgg
ctcaccggcaatcgtcatcgaccctccggcttggtgtggagcggcgaggacactttgtgc
gggggacgtggagacccccttccttggtggagaagctccttagtggaggcggcatcaagg
tgaccaagggagcttgacaagtgcctaagtggctagcctttgtggcgagtcaagtggtgc
tcttgggagagacttggggaccgggaagcaatactcttgcgtgagtgcttcaacaacgtg
gactaggggtggcttagtgcctaccgataccacgggataaatcgcgtgtcaagagtttgc
ttcctctcatcccctttacgtttccgcatttactctattgcaatctttgtttgcctctac
tttcctagagtagtatcatgctatgattggctataggttgcaaaccttcttttgggatgg
gagtttcacactagaacaatcgtagttgcacatatagatagtatgttctagtttaccttt
gtgtaaaagttagtgagccttaggttaaggttttaagttgcctaattcaccccctccccc
tcttaggctaacgggcatccgattccttacaaatagtaccatttgtgctggcgggtggat
tatgtcgcccgccagcagtgatgcttcaatgccggcggctgctgtcccggcgcccctgcg
ccccactttgctagcggttcatagttgtacccgccagcacgctaatttgctagtgccagg
acaaatcgtttctggcctagtgtatagcacggtattgtctaatcataacataattaaact
cattattagattcgtctcgatttttaggtggagcttatggaatgtgttttgccattaatc
aacatttaatactctcgtaattagtgtccgagcattcaatgtaatgggtgaatagagaaa
attttgaaactaaacgcaagataatatatggtccttattggaacatacaagcgcttcatt
tcttagatgattttagattaagaataatatcgagtcttgaacttgaataacttgatggcg
tagctggctagctttatcttttttttaaaacggtaccgtgcagcaaatctagctacagaa
catgagcgatccatgagcctgacagcatctcctttcttgtcgcgcagtatatatgtgtgc
ctcgccatcatcatctattcgtgattatattattgaacgacctcgcatgcatgcattctg
gccggtccacacacagtagtacgtggcagtcagcggcgtatagtaagctaaataggccct
atgtgcacagtgcacgtgccgttgccgcatcaggttccacaacgaaccgatccaaaaagg
aacaccagcaggctcccgtccatatatgcaggcgcaaccaccaacgacacgctcaccaca
agtccacgaccaccaatagc
>PgERF134 PMA6G02112.1	+		Up_Stream_Len 2000
ataaagctgcactgttaggtttatgagaaacccctcggtagcaccgacaccgtgtcggta
gtacttaggatgcccgactcagcacagtaacggctagtttttgagccttagtatttaaac
ccctttctccctcctcactcattgctgaccaaccacgagacaaacacttccttaagcatt
cactccacatctcccctctcctctagagctaatccttggttcccttgagctagggtttga
gtagagagatgatttctagtgaagtgtgcacaagctttgagagccccatcgtttctcacc
ttctcacgagcacttgaagcatctccgggctttcggtttgcatttgttacttttgaagct
tgcttctagatggttaggcgtcgcccgttgagtgccctctttgtgtggtgcacccgggat
cgtttgtattaccctctcatttgtggagaattcttagtgagcaccaatctttctttgtgg
gggttggaagaggaaaagaggctcttggtgatagccctccctttgtgggatcctcaacgg
agacgtaacattttttgtgggtgtgaacttcggattaaatctttgtgtctcctttgcttg
cttgaattctttgtctttaactaaccctagaacttgttttagctcgatctatcatttggt
tgctttccaactcatttctgtggttgtaggtggttcttagcttctaatctaagactttga
atcaaataaatttgctagaatctctgcagaattcaaatttcattttagtcaactctaccc
tgtcggtagtaccgacctggtaccggtagtaccgagcccctcggtagaaccggcaccacg
tcggtagtaccgacaggtgatttaaccgctgcttttgtttcagaaatttgaagtgatcct
attcacccccctaggcatcacaaggtcctttcacaacctcagcccatagtgtcggaccag
cacggcacgacatcaaacggcacgacgcaacccatgtgttggcacgaggcccagtagacc
aaccggcccaactagcccgagttcactgacatatataagctggtgccacttcttcccaaa
ccctagccaactagccccctccccctcccgccacccccggcccccacctctcttcccccg
tcgccctagccccgcaggccgccgccactcagcccccctcctcagatcctccacaacagc
cccctcctcttcatcctcctcacgccctccaaccggtggtggccgcgacatcacctccac
agccgtcggcaacctcccccgccgctgaatgcgtcctccgctgccggacgcctcctccgc
cgccaggcgccgcctccgtcagacgccacctccgcccgtcgctgcctccgccgccaaacg
ccaccttcgcctgcctcccctgttgccggatgcctcctccactgccgcctgccgaacgcc
tcctccacaccctcctgatcccgtgttgcaggctggcacgcggcccatcggcacgttggg
ccgtcgtcaggccatcatgtcggcccaggacaaactttaggcttgccgggttgtgatctc
agcccatagtgccgcccggcacgagcacaaagtccatcgggccgcgtcgggctgagccgc
gtcgtgcttgggctgggctgggcggcccatgtggccatctctagtagtgttacgtcacag
tcttagcacggtcctgggctgggctgggcggcacatatggccattggccatctctagtag
tggtacgtcgcagtcttagcgcggtccagccaggttggggcaccctgcctcgccgcactt
gcagttccagccttgtaccaggtcaccgcgcccacagctccaagctgtataaatacctcg
ttagccgtctcataccgccaaacccaatccaacgtccgcagaaaacacaccccgacaccc
ctggtttccacttcactccaatccccgagcactccaacacaaacaccaagcacctttcct
ccaagttactcgaggaatcc
>PgERF135 PMA6G04174.1	-		Up_Stream_Len 2000
ccgcgactggccaggggccacctcctgcttggccaccgctcgccgaggtgccgctgaccg
ccggaccccagcggcgctcagggtgggggtggagcctcgaagcaggaccacgcgaccgcg
cgtgtctccgtacagcggcccagaaaatatcgccacgggacggggagcgctggctgtccg
ctgctcgggggctcggagctctccgctggtctaccagacggggagcgcgcgcgcaactgg
gtgaaggaaggcatggagctgggagacgggcggggagtacgggcgcagacaggcacaggc
gcccgcttgacgaaccgctgccgcctgcgctctcgcatgatagtaccatccatgaaagcc
gcgcacaacggacgccattacggccgtgcttaacgttccaaacagccggtatatcggtga
gtggagcacgggcccggagctgaccgagggagatgttcaaacgggcgcgaaacacgccgc
caactctaatcaaagcgttcggctcgatcgcgttgatacagatacagtggcgcccatccg
gcccgaccccgcagcgtccgtccgtccgtggccagcttccaccccacttgcgctgcaggc
ctgcgcgccgcgcaccagcggccaccatgccagccagccagcagcctgcaggagtgcagg
ggggcagagcagcgcagcgaagcgaagcgcagtgcaggcagccagactctcatggagttt
acagttaccacagtggtgaggtaattcaacggcagccctccccccctcggctgctcctca
actgcagcagcgagcgcaagcgaatggcggaggaggagcgagcgagcatggcgcgagccg
gtggtggcgatagcggcagcacgtagcaggacgcctcggggtgattaatctgggcggcgc
gggatttgaaatggaacccagcccgtaaacccaggcagcgggagtaaatgcggttggcgg
gaggggttaaccggcaaactttaattacggttgtggccagagttaaacaaccgcgttcag
gttatacacaaaaaaacaaccgcgggctgtcaccacccaccgtggcggaatcgggcgtgg
gttccaaccgaccctgtcgggtcgggggatcctataagaggcgggcggacagcggtaacc
actccccaccatccccactcccccaaaaacctccccaaacccccagaaactcccatccca
tcaggccatccatcacctcccctccactcctcgacctccacctcacgtcgccgtcgccgc
cgccgccgccgcttccccgtccctgctccgctcgctgatctcaaggtctcctctgcccag
cctcctcgtctttctcccacgccccacccacaccgctctccgaccttgttcttcgcgctt
ttatttctcattccagttccttctgttccttccttcccagtacgagtccgagagggaagg
gaagggaaggaagcgaagaaggagctcctctcgtctcgtcgaggagttttcttttcgcgg
agctcgaaaaccgttagagcgatactcctagtaccccggcgggggccgcggccgctgcct
ctgcgtcggtacgagcgcagcaggggagaggacggggcgcggctttactgctgcctctgc
tttcagctactcgtagctgctgctgctcctgcatttctgcccctctttttaaagaacccg
tctttactacggccactccctcttcttccccttccttctccctgcgcccgcctgccttcc
cctagctcacccccctcaactcccgacccctttgctctttattcccctgccgatcgatcc
gctgcacaggagggaatcctactcggccgtccgctccgatcgccccctgccgcttccttt
cctgctggggtcagtgctccagcgcccggtttggttgtgtcatcttttagagccggagga
atcactcaaatcttgtgtgcggcgagggcaaggggtttagcgcccggccgcgaggtctcg
ctcttctgccttttcgtgcc
>PgERF136 PMA6G04531.1	-		Up_Stream_Len 2000
gaataagatcacatgcgaataaacgatgcggtaacacttagatcattgacgaatagtaga
ttgggtatgcaaacactagacctggtcattcgtcaggttggatccttttaggtttcgggt
aaaaaaaatattggaccacgaggatccctcatagggttgggtcagatcgcgttaagttcg
ggttcacccgcattttttggtgtaattttcaggttggattatgttttttcaaggttcggg
tcaaaaaaaatttgtcatcacccgagccgtcaaatggtcaggtcaaacttttttcgggtg
ggttgggttgggtatgtccagtcgggtagcctatgatcaggtctagcaaacatagaagaa
agctataactataataactaattttgaaaatgaacacatatgaacctagacaatataaca
gatgagaggcaaagttataaggattattttttaaaacatgtagtaaaattctacatttct
caacacctctctaaattcattccggtctattttgcctttttgaataaggaagatggatga
aactggttattttattccttgtctattctgcctttggtttctgcaggatctggattacaa
agggaggaagttctagctttgctaataagtggactcagtgttgacggtggtggagtactt
gtacaagacactcaagctgatgctcatttcaacttagttgattatagaattggcatcgga
tccagtctgcagtgtaaattcttcctctgaatagtttgaacactattatggcgtagtaat
atggaaccacactgcatgccttgaagtgtacaggttagaagaagatcattggttcatgat
ctcacaaatagcctcgattcagacacgactaaggaaaagcatgaaacctaacgtgtcacc
gtctagtctagtctaggcttatacaattcaaaaggcacgaagcaacagtgatgctcctgt
gcgggaagcctcgctccaatgtcttggactattctcccagcaggttgatcatgtctccac
gcatctgtcacttgttgatagttaccaggctgttctagtagtagtttctaattccatgcc
attcctatcagagaatttttcgcgtcgagatgctatacgcctatacccgatcgatgcccc
tcctatgtgtctctggtctctgtacaagtttagtttctagttctagacaaaaggtctacc
gtaccagtccatgagactacaagtcagcagcagcacgcatccgaaacacacaaaagcaaa
aaacccaggcatttattaacatacaaaaatgccgcatcctttgagtggaaaaggccaaat
gccaagatataaagggatcccacggggttgacatggcaaaccggcacctacgggctgtgc
ctgcaagccagccagccttgatctcatcgtcacccgcaacaataaacaaggaaaatcttt
ttttttcaatttcgtgtagtagtagtatcccaggtagagagttgactcgcccacaccaca
tcgtgtcatcgtccaaggtcaccaccactcgcgccaaaactagcagcccacggcgggtcc
gtcgggtgccggtgacgtcgtcgcactggtacttgtacactccacgatactagtataatg
cctcttgtactttgcactacacatccaagttatatccaacgcggcaacaataaatttcca
agcaccccggcggagaaatgtcacgaggaaacaagccgaaaaacacggccgcaaaggcgc
aaaccaacccatttgttttccctcccccacgcggacgtggtatggctacgggctatacgg
gcatactacggcctacgggctggcatggcgtggcgcccccaggaaactacgacgccgtgc
ctccagtctccagtctccacccaccctcccgccggccaccgatgctatatatcccccggc
tccctccctccccacctatccaacacactacacaaacatctcccgcaacagaagcgagcg
tacgcgcacggtgcactgaa
>PgERF137 PMA6G05147.1	+		Up_Stream_Len 2000
tgtatgtatgtatgtatgcaaacgtcctcagcattctacaatgtaaggaaattatttgct
tacatgtacgctcatagatcgcgaatacagatgatagtagctatgtataggttcacaaag
attcccaacttaatacgaatgctcatatttttgtaaaagaaaattttaatttaattgcat
acctgtggttggaaaaaaatgctcataaagtcagcatgcgacctgattctagaaatcaat
gttgaaaatccaagtagatgtccgatatatatgaagttaacacaagtttaacgttttgga
tttccttttgtccatgaattggctgcgtttccttttctctattctggaaaaatcaatcct
tgtatgcaaacatactgtatatgggacttttggaactctatattaatcatcatcgtcagt
cggctcttggcccggccgttacacacgagttcggccaaaaagcaatcgcgatcccaaggg
acagcccgcccgttcagccaaaaccaaaagcacagggacgcatgcggcatgcccaccagg
ccaccacccttggcccaccgttgcccctcgtcccttgaccgatcgacgacggatcaggcc
aagatgtctgaaagcgcaggttgaaagcggcatgccaggggcagccgggccggcctttcg
agaacggcacgggtttcacggtgacatcgactccttttccacgcccttggaaggttccac
gtacgacaggccattcttctacctcgccactcccacgacgtacgcatgcttgcctcgtgc
ccttggctttgtgtatgcaccgtacgacgttaacgccgtgcgtacatatatgatcgatga
cgctgtagtaattgcgcggtgtggtcgtgtgattcgtgtctcgtgtggtgtggatgcagt
ggacggccaccgtgctgccatcggtttgcgaaaattcaccgtgaggtgaaacttttgagt
tatcttgtaatgattattaggagtattaaacgcataataattacaaaaataattacacaa
gtggaccaaaatttgcgagacgaatccattaagtctaattgtttactgtagcatgacatt
gactaatcatgtcataattaggcttgttagagtcgtcccgaaaattaaggtagtagttgt
gaaatagattttgtctttaatatataattaatacttctgattagtgtccgaagattaaca
tcacaggtagttggtgaaacttttggaacacatgcttgacacgatagcctctcgaagtct
ccttgcggagtacggatgatctgcacatgcggatatccgcggatacccgacccgatgggt
aagagtacgggtaagaaacttaacctgcgagcgggttagtctcttagccccacttacctg
actcgctagatacgattggtattattcgcgacatcacgagctctccgtttctgcacggtt
gtgttgctgggtttggtcacagccgcgccacagaggatcggggagtgtcaatgcaaggga
cgtggccaagcgagccacggctctgcagctacttttacgagagaatcccctttcatgttc
gtgacctctgcgcattgctttccctccaagaaaatgagacgcctatggcgcacaagtgcc
cacgcgcgctgtctcccctccgtcaaatgtgccacgagaaaaagaaaactagaaactgaa
ccatcgagcgaattaacaacttcgaagtgggttcagcgacgcaacaaaccaacccggacg
acgctcagcgcacgagagaggaggaggaggttgccaattcacattccgcgtgctttataa
actcgtcaggtgatgatggcacgatgcctgccgcgccctgaactgatattagcagcctcc
aattgggatttccagtccccgcaccaactcaaatagcgcagccagccaccacctcccaaa
cgcgccaccacaggtcaaccaggtccaggccaggcgctctcgcgcgcgtgccgtcccatg
cccagcaggccgcgcgacac
>PgERF138 PMA6G05560.1	+		Up_Stream_Len 2000
cgggcagggtgtccgaagaggcgcgacgcccccagtccaggatcgctgcttcgtcgccga
aggtgtggcgatcctggacacgtggctgccgccgacgtgtaaagtgggctccggacgagg
cagagacaagagtccgcgtgtaaaggcgtttcggccgtacgaagacacgctggaggcctg
tacgacgcggggacttactgttatacccttgtaaagtgtttaaagcagtttgtcaggaac
ggaaaaggtgtaattgaggcaaatgactatacccaggggtctcctataaatagtgaaccc
cttgtaatgaaacggacacactgtaatgaaaagagagcaccgaaggcaacagctggtctt
tcggtcttcggtctgctgagtatttccttgtttccttactgtattgttaagttttagcgt
ttcctcttcctgtgcgggtagaagcagaggtctcgtggtagtaacagaagggagggagag
aattcagggggctgttgtgtcggcgtccacccttcgggcccgatttccaccaacacactc
ttccaacagactagatatctacccaactagctatcctaactagctaaattcattgcccca
ctagctatctttggctagtggcgaatgactaactatcctgattttcatgagtatggcagg
caggacccataggcggtggaggtggagcatacagatagttcagtttagagatgttgttgg
atgtcaaccactttttgctagctatttcattttacatgctagctaaatcaggattttagc
tagtgatttttaaagaggctcttggaattgctcttagggcactcccaacccagactctac
ccatggagtttatatctcgaagactctatcacaagaaactatattctccaatgcagtttt
tctagcatggagtctatctaatatttctctcgggtcttctactcccactttattaaataa
gagaacacatcgtgcatgcgggcagccacacgggatccgcacaggtttcgttttgcttga
agacttggagtctaacttagacttggtttctaagttttcacccctctccgatcattaaat
tgcttgccacatcagcaatttgcctagatggcagtgtaattaatgactctggactctacc
atagagtctgagttgggagtgccctcaggccagtctcaatggagagtttcaccgtcccgg
tttccaagatgtgaaactttggtatgaaatagatgtctccctcaatgcatagtttcattg
cacagtttcataggctcaagggtcccacgacctctctctcattgtatggtttaattacat
agttgcatggtgaaactctatttgtgtctcaatgggggttccatacagtttccaacgcat
gtgaaaccgtgcccaaaggtttcaccatggtgaaactcttttcttatctctcctaagggt
ttcatgcaaaaagtgaaatttcgctgatgtgacgctgtatttaatgtgcatgaaacactc
atgaaacccccattgagactggacttatatacagatagacacatatcaattctggacgga
ggagtactaatgaaattatgcagttctaacacttcattaaaccagcatgaaggcccagca
aatttttgcgcaaaacttgcagactccgggtatcagaaaggaaaacgccactccggccat
acgttaatttcgcagggcggcaggtggcggaagcggaaaaaacggctgcctaattttaat
ggccgcctcgctaaagacgaggggcggcgacgaggagaggacagtcaaaccgctcgctga
ctgcgccgagttttattccctctcgccgctccaccactcgcgctcggctttccctctgcc
tgctccccttttttaaccccctcgcccgcctataaatgccgccccctccccccctcacct
tatcctaggcgccacacccacccccgcccgcagcacctcgctgaaccggaagacccgcac
acacacgccacttgtacacc
>PgERF139 PMA6G05562.1	+		Up_Stream_Len 2000
gtgcgccggccgtacgagagtgggcagcacagtgtcacggagttgatactggccttaccg
cacagtgtcatacagtggcggggatggcctcaccgggagggttggcggaacagcgctggg
atatgattcccaggcgtgtcagagggacgacatggtgtggattcgtctttgacttgagcg
cttgcgtgtgtcagaacattaaatactccggtcgggggagcgggtgtgggagcggcgagc
ccatgagagcctcgagcgaggcggagtctcgctcgagggggtgcccgggcctcgagcgag
gcggagtctagttagtacggcgctgcgtccctcgagcgaaacggagcttcgcccgagggg
gctagggatgactgttctgatgggtcgctgaggtcgccaggatcgcgggcccctgccact
gggccgtgattgtctcagtcgtgttatatgtttcgcgagttcgtttgtgttttgttattt
tgcgaaagaaaatgggtttccccccgtttttagggacccctatggctgtccccgacagac
cgtgctccaccccggtgaactcatgtataatatagttttaaaataaatatattattttga
tttagtcagaaaatgatgtatttattaaaatgaatcattttcaatattttattttattta
attattgatgtaaaatattttatgtattgtaattttgttcatttcttctagataatagta
gatttattttaatattatctatttatattttagtttattatttatatatttattattaga
ataactatagataaatatgttcttggttgacaagctatcttttgtttacacgttcgtact
ttaatttttatcccttcaatgattttgttcttctaaaattatcactaaagaaataaaacc
ttgctatctgtaaatcgagtagatatcataatgcgaatttgaattcaaactattcatttt
gcattcgtattcgattatattcgaatccaaattcgtatcaggtgaaaaatgcggatatac
gactaaattatctaaattatccctactcccatgatcccatcccccgcacccgcccgtgct
gtcccccaccccacggcacgcttcctcccacgtgaaccggtggccaacgggccgttgaca
cgtcctagtggtggtgttctgttcaagcggcgtcgtcgtcaggcccgcagtcatgagtca
ccaccacccatgagtgcttgagcacgactatctagctgacaaggtgggacggctctagtg
tgggccccacacgtcatgtctgttcttgactgtgtcggtcactcggtcctgcctccgcgc
aattgatcgcggcgaggcgacgacaaaacagtccaaggaaaagcaaaatgacaaaacagt
ccaagggatttgcgtcattgcgtgtgtgcagggttcactgacctgtgggcccttcggccg
cggcgtggaaaagtaggagtagtactagtgatctgttcggcgccgctcgctcgcacgacg
gatggtggcaggtagaggccccggccggcggcagctgtgtcctgtgcgtggacgcgaagt
tgtcaggagacggcggacggcgcagaccggagagggcgctcgtacagtacagcgtcgcgc
agagctggcatcatgccggacgcgagagtggaggcggcgttcgcacagtgtttctggtgg
caggacctgcggtccccggcgacacgtcaaatctcgcggcggctgtgtcgtgctccctcc
tgccacgccggggccagcacagcagcgcccccagacatctctctctgtccacggttacgg
cgttacgccccctcgcacggccccgtttcacgaggccggggcgccgggcggcaaccatcc
ctcacaaaaggtcacgcatccccacccgctatggcgctatctatccaacgttcggccttt
gcgttgtgccaaagacactcccgagcggacgctgccgcacacccaacaaaccctacacat
ccctgctcttacaagtccgg
>PERF140 PMA6G05709.1	+		Up_Stream_Len 2000
gatgttgatagttgttctttagagcctgatgaatattctgtttcgaaggagaagatgaag
gaacatgagtgtggatggtctgagttgtacggcaaattggttgtgagaggaaattaagac
cttctgaacactcagaaaatcgtgcacattctagactacagagatgttgatagttgttct
ttagagcctgttgaaaaaggttcaacatgaaggtttatgtcatgtaacatctttatgcat
atgtgacattttatttaatttttattttgttacataggtttaggattgagattggtagct
gtttgtgtgagtacttcgagagtgatggttgtgtactccgtactacttagctttgataaa
atataattcttactttaattaaaaaataatgactaatcaccgttactacctcagtaaaaa
gttaaaaaccaacgatggttaacccctccgctcctcccactagagcaggtgtggtatggc
gagccatttcctcctccatacagacagggtcacctgctctgcccggctctagcccctgat
cttcttcccataagtagtaagcgtagccacccaccactctgcatttctgcaagtctgcac
gctttgctgtttaccaccgtgactcgccgagcccttcaaaccaagaaggagtgagcgatc
aataaagcgaaatcgcggccggccggccggccggccgggctaaaccctgggccacccccc
caccatgacgaggacgcagccgcattgcgcggccaccaccccgctttccccttggtctcg
ggtgggctcctcctccctctcctgcgtctcctcctccacgacctcctcctcgggctcctg
ctacgtgccggcgtcgtggccgccgaggtgcggcaccaagaggaggaggagcaaccgcgg
gagggccaagaatggctccggcggcagcgccgacgccgtcgtccggaggaggaacagctc
catctacaggggcgtcacctggtgcgtgatcggccaaaggcttttaacctttcgcttgga
ttcgtcggcggcgtggttcggttccgtgttttctgatttctgcattctgagtgagaggcg
cgccgccgtgttcgtcgatgcaggcaccgggtctcggggaagttcgaggcgcacctgtgg
gacaggaacgcccggagtccgaccaagaacaagaagggcaggcaaggtgaagccttttat
gcgcccagctgatgaacaaatgcgattcttttctttcttctctggtttctctctccattt
atttgataatttgagttctcacgttgtagcaaaatgcactgacattattctctgttcctt
ctctgaatttttgtggcttggatttgtgcttggctgcctcggtaatcgtgtgatatgcgg
atgtttcttgtctgatggtctgctcgcttccaacagtttaccttggtgagtggagatcct
cacacatccagaaaaggctcactgacttttccatgctatgattcacaaattatttgcaac
tgcattgtgttgcgaatgaactgcattgtgctgttctgaatctgcaataactttctgcct
tcttttcaacaaaagagatatcgagtgtggggaggaaagtactttcgggtaagattgaaa
ggagtgcattgtgcttgtctccaagtatactcttcattcagaaacaaaacattcccacaa
aacgatcagacacttgcatatcattacctttacaaatgcaagaaaataggaataccaaat
acatgagttaagatcctaatcttgtttctatgcaggagctttcgacaatgaggaagcagc
agcacacacttacgatcttgcagcgctcaagtactggggcacagactgcaaactcaactt
cccagtaagttcatgcacctgtccagtactgtgcactgctgctaatgctaatcgtaccgt
gctagtgtgattgtgtgaagctaagctttgtctgtggtaaattaatgcagctggaatcgt
acaagcaggagcacgagagg
>PgERF141 PMA6G06245.1	-		Up_Stream_Len 2000
ggcccacgccgccgtcgcacatgctccttcgcctcctgcgagatccgcgaatcgacgact
gacgagatccgcgtgccgagctccccccccccctcggcgggtcacgcctgtatctgcacg
tggtggacgagggcggcggtttcgcggctccttcctcctcgcctctagcgggcgcgaccc
cctctcacttccggtccctcctcgtcgcggagaattggagggtcgcagcctccacaccac
cggttcagcctcgtcagcggcggtctcgcaggcgggtgcgagctcctcggcgttggcggc
ctctcctgtgatggcgtaacgcgagcatgcagatggcggaagagcagcagaggttgggac
cgagactcctgagaggggagggattttgcgccagccacttgttgttagggagagagagaa
aaatggattgcgcctacctactgtagatgcgaggcgatttgaggtttgcctctccatgtt
gcctcttattgttggactcagtctaacgatataacaatataaaaatgatttggagcttcg
caactacagtaattaattgagaatcttattgaatactaatatagaatccgtttatgttcc
ggcaagcaaaattttggtcgaatgccacgaggtagaataaaagggtaattaaataaaacg
aatgaattcccaacgtaattcttcaactgtaaaacacgtggcaggtgaatatctttcctt
taaagagggggacaaaagaaaagaacattctttaacgaccttcacgccaccacccctatt
aaaatacgcatgaaaacatctcctcccgacactagcctaacgttggagaaagagtcaacg
caagagcaacttgctttttctttaaccattgaccgtgcaactctctaaccaatgagcatg
ttacatgtacacttagcccgaaacgaacattccaaccactggtgaaactgggcgaacaat
ccgcacgcacgaccccctcctcgtaacctgaagactagttgcaggagccagtgcacacta
gtatacctgtaccctggaaaattatcccgggaaacgatcaaataaaactttggaaaagta
ggaattttcaaaacaaaaattcaaaacaaaaccagcaagaaattggaagtggtgtacgga
agaggaagccaaactagcgagtagatcaggagggcggccgccgccggcagctgctagcac
ctacgccacgtcgcatcagcagccatcaccaagaggatccaagctgaccccgtcaaacct
catcgggcgtgaaccacgcaccgcagaaaacagagaggtggccaagcccgtctcagccat
tcggatcgctctccccttcccctccaccaccgccctccagagtccatggcatgtcggcac
agcgtaatccacatgcactcacgcgctaatctaacgataatcttctttttgggcgtgcaa
acctggtgctaatgagctagtctaaaaaattaagcacaaccacaaatacacgagcacgaa
aagctcttctcctcatctgtcctcttcgtctattatccacttgcaatccagtactgccgt
ctgccgacttggtgcagtaattagcaggggggcgcgggtgtgaagccgtaaatttttctg
gaaaggtttaacagcgcctcggtgaaaatctgacggtgccagaagctcctctggtttgca
ccttttgcatcgccccgtttgaacccaacttttcaagacggctattctgtgttctgtcac
gttgctcgcacgagcctttctccttctttttttggttttgaataagagaaaaaaaagaat
aaatgaaatcggtgagcatcctactcctagcttgcacgccgccgctgctatatatgtcca
cggtcatcctgtcatggtctgaaaaaaaattcggagggggttgaaaggtccgatgcgata
gcagctgcccttgccctgttcgtggaggtcgggagggaggctctggtctggttttgcatg
cgcgggcgacgacgacgttg
>PgERF142 PMA6G06408.1	+		Up_Stream_Len 2000
caaatccttgtgtcctttttgcactaccatccgagacccaacatgcaatccgtgatttta
cttgacggtggtttctaaaccatgacacttggcatatctatttagaaaccacttgacaaa
aaatgttcggagggaagaaggctagataactatctgatgaagatcgatggcacacgctct
ccgtccgtcgcctgaaacagaccattagtgagcattcagcatttgagctatagagaaaaa
ggcaaattatacagtatcgattttgcttcagaaactagataaaagctcttgtcttttttt
gcacgatatcaccgggggaaatcattttattcgtttttcgaacaaaatggccaattatcc
tgtcaaaatttacgtggcaactggcattatcgcacactgcatgtccagccgggtaactgc
cgacgttgaggccgactgcagagatgccgccgtttgttaaccatggagcagtgcaagttg
caacgacgatggcagctaattaaccggttggaagtcgtcaggaaactttcttccaaggcg
tgtggacgtgacgacgtgtggtcagctcaacacgcgacagctgctatgctacatgcagct
agatgctatcttgttgctgcttgtatcttcgaagaacgggaggatgcaacaagacagaaa
caacacagccaacaaaccgtcatccggccatccgtttcatgcccacacatcaatagtatc
ttcaaagattcggtgtggacaccggcaaacgtgttacatgaaagaatttaacgaaacatt
cagaatcctgagagaaatagagtcgaagagaaattaaaagaaagggctaaaatatatgaa
ccagaacatgatccagggacgattcgagccggaatggactgtatcctctcatggtgttca
tactagggaacttgatgtgcagctcgctgtcattgcctgaccgagagggaactgaccgcc
tttgggtccatccgtccattctttttttttttgaagaagaagaagaagaggaggaggagg
aggaggaggaagaattgacctggctttaattcggcacaggtttcatgtttgtactcgtat
tcgcgtaagaataaagttgatgcttcaggtatggcgcctgcctaaatgaaatgaacgtgt
ccttgggggtgggacaggcaggcgcgctagtgcgtttgctgcatcccttctgtcgcctca
ctgaaagcaagtgaaagagacgcggcccaagacgcactctcaccggcggtcctgcaagga
aaattccggagaggatgaaaatccagaaggccttgaaactgtatactatgcaacaaaaga
tcactatgatatggttgacaatccgtaggtgacaagtacaagtacaagtagttctgtgtt
cttgagtgtacaatagtcagaacgtgtgactacccttactacttctgaattcattaacaa
cctgaattctgaatccctgcaacaaaaaatgtttactgaatattaagcactgtcctgcta
ttttgtgaggggagggctctcccactacaacaaggaaaaggaacctgaaaatgacggcga
gcctacctggagcaccaatcgagctgacgtgcgttaaaagatgacagtgaagcacagagt
ttgactggcccggccccatttgaaaattttgacccagcagccagcgttgccgttgctccc
ataccgacctgcccgccaccgcccaccaccaccagaaatgtcatcgcgcgcgcgcgtcca
ctctccagctgcttcttttttttcaggtcagaatgagaccatatcggggcaaggtcagct
cgccgggggctgacttcccatacctataaatacacgcagaccgtgcatctccaaggtcag
ccactgccggtgccacctcgacgagaacgcaagtcgcgagctttgaagccatctgagggc
ggagaggacgaggacgccaggtctaggagggtcggcagaaccgcagaagagctccggcgc
acacccggacagcgcgcgcc
>PgERF143 PMA6G06538.1	-		Up_Stream_Len 2000
tatcctccagcaagatgcgtttttgtgaagggagtaaaattttaatatcactgcttattg
acatgaccaaacaataataagctagtttccgtttgtcatttatccctaaaccctgaatcc
atgttctcacatactagtatattgactgagctccagtttaaaagcagcacacgtaggagt
agtactgtattcacacgcggtaactaaagatactactcatcagtttgaacccgcctccgg
cttgactgcttgggctcgcttgctttgacggtcaaagttttaggcgggggggaggggagg
caagcggtgcaattaccaagataaaaacacacacgccctatcttaacctccacttctcct
ccccccataaagagagagaaagcattagttttttctgtactggccagggcctggagagag
agagagagatcttgttaacaattcgtcctggaggatcctatgcgaggtttttagggtgtt
ttttttgctcgcttctctatgcgcggcgtctggaggtagacgatggagtcgcttgggaac
gccaagcttttctatggccggaagacaagggttcgtgtcctcttctagggtgcaggtggc
acgtcctctccgtcgaccatgcatgaactacttgcccttttcttttcatcttttctgcct
gtccttcatcttttgaagcaatttaaagagtgttttcttgaagcatgctgcatggcaagc
agggattgtcgcgtgcaccctctctatactagtgttctgatcattagggcgtatttgatc
gcagttgattggatgaatcatgcccatctcattagtactacaacacaattgagtattggt
tctaaatcatgatcgatcgttacttgtcaaatggctgtgtgtgtgttaaataatttctta
tatatgattgtagtagtaatcaacatcacactagtaagtgcgtgttgtgggtgtgttatt
tgtgtcagatgtgatccaggaggggagagcctagcgctttgttaaaaactagtatgtcag
gcattcagcttctgcaggtgagctgtgagtggctttagtgtttcgggcgaggcctaattg
ttcatacgcatatttcagaaggcttgaacagtgttttggctcatagccacaacgaccaca
ataatatagttggacacacaggcataaactccatgcatgcatatgtcaactggatgcata
aatgttcagccacctgcagcaccgtacccgtgcgtgcatgtgcaccatcctgtggagtat
atacttgaaaagatcatgcacaagaacatctgctcacgaattgagaatttgagatcctag
acaaatagaatgtgaagcttagatcttgcgccatttcttttttccaagaggatttcttaa
tcattctcaacagcaactttccggtcaaatgcccgtgacagcgtaatactattatcgagt
aaaaggtcgtcactttatcagtactgaatgtacaagcatgcgcagatatacatcatcagg
tactgatataggcacacatatagacttgttttgaggaaaatgagacaaaatatagtggag
acttccccagaaagcagaagcaaaaagtgctttctgttcggttaaatcatgccacgatgt
tttttctgtattgcattggacacacagtgcacaccatctttttttcttattgaaaagaaa
cttctcctacatgtatatatgcttatattatactccatcaacctatatagactactatat
agtggtagagtgtcttcacataggagtagtgctactactaaccttggagtgtactggttg
tataaatatctaccagtactagcactgtttgcttaatgctccaaaactctctgcttgact
tctcctcttcccttccctaacctttgcactcaccaaaatggcttcttgatctcctctatt
tctctagctatcaatcaaacaagagctcaagaagcaaccattaggggcaaattaatcgca
cctctttcagttaatcaacc
>PgERF144 PMA7G00034.1	-		Up_Stream_Len 2000
gcgccggatcagggggaggagggccctgctccgccgagctgcggccaccgggagtggggg
aggaggctcgagcgccgcccctgccatccgcgccgcctcgaaccgtccgccgcggagccc
ctgcacctcgtcgcgcgccgtcgcacaactgcgccgcttccatcgccggtgacgggctcg
cgtccctaccgaatggtcaaccccgccatccgccgccgcagggacgagggagcaggggag
ggcgcgaggctcgccgttgagcggagaagccgacgcaggccttcgggagagagacggggt
cacggggttgatggggcagatgagtggagatgaggttggaaaaaaaaacaaaagaaaaga
aaaagtgggccccactgtttggtggttggaatgaaggagaaatatgaaggaggatggatg
cgggagaagtagatataaaggagaggatcttgatgacgaggacagaatattctgttttga
aggaggttttgaagtataacgagtgtggatggtctcaagctagcagtcacgtgcatgttt
ttttttaccaacctgactacccaaaccgccgggctccggttccggctaaccgaccgattt
gaccggaaaccagtaaaaaaccggataaattcaaatttcaaaccaaagcacgtagtgtac
tcggttttcagcggtttaccgagcggtttgacccttaagccggaccggtttgatcggtaa
ctggttgttgaaaaaaaaaccgaatcagtaaaaaatttagcgtattatcaaatttaattt
taaaaagtagaataaatttttctataactattgaaaggtgtgtagaatctaaaggtgtat
ttttttttcaaatattagtgtacttggtatttttgcaggcattagaagttgaatcgacga
attgttttccttttttttcttttttggttcaactactaatgcccgcaaagtatactaaac
gaatgaatatttgaacaatttggacaccattatattcgtagcaactaaagcattttttgg
attttttttccatttttttcaattcagattcaaaattttgtatttggccggttgggaacc
accagaacccggaccatacggtttgaccggttacctaccgttccggttggtaaaataacc
ctggtcacgtgcaacgagctagcaccctgatcgtgcagcagctagagtaataagatagct
taggtagcgtgattaattaatgtaagggcgcgtcattagcacgtgctacagtggtatgag
cacgtagtactacggcgcacgatcgaacaagtggtggctagctttggcccctgcttggaa
cgatcggaaaacagaggccgccgcccggccggccgatggatgtggatcccaatgcaaacc
gtggtccgcacatcgtccagctacatgcaaataaacactagtgtgcatgcactccgtgtg
ggtggggcctctaggctggaaacgtcgatctcttctcaggtggaaacagtgacagtgagc
ttggtggtgcgccattcagatcagccgagctcgagcacaggcggtagcagcagcatatac
cgccaaggcaaagcaaacgaaagcagcggcggccggcaaccaccacgacgacgccgccgc
cgtcggggccatatgccgaaagcgacggctccggatttgtgaatccatggaattgaaggc
cggaagctgccacgcacgccgcgtcaccaccttccacttgcacacctagctagctagctc
atcatcatcaacccgccaccgccaggcgccagcagcaggcacgcgcctccgccctccata
taaacacgcgccgcgcacgggctccgctcctcatcccattccccgccggccgcagtcaca
cgccagccagcctgcagccagccatctcgcgcgctcgccaccgcctgtgccatcgcacgc
acttgctccttgcgaactcccgtagcacgcagcagctagcttagcaggagccgcgcagca
aatcaacaccaagcgacaac
>PgERF145 PMA7G00084.1	+		Up_Stream_Len 2000
gtgtgagctcaatgcatggcgaccgggaggggtaatgatcgttgtccatggatttgtctg
gctcgtgtgagagggaaaaagcgatcgaggaaaaaggagtcaaagaggggagacccactg
gaccctcacctcatgtgagagtcactactcaaggctgcgtgcatggaaccaaaggaaaga
cgtcaaaatattagcaggaaatatatgccatgagaagcagtgccagtgcctgcctgcctt
gtacacatttcacaatgtttgtttctatctaaccactccatttgaaagttgatcgatcgg
aggagctaggcaacatctctctcggttttttttttaaaaaaaaatctagttcttctctca
tgtatgttcgccattgatttattgtcacaagcctgacttaattcatagaaaatacatata
acatttgtatcttcaaataaatttgttaaaaattagatgcaaatatccatctaatgatat
taattttgtatcataaatagtaaaatatttatatacaattatatactatgttaagccaaa
gttgcttctcgggaagtgaaaacggcagtcgatcatttcgggacggagggagtattgcgc
aagcaagcacatgcacacaggaaagcaatgcaactccatgcatatgcatggcctccaaaa
agcacattatgctgctgtgtagcattttgacatgtatcataatagctatctttggtagta
tatcttggagtatagattgaaatgtttaaaaggatcgatgcgtgactaggtacgtatgct
gtgttgtttgttggctcccttttctcattagtggcaggcatcttttcgtaatctcattag
tttgcgacactcggtactcagcacggaatcatcactacgtgcaaggcaatatgtcttgtg
taggacccaactaaagagttaattcaatctttttttccctttaatcctattatatcttgc
tttttatctcagggcccctcttgggtactacatatagctgcaacatttgaagccgctgcc
atgtctagtaggatgtatattttttagatatcgggtaattaaatccggcctctacatccg
aagatgtacacagccagagttcaatagaaccgtccacaaaacggtaaaaaaagcagcgca
acaacgggcaacaagcccccgactaaggtaaacgaataaaattgtttcatcctctattag
caatctgtagagcaacgacttctaatttcctcctcatggcgatgagggtatccttagcct
gctccttatgctgcaactgggcccagaagcgtagccagtaagctcccctgaaaataactt
gcaaaatcgaattaaactccgtctttttgaaaactatatcatttccggcatttccaaata
gcccagcaaatggcagcgacaccaacccaaatcaggggcctatagtctttacgttgatta
ttaagccacgtaccaaacatatggctaatagatcttggctgggtcaaattagtgacatat
atcacatatatatacatcctaattaacttgcaagcaagcatgtatatcattattttttcg
taaatgaagtgtgtgtaactgactaaggagacgagagaacattcctacaatgttttcaat
aaaaacacacatttgccacaacattccttccactggtcctaaggtttgttagggcacaca
aatccaaacacaacacttggagagaagctaagagagaagagagacgcttactaaccaagc
ttccagtccttcgtctacctcctggaattaaacaagtgcagagggcacgcatgtcacccc
tgcatgccgccatctccctttccctcgtaaaggacacctccaagctccatttaaatagca
cccctccctcccctcccttgtgaccactaccacactacacaaaaacctcaacccagcagt
agtcaagcagctgctataggtgtagctctcagtctcgctctcacagcagctaaagcctag
ctcatcacactcgtgccagc
>PgERF146 PMA7G00587.1	+		Up_Stream_Len 2000
tgacacgtaggccccgtagtcagaatcattgacggtgttagtccgaagtggatggaagtg
gctcacatgtaatgaaaatgttgttggatgggttgggagaactttcgcagaagtcaacgg
tacacaggtaaagtgaactttttttaatgggtcacgggcaaaaacctcttactgtttggg
gcactcgtggatgagtttttctggtacacccctcgtacaatagaatatttccgtttaagt
tcctaaaaatggatcgtgattatttatcgcgaccgaatcagtacaccgatctccgtcgaa
ttatgcttacacggctgagatcctcgtggatgagtttttctggtacacccctcgtacaat
agaatatttccgtttaagttcctaaaaatggatcgtgattatttatcgcgaccgaatcag
tacaccgatctccgtcgaattatgcttacacggctgagatcgaaggatagtaacgtggga
atttttgtgcggaaacataccttgaactatttttttatcacataaccattgaactcatct
ccgaccccagtgaacacagcacagttccagacttccagcagtctcctctgccgccgccgg
cgttacgcagcctctccaatggattgccccaggcaagaagcatatttcactacctccgca
cggtcccgtcaacacgctgccggtgatctcccctgccagctgccataatgtgaggacatc
gggtcctcgcccccaggccccccacggtggccaggccaggtcaatcgacgccttgacggc
ctcagggagggagggagggaggaagggatgcggagcttgtcagcaaggtggcgggtacaa
ggacattcgcggcgtctgggtgagcattgagctagaggacccgttcttgagcatggcgag
gtgagcgaatcattgctcttgcccggccctttctactcgtgcatacgtttctcattcgtg
cgttctatgaattgcgttatgcgtgttgtttgacaggttctgagaagaagcatggttgag
gatgacaagagactaccgcttaccatcgtaatttgattttgggcttgagggttcaaactc
tgactggaccgcgtgtaagtctgaatatctgcttggtcaaggagactgtttttgtaccca
attgaactgaacactttgttgcctgttggtctccttagcctgtccatgcctgccttttct
cctcagttgtgctgggtcagttctattggtaatgctgaccgaatcctctcagcgaattgt
gttattattaagtcttgggacataggtgcgaaagcagtcagatctagtcgataaggggta
cagtcttgaggtatttaatcacgtgttgacgaaatatatactgtttggatggtccatttc
ttatttgaaactctagaacttcagttcatggtagcgtaatctttctaattgcgcattggg
ggccttctgcttcaaaagtctaccagttgcttacttggaaaatgaaatcattatacttgt
tatattaatgaaaaattacaaaaatccaggaaaaataccaatcatgagaacaaaagcagc
agcaacacaaccttttatctgtgtgtaatcaccactgtgatagcaaatcaaaacagattt
tataccttgtcgatgtctaactttggccttatcgcaagttgccaacttgttcacagaaga
ttaaacatcttttcatgttctccaggtaatccatttggttcatgcacccacatatattcc
aatgcagaacatttgcttcctgggaaaccaatgccaacttgtccactcaccaactccact
tgcattatagtactgcatattaatctaatgccactagtatatgttacatgcaattgtaat
aaattagctcacctataacaagccaattgcagtacaaatatgcaagcacaacctaactgc
attaagccattaacagaagctaccacccacccctgtattccccatccccattgttagatc
ctttgggtaaaactaacgcc
>PgERF147 PMA7G00930.1	+		Up_Stream_Len 2000
accaaggaatgtaggtttgttaatcctagcagtgtcatcgtttcattaaactagcagtgc
cgtctctttagttccgagagatcaagaaaacctttgccgtcacgcttgctttcgatttca
accggctagagggttgctctgatgctgctattctcaaaggtaagaagagatgcttcaggt
tttagatctgtctcctagtgtaaaaatcatagcattaacattcgagttattgacgtattg
ttacgttcgactccattatggcggtcaactgttagctcaacttccatgtcaaagggaact
ccccaaaaaaaaacaatggatactgctaccatctactccctccgtcccataaaaaagtgc
aatcctagcttttgaaaaaaatcccacaaagaacgcaatcctagaaaatagatataatta
cctttctaattaagtggtcagatctgatttgcatggcaaaacttactgcatttgacaaat
aaatgagggtattagagtcttttcattcctccactgatctgtcctaaaaaaactaaaatt
gcacttttttataggacggagggagtatctggatctagaattttgtgtgttatactcaat
gcccatgtcatttcaccgcatccgagttggacaccggtactcatttctacgctcggtaat
tttgtcggacatctccgaagagagtaacattatccattttcaataaagttttttctagcc
gaagaaccgaacccgagtcgcatttcggcactcgtgtccatgtcaaagtaacactttctt
tgtgatgcgatgaagttctaaggcttgctagtaagcattttaatactgcggaaaacaatt
cgggcggccgttttgtatggtattcaattattcatacgctatctgtgcaaagattctttc
aaaaaactcatgggcgcccaaaattgaacaagctaaggacaagtacatcatccagtgacg
agagagacttggttgatagcagcttgttgtcaagaaacaagataaacaaagcacaagtgg
ggcgtggtcgatgaaaaggtgatgtttagccgtttctactttgtatcctaattgctggtc
gccattctctctaatgctgccatgtggaggattatggtgcaattcggacctggtctcatg
taagtagcttgaccagagggataaccgtgaattattgaagaactagtccaatcagtgtcc
ctacaattttcagtcaaggtaatgcatgcaggtgtagacatggtaatttaagtagcacta
ggtgaagtagaccctttgaccccctgcttccaaacttcacttggtgcttggcattgtagt
ggggagcatgtacttgctgaactctagtgtgcttgctgcaggcgtgaactttttcagaaa
ttgaaaaaggaatttccactgtactaggtcaaaagtaaaatgattatctttcttatgata
tatagtgatgaaagaaaatgccaaaaggtcaagtagtggcgagtggtgatgcactacggc
tccaagctcctcaatttgttgatgcagcaacaacacaaacttagttaaaaaaaagcaatc
aaggataggaaaagaacaccagcttagctttgtttgctcactgacaatgcataagggcaa
aaccgaaaaacaaactgaaaggacaaaaagatcccaacaagatgccttatcccccaaaca
ctcacttccatttccatgacatgatcataggcagaccaacatttgaccagcctaggacag
tgaccccacaagccagggctctatatcggcaagttttttttttttgaaagaaaaagaacc
agctgtgactgatgcctttgccttgcaatttgcatgccctgaaagctgaaaccctctata
aatcctctccccttgtgctcagctgctcaccaccaaaaaccaaagcagagcaagcacccc
ggccggcagatcgacacctgtcttccacctttcccctccaaccactccaagcatcagctc
caacaccaagaaagcctcca
>PgERF148 PMA7G01120.1	+		Up_Stream_Len 2000
cccgcccctacccagcaaccccgaaccctaacctccggccggcccgacccccacccccac
caacctcgaccaccgccggcagcaggcgacgacctcgccgccggccgctcccgcccacca
tccaccccgccgcaggtcgccccgacccgccctcgtcgtcacgacggcgtcacgagagag
agagaggagggaggcgagatggaagggaaggagatcgtgcggctctggtaagccgcacga
atctcaaacattgaaaggtggcgggccttcccaccttccggaagttatataggatttgcc
gcaaggccctccattgaagcccgtgtatgcgagcccaactttatcacacagggcccactt
cagcatacaagcccacagggcccaccgtcagcaccacaagcccacgacgaaggcacgatg
ctggtaatcgcctcgttcttgtctgatccaatcatgtttgatcgggtgtgtagtatcttg
gcgacttctgctacgacactagcagtggtaggatatggacgaactcgactgtgtttcgct
cgcgattttcttctgcaaactgaaagaggtagtcttttcagctttttcagttagctggag
ccagcggttgtcaactgcaagtctgatttcttctacggagtactgagattttgtttttga
aaatatcttctactgagaatgcagatcccgtctgattccaagctgtaatatcactaatat
attatttataaaccgatcggcttgacatatccccaggggccaacacctccagatttagaa
atcactcattacaaatgtgggccgctattctacccggactttgaacaggtatgcatcact
acaaccataccacttctctgtttttccctcgcagaagatctggtatctctacgggcgttg
ctaattggcgaccggtcgctgggatgggtgccagcgaccggtccccctcttacttataca
caaattattatacacacaacttatgtgtacaaatttttatttttgaaacttatacacaca
acttcgacatataactttgaactataaatttttgttagataagttttaagcataagtttg
gtgatgcgcagaacttatgtgtacaacttgtatacacaattatttctcgaataacttatg
tgtatattttttctctaccaacaagttgtgtgcataattatttttttgaaggacgagtta
tgtgtataactttttccattcgacaagttatgcgcataacttatgtagaaaacaaattat
ggaaaaagaaaataaaagaaaaaaatgtgtccgatccgcccacgtgggggcgctagacgg
cgcggcccgtgcggtcgcttggagcgaccgcacgctgaaatggttttgcgttgcaaagtt
cccttttctggaaagttttttctccccacgagtttctatttttggaataacataacttat
acacataactttggtgcataacttcgacttataaattttttcagataatttttaagtata
agtttgattcgcgcaaaacttgtgcgtacaacttgtatgcacaactaattgaagaataac
ttatgtgtatatttttttctctaacgacaagttatgtgcataattttttttgcaaaacgt
cgagttgtgtgcatatctttttccataaagacaagttgtacacataacttatgtgcaaga
aaaattgttaaagaaagaaagttagaaaaaagaaaatagaaaaaaaataaaacgggcgcg
cgcgggacgggcggcgcggtcgctccaagcgaccgcgcgccaaattggtttcgcgtatct
ctactcctaaaaagaatgaagtggagaaaaaatgtggtcgaacttttcacccggtgaacc
tacgttcaccgcgcgtggccttgcgctcccccatcctgcctcccgcgtctgccttccgct
cgcggccccacagcgcgtcagatcgcgacccctcctctcctctccctgcgacgagccgca
ctccccctcctctccccacg
>PgERF149 PMA7G02214.1	-		Up_Stream_Len 2000
aaaaacaacaaaaagcaacgctatgccccgtagcggtgcggtagggcgcgcctgtgcggt
cagcctcagtctggcaccgagagcaagcggccgtcgctggatcagattcccacgcccccg
acgacgctcttcgttcccgactaccaggctggcctcctgcgctgtcgcgacttgtacttc
atcgctatactccctccgtcccaaaataaatgcaattctaggatttgaattttgtcccac
aaagaatgcaactttgactaactcatcacaaaagacaagaggctctagaagcttctcaca
caaaagacaagctaatatctagatcattctcataaaagacaaggggtagtttggtcattt
catacctcacattggtttgcgtgccgagtcctagaattgcatttattttgggacggatgg
attactctgctggctgcgacagtacaatttccacttgtacaactcggagacggggacacg
gagcaacaaattgatgcacctggactcacgacacgaattgctgctggctgctgcccatcc
actccagcaaggtgataactattggaggggggctcggttcgattggctgggctgacctct
taaagggcatcctctttttttctttgttttcttttgaaaaataagggcatcctcatctgc
gatgttcttctggacaaccgtgagcttcactacattccactgccaccacccgcggtgcgc
aatgttgagtttaagctcacccaggcgggatgctggtcggatcgaccgtaggggcgcttc
ctacggtcgcccgtaaatttgacatgcccgttaaggggtctgtgattttcacgtatgtag
cttcacgaccacaggcatgaccaaagtttactgaggtttgactcagaacaaagcagttaa
agttaaccatgatttagaacggacgcactcagtcgatcatctcctatgccatgacctctc
aaaagacccgggcccatttgtcttcgcttaccggctcttctcatacattggctaacaacg
ttagcaaatgtatatcgcgttcattgttcttccgaatagcagccctgatcgagacctatg
gaaaacgccaaacgacatctttatcgccaagaatgtttaatggcaaagaaaagacaaatg
ggatcatactatatatgatgtatccatgcagctcccgcaacatggtagtagaaaatcgat
taatcagcaccgatcacaaagtatattctccatttctccatgatctcaccacaatattct
tctcattagcgctccgaaaatgatatcaatgatcatatttgccatgtcgatcggcctgcg
atgccaggaggcaggcctcgccgcacacttggcaggtggacagcaagcatcagatggcaa
caaccacgtaggaattctgaggatgacgatcgagctcccaacggatcacactctacgtga
tctggacacaaaacggcgaaaagatttttagtcttctcccggatcatatcatctatctcc
gcgagacgacgaagtttcactttcacttcgtcaagctcagcagcgtccagtagtgcttct
ctaacaaaacaaactgcagaagaagaacacgagtgggcaatcattagggcgataaacaat
gggatttgcgagcgctaaacaacatcctattcgcatccaaatgtccaataattgcgcacg
gcgagctagttaatcgagagccagcacgtccatgtcacgaacgccaccatgccgaccagg
agctagctgctcgccgcaaggcgtcgcgcgcaagccggccgcggaaacgacgaaggggtc
gcaggagatttagctcggttgcagatgccttcccactcttcagtggactccggcacatgt
tgttccgcaggtgtatatatacgggtgaaacgagaaaagctagcagtatagtgtgaactc
ggtcaagttaagtagctggataagcagcttagctccaatccaatcccaagtcggtatata
ttcaacgaggacgcgaggtc
>PgERF150 PMA7G02217.1	+		Up_Stream_Len 2000
actagtacgagcgttgagatctatccctcgatggccggtgctaagcaactagtgacactg
ggttttatcctggttccggccggggccgtacgtccagcagtggtgtgctcggggcactat
attgcgtcgtaccgtggtgcttgcagaggggtgctacaagcgacgcgggagaggaggctg
gtcctccaggtcccagaggtatggattgaggcaagtgccaatatcagaatgaaagccgaa
aggcgtaagagtgtcgttcgtctctgtcttctcccctgcggctgggggattgcccctcct
tttataggccaaggagagagcaatttacaggcgtgccgcactattcttctacgtgtgaag
gcatggcgagcagtgccgtggagttgacgaccgtcctggcgaatctcgctcctgtcgggg
cgtcgtggcgagtcctgtgatcgttcatgagcggcttcgagggtggtggcgcagtggttg
gctgtccggtcgtcgcccgggggccggctcgagggtggcgtcgacgagagaccgtacgtg
gtacagtggcgggcgtggcgacgtcctgtcccccgtgcgcttcaacagcgtcggggatgt
cgtcacagtgcccggcgtggcgttgcagtggcggggatggacgcacagggctgacagcga
cggagaagaccgttcccgccggcttgacgtcacggtagtcctgtgtagtcataaaaaagg
catacacccctattcgagggttccgccgtccccccttcgagggctcggcgcgttagccgt
agaaaagtaggtggcacagtgtcacggaactgacaccggcctctccgcacagtgttgtat
agtggcggggatgggcttccccagggagttggtggaacaacgtcggggcgtgattcccaa
gcgcgccgggtcgtggcgcagtcctgcaatgtcagagcattaaatgctcggacgtgtgag
caggagcggtggtgccctcgagcgaggcgaacctcgcccgagggggcgttcagccttgcc
gctctggcggccgcgggggccaccagggccgtggtcgtgtcgtgtgtgcgttttagcttc
gtggattagttcgtgtttcgcattttttacgaaattaggcgggtttccccggttgtttag
gggatccctagggctatccccgacacaatccaacacaactctccgctcagcgacgtgtac
ttcaatcaatccaagacatctcttagacttcgatggctaactgtgctaattccctatgca
aattacaaggaactcgttggttcactcttttcctatgcaaattataaggtttcacgatct
gtagtggatccatgtccgaaagcaaaaggtcctcaagattgtacggagatgctaaatgcg
actagcatcacacttcagcgtttccttccctgaggttaaacctcatgtactagttgagac
tatcagtctgatgtgatgatcactaaccatctggataaaaccctgagcctccacgacagc
aggagttcctaccgtgaatgtaccaacggcccaaattgcaagctgcaatgatttctttac
ctaaaaaaacggttgttaaggaaataatatgtgtttacctcatcagcaacctcgctagcc
acaaatgacatttgacaaggccacaaaccgctgctggtaaccggagacagagaccggcaa
ctgaagcaaaagcagtcttgtggtcgcaagttggcattaaaaaaagggaaatcaggtcac
tctcagagccaccctgttgcctggttgcaagttgcttccccggcctttagccagatgcat
cgcccctgctctgtttcccgcgctttgtactctgctgctccagcctccaagcacagccag
ccgccacctataaatatgcgcctgcaaatccaccattcgcatcctaaaaaccactcgaga
cgccattcaagcagcaggagcaaggcagatcaataccttgaaacgaagccatcaagtcga
aaccagataagaagaagaag
>PgERF151 PMA7G02218.1	+		Up_Stream_Len 2000
tagctgtagcatctgcaatcactggactagtatgcgtctgttgatattttttttctcacg
ttccgggtctcttctgcggcagtggtctctatcagcaacctctgtcctctgatcaccacc
acaaaaaaagatccgtcaatcgcaccaccaaaagatcactcggccatccaagaaatccac
tttctgaaaagatttgaatgccgatctgcagttgtgcacacggagattaagaaaccacgg
gccaagtatattcttgcagccgtccacgaccgtcagcatcatcagcagcagctggaactg
acccgcgttgttatccactaatccacaggccgatgcgagaagcgcgtgcgggtggatatg
ctcgggatcgagagtccagtcgggccttgcgcgtcgctgctgctgcgtgagcagcagctc
ccgcgacgtcgccgtcgcagcggcgcgccctcgcgggtcgcggcgcggtcgcccccacgg
ccgccccaggcggcaaccggactaaaatattccgctgccttaaccacgagcgagcgagca
agcaagcaagcaacaaacaaggccacaggccacagcagccgggttcggctggccgtcgcg
tcgcgtcacggttatagttaatcaaccctttgcctttccgctttgaaggccgcgacttct
ttcggccccgtgacgcgagcgacgacggcatggcgcaacggggactaggggccgccagtc
gcgggctgcgacggcgcggggtgccggggaggcacctgcctcccacaagttgggcaaggg
ggtactcgctgttgaacgagcaagccggagtgccggacgcacgcgaccgggcccttttcg
ccaagctataaagattaaatcttgctcctgtttaaagtttcggtgcaataacataaccac
cagccaaacgaacaggctgacatatataaaaattttgtgaaattgtcggtataagaaagt
accaataagttggaagttccattttgatgggcctaacaactaattgtatttagtcatttt
ctattaagttagctggttagaaaattttaaaattttcccacaccatccaagtacaacaaa
actctatactatattatcaattgcaataaaatcaatttaaattaagaagcatgtggaatg
tggatttagtatacaacttttatatacttattacgatttgactaattttaatttgtaaat
aaaggttgaccttttaaattcctaataggtattgtataccttgaaatggaatcagaataa
tcctattatcaaattttagagtgcttggcccattctgagaaatcaaatggtagaaacaac
tctaaagatcaagaagtatcaatttggcagggatcaagtacaaaattagtgagaaatcac
tataatcaagtaacaaagctccaatttcagttccttcttgaaaaaatagcaaatattttt
cttaagagcatgttaaatgattgaggtcaaatatcaacttttcttgatgtacaccgacca
tgcagcaatttcttaattttattttccttaataggcaagcaagtgtggcattatttattt
gaaaaaaaaagaggagcagaagaagagtagcatttggattttggacaagtccagaagtgg
ctggaagacggaaaccgttaacggaagcaaaaagcagtgttgtggtcgtactgcccccaa
taaataaataagaaataacgaaaatatcaggtcactctggaagttgaagtcgccaccgtt
acccagacgcgtccccactttctgatatttccttctccagctccagctgtgtgctcgctt
gcccactgggttcccttcccgcgttttatcccctgcgcatcgccgcccaccacctataaa
tatgtgcccacaaatctgccattccccatcgcaaaaccactccaacacaattcaagcagc
agcaaaggcactccacagtccacactcactactcctccagagccaagcgatcgttcggca
gccagccgatccagaacaag
>PgERF152 PMA7G02223.1	+		Up_Stream_Len 2000
tctctcacatatcatttggtgcaaatcaaaataactacttaatcacttttatgttaagtc
aatctcaaaataaccagtgtcggcgattagttgcgggggcattgatctcaatggcctgtt
ggccagactgtcggtggcccgcgcccacttccccatcaaatatcttgggctgtcgctctc
gaccagaagattgcgcagggtggacttgcaaccgcaagttgacaaggctgcaagccgact
atccacgtggtatgggagaaacctcaatcaggcaggaagggtgtgtctcaccaaagcggt
tctatcctcgcaaccggtgtacctcctcacggtcatcaatccaccgaaggaaatcctcca
agaaatagacaagatccgcaaatgcttcctctgggcaggagacaaagcattttcgagtgg
caaatgcaaagtaaattggaccaagacaactctgtcgaaagagtacggaggcctaggcgt
cctcaacctaaataagttcgcaacgaccctacacatgcgctggctctggcacgaatgggc
ctcccctgataagccgtgggttggtatggaggtgccgtgcacggaggacgaaagacgcct
ctttgcaagctgcaccaccatcactttgggagacggaacaaaagcgaacttttggaattc
agcatggcttaatggacaacgcccacgggacatagcacctctgctcttcagtagtacgcg
acgcaaaaccgctcggtggcggaagccttacgggacagcacatggatccgcgacctcaac
tatcggtcgggattcaccatgctgcacctactacaattcgtggtcctgtggaatcttgtc
gcacctacagagctcaacccgcaacaggcggataccatcatatggaatctagcacaacac
ggcacctacacatcagtgtttgcctataagggccagtttgtaagttttgcaaaggccccg
gacttggcgactatatgggaaacctgggcaccactgaaatgcaagtcctttgcatggcta
attctacaagatagggtgtggacatccgacagactagcgtgcagagagtgggaccacaac
ccctcgtgtccgctatgccgcgcgacgacgagtttgggccactattgcttgttggaccgg
ccagaggaacctacatccggctgagtggtcacagagtgagacagtgtttcaacggtggtg
taaccttatagaggcaacaaatattccacgcaaagcgacgcgctccatcacactgcccat
tgcctgggagatttggctagagagtaatgccaagatctttaatcgacgagaatcttcggt
ccccaccattgtgggcaagataaagaacgaggtgtcagcttggatagccgcaggagcgaa
gggtcttgcgaccctaaccgcaacattgtaattttcagttttgttctagctggatcccgg
catgtaaatctcttctttatcaatgaaataggcacactctgtgcccgttcgtttaaaaga
ataatttagtgtaaatcggttttattaattgtttttaaaaaatacagagtatctaattta
gagaatttactaattttttcgagttagcatattgcatctctaggtagaaaatattgatta
tatgacaaattgttagtaatttcatgaaattattgtaaaactataaaatgggatgataaa
tgcatcaaatcaattagttaaggtcaccaaatgaaacgcgagggacgaataccgcactat
tacaatacgtgagccatgaaaaatatgttctttccccttttaaaataaagtgaatagtgt
atttacacagcaaacacaaactttcagcatgttcgtttggctggtggctggtgattgatg
ctgatttgttctaagagaaaagtactggtagctggtagctggtttgttttgagagaaaag
tgcactcgctggtggctgataagccaaacgaataaggcgtttgcacatctacctgaatac
agttgcggtattcagggtgc
>PgERF153 PMA7G02224.1	+		Up_Stream_Len 2000
agactgatttccaccacatgaaacatgaaagatgaatatcacacttttgtaatattcggg
atggaaaacaattctttcccgaaaattatgatcgatttgtagtgaccttgaaaccaaggc
aaaatatcccgtccacacgcttccgagcagggatctccagaatgcacggacgaatatggg
gccactaaaacatcaatgggacaaaaaaaaacaacttttccttttaaaaaacaaacaaac
aaacacgtcgtcaccacgcgacacgactgttacagagcacagtagagcacaagttgtgcc
agagcccgcgcggcggttagctggagctcgctagctaccgctcgagtgctcgacaacgac
agccagcggccacaaataaaacccgctgcacggaagctgcctccgccgctcgcctggctc
cgctcctccccccgcccacaaaaagccgcaaggggcaggcagaaccgaaggcaacgcgaa
acggccgccgcgaggctgcgagagcgcgggcaggacgacgggcggcggagaaaattaaaa
taaaataaaatcaggcggttcctcccgtcggccgtcgcagcgggcagcagatatttccgg
ctgggggcgccgcctgtctgtaggtgtaggagccgcgcagtcgcggatcgccgtccccgc
gtcacgccccctcgtcagcggacgggcgggatgggatcccgccacggccgtgacgatccg
catcaacaacaacaaccaccgacgacgtcgcgttcgcgtcgcgcggggctaagtagctgg
tccccgggaggcaggcagcaggcaggggaggaaggcctgcggaaatcggaaacggctgcg
cgccgccgccggccgctttgcttgcttgctggcgggctcgctggatacggctaagtagac
ggctgtcccttttttttttaccccccacggtatggagattggagaaattcagcatgtgcg
caagtgcgtttgctgtatccagtatgtttggaactggttcggttgaagcttcgcacagtt
caaactcgtgtggtatctctctgcatccacatggtgtcacgatgacagagcttgctcatt
gtagtggattttcttaagaggttcttggacgattcttccatttcaaacccaaaggttggc
aaatgttgagttcatctggtgaagatgtttcaaaatctgttccccacaatttattcgtag
aaaaaaaatcaacttgcggagggtaaagatcttacaaaacctttttcttcttcttctggg
ttgcaaagtcctatcttccattttcgtttgctagatgacgccgcgccttactacacaaga
gattttgaccgtgcgtcttttcctaaataaacttttccaatacttgaaatgcgtattata
cagtttgctgcgaaacatgcttatacgaaattgaaaacctttcgtacagggaaaaacaga
tgatcaaaatttctacagcaatttattggtaaaaatcatcacaccctgcgtctcaaagct
agaggaaaaagagagaggacactagaagtctagaaccatatgattctccagtccccatca
cccatgtctatgtctgcctctgcttcgattgcgcacccagatgccctcccctgcaacacc
accactgtctagctttagcagcgagcggcttttcgcagctagccccacacgcgcccggcg
cccccaccagctgaaacatatttttttgaagcccccggcccccgggacggcgagagcgag
acccattggcagtttggcaccagctgtttgcttcgccgcggccagccgctccgttgttcc
tcaccacgggttctccgcgtgtgaacacccatatcgcaggcccatacctataaatactac
ctctcgaaaaaacacacgctccacgcagcactcaatctcctcaagctcaagtcaagacaa
ccgagcagcttcactccactctcaacaccgagctcaagcagccaccaccagggatcagca
gcagctgcagcaagctagcc
>PgERF154 PMA7G02345.1	-		Up_Stream_Len 2000
aaatcacgtcgcaaacaaagtacataattcttacgtaaatgtaagaaaaaacaatgacga
caaatttttcatatgtagtatgcacgttgtaaaaaaatgaaattacaaacgaaatagtgt
ttatttcgaaacggaatacgtacgcaaatgcttatatatacgcacgcgcaatcctaatct
tgcattgtgaactctcgggctcgggggtttggcatgtgcctgcttcctagcttatttagc
ttattagcttttctaacagtttggcaaaccaacttagcatcatataattttgacaaaata
agaaaaattgtcccccaacaatttggcaaaccaacttggcaaaaatagaaacttggcaaa
actcacctccccacgcgcatatatgcgcgcgcggatcgtggttgccatcgttgtttccct
ctaggtgggagggtgaaaaagaaataaagaatagagaaggattgctgatgtaagtttttc
aagaggtggaagggcacatacataattttgtttctctcaggattcctgatgtaagttaga
tctggatttggcaagtgaattattccaaactgttggagatgaattctttttttactttgc
atagctttttagagcaactccaacagtttggcaaaccaacttgacatccatataattttg
gcaaaacaagaaaaattggcctccaacagtttggcaaaccaacttggcaaaaaaagaaac
ttggcgaaactcacctcgcgtggatcgcggttgccatcgttgtttccctctaggtgggag
ggtgaaaaagaaatagagaatagagaaggattcctgatgtaagtttttcaagaggtggaa
gggcacatacataattttgtttctctcaggattcctaatgtaagttagatcttgatttgg
caagtgaattatgccaaactgttggagatgaattctttttttactttgcaataattttgt
ttctctcaggattcctgatgtaagttagatctggatttggcaagtgaattatgtcaaact
gttggagatgaattttttttttattttgaataggtttttagaagttggaattgctcctgc
cttcacgactacaaacgaactgctgccgtgctaaaataatcgacgactcgggtcacggag
agtccatccttccaacaataaaacgctgaacggttacacaccttcacgagttcacgaccg
agccatacgctgtggacgcaaggtcgcaacagcatgcagcgatacagcatgacatgaaca
agagggatagagatccgcatcactgctgactgaactgtcatgttcggagagacatgcgtg
gtgtgtgaacgtccatggcgtcgcgcccttgacttccggccccgaggcgaagcttcaccg
aaagttcctgcgcgcgtgcccgtccggggcttgtccacgccccgtttcccactcgcattg
catcgtgacgacacgacgatcgagtagtggtcttgtttccccgtacgtgcggttggaatc
tcacgtactcctcctttcgcatcgcaggactcgatcgcatcaagaaaacggcccgtttct
ctttcgtacgacgacggtgtgtgtaccgtgctgttgcatcacgggagcactgtagcaggt
gggtcgacgtaggagctggaccaccctgtacctgttgctgtagtatacttgcaccatgtg
tcgtcttcaggaccttgcagattaatgcgctaatggcgcagcgtcagttgactattgctg
cttaatcctctgtgttgttcagttaatcagggggttagcgtcgtggtgaccggtggtgag
ccgggagcaccggagcagggagcttgcctatataatgtgggggtggccatcagaccacag
agtcttcagttgatcagttcgcaacttcgcatcgttgtgtttatcatcacctttctagcc
taagttagcggcgtggctctgccgagtgccgaactgccgatcgagcgacgaagggaacga
actttgccattgccaagcgc
>PgERF155 PMA7G03141.1	-		Up_Stream_Len 2000
tcgatagctgctaagctataggaccgttacaagtcgagtgatgacctcactcgcgagaat
aggttcctagataggaatcacaatgtatccttaaatggattgctcacgtggtaagagcat
gggatctgggctccggtccagtggtcatgtgggttaagtttttgaacgtactaagcacat
gccggttatggggccggtaagcctagtaccttaatgaggcggtgagggatcctactatta
ctactcttgggattcgctctcacggctagctaccggtggtgtatggtgactccgggtatc
tcgcgggatatgccggatagcctgcaccaaagactgtaagattcgatcccgacccaagaa
attatggggacggcctgggaagttgtcctcgcgggggcagcctaccgtgtgtttgggtct
accttgcaaggtttaaatcaatcgattgtcggcctctgaccgttatccgagactacttac
tccaatagtcatgtgatccctaatgatggaagttgatgaactttatgcctgattaattgt
attgtacaactttgcttgtactagttggctaatgtagtaaagattaacactactagaact
tgtgctaaaatcttgaaagtaaggacctactccttgttactttttagcaaaagcaaccca
gtagccaaaaagcctttcatggtctagaattggtgaagtagatatcaccgacgggtaagt
cttgctgagtaatagtatactcagccttgctataatgtgttgatccaggtaatgccttca
gtgatgtgtggcccggtgagatcccacctggctgggagctggagtgggtggaggacgact
actaaaagcatcatggatggcctcccgtggtgtcttcgcttccgctagtgtatttccgct
gcttttcgaaaactctgaactatttcttcgtgacaaaaactatggtttgtaataattgaa
cccttcggggtatgaatttgcattccaatgttgttgtatctctggactcgccttcgagtg
agttgtaatgcatatattcgatccttgtgctgttgaagtgatttaccgggcgttaacccg
tcaactaacgacaggatggtactttattattgcttaatgaccaaagtggaccggtcttag
acgatagtacggtactttcctgggcgggttgtcacagtcaggaacctaatgccatggccc
actacggatgtgcccttgccagtgggccacgacccatgccgccgtgccgcgcggtggtag
gaccactgccgccgtggccatatattttgggcggcagatgtatagtgttgcaaaattttg
agcggaccatatatttttgcaaaataaagatagaaaaaaaatataaaaaattcagatata
ccacatcattttgcatgtgccgaaaattcgcaaaagatctctacaaataataagtaaata
aggtgtgcgtcagtagcttgctagatccagcgcgttctgcgttgagatacagcggagcga
gtactatgctgcatactcctacacgaactgagttggcctttttctcttttcttttttctc
ttaaaatataaaatgatttttgaaatgaatataagataatcatttgctacggtaaaaggg
gaaataaaaagactgcgccgcagcgacgagtggaggagtagccgtgagccggagtgctgc
agtagcacacgcgaggcgaggcgacacgggggagccgggggcagcgggccccaccgcagc
taatctctttgatgtcactgtccggtagcgcgtcagcgtggggcttcctattataagtag
cgtggccagctaccatcttcccaactccgtccctggcctccacagcttcctctctctcac
acactcggcgagaagaagcaagccgccaagatcgcccccccccccccccccccttccttt
cccccacagcctcgtcactgtgccgcccgtgccctcccaccaataatccatccacccccc
accccgctgcggcggcggcg
>PgERF156 PMA7G03180.1	+		Up_Stream_Len 2000
ttccatatctttccacataaatttagtttttttgtcagcttttcgggagctacatgagaa
gatccttgtttgtttgaacttctaacttttcgcaccgacaaactgctagaagctcaaata
aagggccttagcaagtcgtgaaaataatggatcacgtgatttacaatagcactggtagct
cttctaactagttcatttcgagggaaaaaaagggaaatttgtccagggcacacttcgaaa
gcaaggttttgtgcagcgcacatcgtcaaagttaatttagtctccagcacactgtaaaat
tgcagtttggtttacaacacactacaccaggtaaaccaaccattttcagagtgtgctaga
agtaaaaagaccatttggcccttgtccctgcctgtcctctccttcatcttcatcctatct
tcccctctccggactctctccggcttctctccctggcctctccttttctcctcaccaata
ggcaatagcttctgcaggccgccatgagcggcgcagccgagcatatgggagcggaacatg
cgggggcacatcgaggaacgtttgccgaagctgtatgcccgagctctacatcaccgccgc
ccgccatgagcggcgtagcccgagctctctaccgccggccgccgcgggcggcactgaacg
agctccacatcaccgccggttgccggattcatgccgccccagcttcacagtctcgtgtcc
ccgccacccaccgacagcagctccgcccaagctccacacccccacgccagccatgctact
cgatttcatcgctagcgttgaccaccatgagttgcgcgcctgcaccttcgaagctccctg
caggtgcatgcccccttgcgagcttcttgtcataatgtcactgactcattgctcacacga
ggtcctcaagcacgaaagcacaagaggcaggcaccagcgaactgaagagagtagagagag
agaggagcagaagatgatatgtgggctccatagagggcaaaatagtccttttactcatcc
tctcagccggcaatgtttagtttatttggtggggtgtgttgcataccaagctaaacattc
acaatgtgctggagacaaaatccattttgaggatgtgctcggcacaacatgacactttga
gagtgtgctgtggacaaatttcccaaaaaaaaattacaatagcatgcagaataagtgatg
aactacaccactttcatcatgccctgtataccggtctttgttcccatcgctctctttacc
gtcacctcacccattcccgttgttttcgtagtacagtacctgcagcatcgtcgagtaagg
ctgtaaaaaagcccggcccccattatcgtcgatggatggagctcaaatgcggctgaacag
caaaagaaaacgtggaaaatgaggttgctgatccgatcggagcccatccatcccacggtg
cgccggagtcttgggtacgtgacggctgagagcagcatcgcgatcttgcaaagatgagga
ggcgtcccatggctcagagctaatcagcgaaacgttcgggggaggagcagtgcgcgtacg
acgtggcgcgcggatcaccgtcagatgtcttccttccatcttggccgtgtgggaggaggg
ggctcgttcaattcgcatcatcacaagcttcgctagggacaaccggacaacaaacgccgt
tcttagccggccaatcagatggatcaggaaattttagagagagggagagggcagaggaga
gagaaaggccggctggactctctctcccgtcgtgcttctacctcctctgctcatttggca
tttgccctgctctccaaacacctactaattttgccgccccgtcaccgagccattccaatc
tctctctagcttagtgcctctactctctctctttaaaacggccacctccagaggccacca
tagttggccacccacctctctggctctctctccctctcctgcttctccagtctctcacaa
acacacactctcaagtcaca
>PgERF157 PMA7G03655.1	-		Up_Stream_Len 2000
ggattataacacaaatactcacaacttgctgacggggtgttagaagaaaaaaaccggttc
gctagcattttttttcttctaaaccggttcgctagcatgtttgattaggactctttcctt
ctctccgaaggaaacccgcctagccccttccgcccgactcctccagaccccctcccgtcc
gcctccggcgagctcgctggagcgcaccgggagcggggccccgcctccaagtagctaagt
attaggtttttctttccttcaatgcttttatggcttgtgcccgcagtggcttctgctacc
tgatgagcttggttgccgtcttcgccgccgccgaagttttcttcggtgtcctcgtcgccg
tcgtcctccctccccaggttagttccaataaaataaatttccgcccgtcaccactccggc
aactccctctccgtccacctccaccttctgttgccggagttccctcgccgtcgcctcaga
tctagccaagactcagcttgattcgcgacctctggccatagatcggatcccctctgtggt
ggatctgggctttgggtccgactcccgctgtcttcccctcttggccccgagatctgccta
ctccatccccgcctccccaccacagtatcctgcgctcctggagcaccctcctcaagtttg
gcgactccactcttggtgttggttcgtctgcgctgcttcccctgggatcctggtccaagc
cgtattaactacctccagcgacatcttcaaccgaaccttttggtcgccggtgcgcttctt
catcgttggcttcaccggcccgctctaaaccgacgcaagacgcggttattccatccgggt
gtatgcgtcttcgacgcccctacggcccttcaccggcaacgccttcatctccgacgccat
ggacagagctgcccactccctatagggtccaggacctgtttgtaattcagccttctacga
agggcttatctgtaatatggatattgtgactttttaatataaatggttgttgtaaaaaaa
acggttcgatagcatattcccgtcaggtctatgggtgcaatccgtctaacaccaaacagc
acttgatccaacagattccaaccacgtatccctcaccgacaccaagcgatggtgccgtac
catacgtggcggttgcccattggtcagacgatctgatcgcggtagcgcccccgttgcagg
tcgagctcaacgcatcctatctctcaaatctcaacaattatgccaccgcgaggagcccgc
gggtgcgggacccacaggccagtggcacagctggctcggccatcatcgtcgctgacacgc
acactcccctgaaaagggtaaatatcggaggagtaagcgcgaagtaatcccagctgaccg
cttcaataccttgccatgtcgatgacaccgtggattagcgtggtaatcaaattgggaaat
ggcttagcgaggccggcaggctataaagaagctcctccctctcctttcctcctccccgcc
ccaccaacactcccaacgcctccaccagccgccgtcacccatctccactcgaccacagcc
aaatccgcctccccaatcccccgtccacccaccaccgttccagcagtgagttcgagcgag
gtaagctttagatctgagcgagttctcgcgcgtcgaaggtaaagttcagtctcccgaccc
tcatcctcctcctctcctcttcttctttggtttcgttttcctcgagcagactgccagaga
cccggggcgttttagatcctgggcttcagatctgctatttcttcttctgtttgcgtctag
gttgctagtttttggtaaccaagaggggttctttttccacacctcccttgtgcaagtccg
cgcgcagatctaccaccagagccatctgtttttttactgtggctgttgggttctgcccga
tttgttcttggtttgcttgctagagatcaaaaaacaaaaaaaaggttttagttttcttca
gggctactgccagagtctag
>PgERF158 PMA7G04697.1	-		Up_Stream_Len 2000
atgcataaaaaacctaagaatcaaaggaaaagttaaaaagagcttataattttggatgaa
gtatatatattattgggcagccttttcctgcagcagcatgtacgtacacggctacacgac
atggacagtgcatgcaatacgattgtgggacaatcgattaaaaataatgttggctgacca
aatcaaataccgatgacaaaattcgccgaagggcctgaaataataaatctggccagatag
tccttgctagtgagcatcaggtgtatcagggtcagggagggatgggggttggaggaaggc
cgaaggcagcaggaagcagcggctggaattccagacttccagtgacgcctggggagcctg
tcgtatccagccgccctacgtcacgcgagtggtgctgtcacgtgccgggtgccctgcctt
ttcggtcgatccggcgggtcccactctgcccgtccacatcagcatcggccatccagagaa
tggtcaagttcagacgattcaatccactcgaggtcgagttttttttttttttgaaaaggg
cggtcgagctcttaaaaaacagaaaaaaaaattcactcgagctgtaggcttccatcggcg
ggggaggaggagcctataaacagggttaaccttaccggtccgggcgaccgaaccgccggc
cgtcggtaacggtttaccgaccggtaagccgcggttaccgctcattaccgaacaaattca
aattttcaaatccgcgcccagttcaatcggttcggtaccggtttaccgatcggtttggac
cggttaccgatcggttaggtcggtaagccgtggctaaacacagaaaaaccgaccatgcat
ttgtgcttctccggtgatgaattaatgaaaatattagcatgttttatgcataactttatg
cataacctccacttttgtgcatatgacaatagttgcatcgccatccgggttgatgatttt
caccgtgttcccacacaacatctctagatgccattttgtatctgcataaatggacaacat
ccacaaatcattcacataaatcatataaagttttaaataacatacctaaaatcaaaccta
aaatctacaccctaaatcaaatcatatatacctctcaatcaaaccctatctacatcctaa
atcaaatcctatctacatcctaaatcaaaccctatatacaccctaaatcaaaccctatct
acatactaaatcaaaccctatcagcacccttaatcaaatcctatctacatcctacaacaa
atcctatctacaacctacatcctacaacaaatctcatctacaagcaagaaacatacctgc
gctcggaaaccggtggaaccgcggcggattaccgcgcgtccgggtcggtaaaccgaccac
gcgcctcggcttaccgacgcccaggcttggatccgcgctcggcccggcttaccgcgctaa
ccgcgcggtaaaccgctgccgggcggcggttgcgcgccgccggcggccggtcggagacct
gggggggggggcggacggggggcggaagggggcgcaggggaggctctggtagcctcggtt
aggtttggggttgttttgacccccctccccccggttgggcctatgtgggccgagctgggc
cgcctggtttttttcttttttcttttttggtttaacttcttttggttgaaatttatacta
aataaactaagtttgcaacaaatttgacaccattagactcaataaatcacgaagtatttt
tagggattttttccacaattttcaatttttggaattcaaattcaaaaattcctaacccta
acggttggttaccggccggtaccgtaaccggtccaggccggtaaggccggtaaccgcggt
aaaccggccggtaaccgtcggtaagtctaaccctgcctataaaaccccccagcgcatgcg
ccttgatggccggcgttccatccaatagtctgatctccaattccattcccatcgagcgat
cagtagcggcaacaggatcc
>PgERF159 PMA7G04702.1	+		Up_Stream_Len 2000
tagcgccccagctttccgtctccgaccaccgcgaggacgtctctgctggtcttcgtcgcg
actgcctccaggtggttgtgcccctgcatccctctccttcagatggtctccatgggatcc
gggtggcggatggtgcctaccgtcggggagtcacacaataaaaagtctgggtctatttca
gatcaagaataatcaaataagctgagatgtaaaaggcttatttttaggtcataggtttgt
gtggagtcgaatcattgtcaaggtgtccatgctgcagctcgaggacgagctgctcgaaaa
agggcggggtaatgtcaggtgtcacgggtctagtgggccgagcctaatgggctggctcgg
cgggcccgttagggttaggtttagtgattagatcgagtccttgcttaggggtcaagtaat
cctctctatttaaagagaggtgtatcaatctaatcaagcaagagattagaaggaaaaccc
ttctctcttgccggtcgtgggcgaagccccgcggctggcgttccctgcgccgctccaacc
ctagccgtcgccacaaccctagacgtgaacagtacacgcgggtactgtagctctcagccc
taattctccacaaatcaacccccaaatcctccaattcacttcccctcgcatccaatccat
aacatgtatactagcggcaattcctgagtcgagtcgagactatcggcctgttcgtttggc
tggtggctggtgctcatttgttttgagaaaaaggtattgttggctggttgctggtggttg
gtttgttctgggagaaaagtactactggctggtggctgataagccaaacgaacacgacat
atgttccgaccagccgaggtgatcccacctcgccacctcatcctccaccatatacacacc
aaaacgtcaagttcttgtatcagattaatcagattactagctcttagactaatttgcatg
cacttggatagttcttgtgctacgggtgcaatttactatttttcagttcacttaacaaat
actgaggcctaaccttccatgtatagagctatttccttttttatcaaataaaatggttga
ttctgcaaaattaaaagtccaggtcacaaaatgttgtaaatttttaatggggccttccct
ttgatcaagtggaaatgttagaagtctatcggtgcgagccatttccataggagaacatga
tgctatagcagtgtcaatgtcaagtcgagaactcgaactctggaggatagattctgccac
aaggaatctttgccaactgagctatgctcaattcacggtattggaaaggagaatgaagtg
atctcacagtggactaattaagttaagaacaagatagtgtaagcctgatcacattcacat
atatattgccggggaagaaacaagacacgttgagtgtcggtatacaaaggatgggaaata
attgaagaaacaaaaaggggaaatttggaccggctattctgcagcagccagcgaccaagc
ttggagtgaggagaaaaggagacgacgaccgtcgttcgaggtaccatgaatcgattctgt
ttgatagcaaatgaaagcacggaggcagcagtgttaagttcagccggggtcgatcgatgt
cgattctattccccgtccggccggcctcttcccctccacacagacctgatgcagagatca
attgattaatggcggaatagcaggcgaaattttttttggaagcaaaaggaaggaaccaat
gcaggcacgtgccgggcccacccccgatatccctttcccatgcaccttcccggggccttt
taaaccccccgccccgcgcgccttcctcttccattccagtgcattgccgttgctacccgc
cacctcccgcgccaccgcgccgtccggtccgatcaatccaaatccacttcaattcgcaac
aggcactagccgttcgtcggctgtcagcatccgatcgaaagcgtcggcgaccgaccgacc
ggccggccggcagcatatat
>PgERF160 PMA7G05111.1	+		Up_Stream_Len 2000
caaaaaatatagaaacctccaatttttacttttagtgaaagaattctaatcaagacacat
ctttcaaaatagtttaagaaaaattggagtctataaagttattaatcataatcataacac
ataagtccaattatatatgcattttcttgcattaatgtggaagtctagtgtgtctttcat
aagttcaaatgaaattccagattttaatttcgagcgaagttttaatctagctatcatata
agtatataattagtacgataaaagaaagtcactgtttaattattactgcacctttttctt
tcacagctccataacatagagctgcacatgttgtatacaagattcaaattcttctgtatg
taaatcaaaacacatcccagcctctctatatatatgtagtaatatataatagcttcagaa
aataagttcccttttggaggcggagcaatggagctgctctgtttggtttgctcaccatga
catccgtatctaattattcaaaaaaaaaaacatccgtatctactgctcaatatctagtac
acaaagatatatatcatcctagtgtaaaagggagtgtggggaacagggggtggctaatat
taatttattagcatgtaaaaagaaaccctgtagcatggtgcattcatgccaaattaaaaa
tgttgaaggtcaaaagagaaaggtaaccgtcatatactagtccttctcatttgcacctta
attagtttatttcgatggttaaaattagctagaccatggagcacctatttgatgcccaaa
aatattggcaaaagacgtgtaccatggagcacccatatctaacagtttggcctattttac
ttggtatatcttatgttttgtcaacttctaaaaagatatgtcaagtaaaaaaagagttca
tctcgaacagtttggcataattcacttatcaaactcagatttatctaacttacatcaggg
atcctgagagaaacaaaattatgtttatgtccttccactcgaaaacttacatcgggaacc
gttctctattatttatttattttttcaccctcccacctaaagggaaacgttagaggcctg
agatgccaagttgctattgatgctaagttgttttggcagactgttgaaagccattttttc
ttattttgtcaaaattagatactcccttcgtcccataaaaaagtgcaactctagtttttc
taggacagattagtagtggcgcaaaaagactctaatacccctattctttagccacatgca
gtaagttttggtatgcagatcagatctgattacttaattaggcaggtaattagatctatt
ttttagaattgcattctttgtgggaattttttttcaaatgttaggattgcattctttaca
ggacggagtgagtagatgccaagttgaattagcaaacggtcggagttgcttgacaagttt
gctatagcaaagtgcgttaatttgctaaaagaattatcatatattagatttttggagtta
ctacatgtagaaattccgtacgtagtggcctaataccactcatgctcccatcgagtagat
ccaaatccaggtatccaaccaattgctaaaattagcacttgattggattaggttggaaag
tctatttatccgacttcattactaataacaagggcatatgccttgcttggggggtcacaa
tctttcatttattcccgaaggcaggcagcagcatccgatactacagtacaagcgtgatgg
gtgacgccacggtcttttgtcgtatccagccgccctacgtcagccctgcgctacgtgccc
cgacagcgccctggctttccagttaaagcgacaggccccgcggtccccacccgccagtga
cagtgagcgggccccactccaaccgttctggtcggtagaaaattcgtcaacacccccatc
acctttactttacctctatataaacaggcgcggcagcagacgccgccgcatctcgccgct
gctccctgcttccttgcgaa
>PgERF161 PMA7G05600.1	-		Up_Stream_Len 2000
ccagccattagccatgtgtagggtattgtccgtggacagcgtggacagccaatgaccaac
taggctcgtggatattttccacatcaaaatgctgcgcgaacaatcattattgagcacaat
ttttgagtaataatgcctctgtcagactgtcactaccttggttcaaaacattaaataaat
tatatattgttttagaattagacaattctctcaaaaatagacatgacaattagcaaataa
aatggggaagcataggatgtgtacatggagtggcaactttgcaaggacaataggttcatt
atttttcttaccagaaaaaaattggctcattgtgcatctcattctatactccctcccgtt
tggtaagtaaagttgtttaggacagcgacacagtctccaaagtacaactttgacttctta
ttttttaaaaaatatttgttaaaaactaacatatgtatacttttataaaagtattttgca
acacaaatctattcatgtagttttcacatttccgaactcaataacttaaaagttattaat
gatttatattcccaatgtttgactcaaatcatgttaaaacgacttaatttaccaaaccag
agggagtatcagcttagctaggtgtctcatgaaattgggcaaagaagcacatgaataaca
tgtttcatctctcctgtgacgaatagcaacaactataaaccaattatttgattggaagtg
agtccacacaagagaatgtcaaaaggttagttaaaatggaaataatctcataatatagat
aaatatatacttgaagactagagtaacatgtacaacaatggcaagttcaaatgtgtgtat
cacatgccaaagaagtgattgatgtctgataatcaccactctaacaagattgtagctttc
attttttttgctcaaggggaggcatgaagagagacatacatgcgacaatgaaagatgaaa
gaagcgagatagagattgcagtacttactggccttgtttaggtaggcgttttgtagtggg
gctaatgatttggccaacccatcaccaactaaaacgcttgtaacgctaggtgttagtgca
atcaaataagtgatagtgttaaaaaaattaagaaaactcaacttaacactaaaaataact
ctatcgtgtaagcgagctctcactttcttactttcggttcaaacttcaaaccaccaaaaa
agacattcaacccaactctaccttgtaagcaagctacatgttcctcactttcaagttttg
aattgcactagccacccgcaaatcatggtgatttgttgcatgaatagacaaaaaaaaatg
caccatgtaagaaccacctttacaatgtgggggaggagttacgaggaacggcttcatcca
ccacggtttcaaagtacccatgaattacacatacgccagcgctttcggcgacgataagag
gggcacttgtagttgtgtgagtgtgtgctcattgctcaaccttccaatcaggaaaagtaa
aagaaaaaaaaacaacccaaggccccgtgtgcccgcagcatttcctcttctcgagctgaa
gtgcaggcgtgggtctcgagagcagcttaaaaagctttgcacaaaaatggcttcgcctgc
gataccattcgtccccctcacgtcccatcgcgccgtcctggggagccctcctccatggcc
accgcccccgcagcacgactctgctgctgctgctgctaggttgctacaggagggggccgg
ggtgcgcggctcgcgagctcgatcgcctgccgggctcgagctggagccgatggtgctgga
tctcaatgccgagtcgccgccggccgggtcggcctcggccacctcgaactccagcggcgt
cgccggcggcggcgggggcttcttccggttcgacctgctcggcgggagccccgacgagga
gggctgctcgccctcgccgcccgtcgtgacgcgccagctcttcccctcgccgcacgaggc
cgccgcctcaccggcgtcgg
>PgERF162 PMA7G05784.1	-		Up_Stream_Len 2000
tggtagcgaacacataatctagcgtttgatggcatgttgcccttttctgctcttcatggt
tgctttgtagcttcccaagtctttcgttacttctagtgtttgttgttgtcatttctgcac
ttttcgcctcgtggttgtcttggctatgacacctagacacatcatacaacatgttcccag
gtacccgtctattagcaagatggacaatagaggtctagtgaccatgggctaacgcctagt
gacatcaatcggaaattagataactctgttcgtccattgtaagtaaacctcaaatcactg
ttttcataatttgcattgtccattgcattgaataattatattgatgatacacaagtgcat
ccggtagttttgctctagtcatcttttgtgtatgtttcacgatttatttttttaatagcg
aactgtgggggaattccccacaacaatcaagaaaccatatgtgtgcacctattgatctag
tattcaatagttccaacttgcaagcattgtctcatatataaaaataaggtttagaaatgt
aattcatcacgaacagcaaaaataaagaaattaattattgcaattgttttgcttcactag
ctcagttctttttttattggcacatagttgaatacttaactttgtttgtggatggatata
gtagcatttaagtctaaatccaattggatgttacatttttgtgattattccctatttggc
tccgaagtagttacttgtttcttccttagccttataaaattttccattccttatttgaca
ttgagttgagctttggttccttattcgacactcacgttcattcttgttctgtcagttaag
tcaaatgaacattagcccatgtgtttacttaacaaaatgacatcaaaatcacttctgaaa
ttcattcaaaattttgaggtgatacaaaagatagaggttaactcattttgcacaaaaact
catatatataatttaaaatgttaaaactgaaattcacccaaatatgctagttttaaagac
catgtgaattttcatagaacaaaaatgttgtccaaatattatgtaaaaatatcccatatt
ccaaagaaatggtgaacaaattaatgaattattatccatattaaattacatagataaata
cttatttcttatgtaaaattattgtttgaaaaaattaaatatttttatctatgtaacatg
ctatggataataattttttgaattacttcatcatgtggtaagattattagatattttaaa
gtattttttcgaaagaatattataggatctaaagttcacatgatctttaaaagtagtgaa
tgttgaatttcaaatttaatatttttaattatatatgagtttttgtgtaaaatgagttca
tatttatattttgtattactacaaaaacttgcgtgaactttagagctgatttcgatgtca
ttttgttaagtaaatgcacgagtaattgttcactagttcctattcatctgacttaactaa
cggattgcacgagaataaacgggagtgtcgaataaggtatcaaagttcaactaagtgtca
aagaaggaacgaaaaattccaaagccaagaaaggaatgagtaactttttcaggaccaaat
atgaaataatatctacttttcttcacataggtcccaacaatttttaggaattacatagac
tccacccctcaatctcctcatatctagataaaccttcccccgagagactttcgtcccact
tgctctgcattccatctccagcagacatggcaaagcgctaccagctttagattccccacg
tgcactatcctatctagtgcagcccatggccccacatggtagcgagtaatatgccagcca
tgtgtggcggtgctgaggtcccgaacggtgtctagccatcgcggtgccggcaagtcacaa
caggcaagctctttccatatagcaagaagttgaggggcacaagagtaggaaatcggaaga
gggctcgtgaggaggacatc
>PgERF163 PMA7G05789.1	-		Up_Stream_Len 2000
ttatgcgggcaacaacctgaccaaaaatggctgcacactccaactactagttgtgcagcc
tagcagttaccacggcgtttagccctttggcgcccgcaagaatccagagatcagcctctt
cttgcgccaagagaagggccctatcaactctaggagcaatcccattgaatacaacgtcat
tccttgccttccagatagtccatgcccgtaacacgaccaaggagtcgcaacctcgttgca
cggtagtatgtagtctgtcactagcctgctgcgaccatgaatagaagctcacattgtgcg
cttgaggtacagaggcttgcataccaaaacaagcgagcaaatcatgccaaaaatagcggg
caaacacacatgctgagaggactttttttgttagcgctagcccaacttctatatggagat
gctttcttaatttattttcttatcttcttagcattgtttctagtcggacaatggccctta
cctcggacctcccctgcaccatctacctttcactaaccactcattttgcttacccaacat
tggaatgcgccggtgttgcccttagcatgcttcatcctgtcaatcgaacctgcctcccga
catctcttttatcatggagccctcacaggctggagccttaccacccaaaccaaaatcttc
aaaatgctgattttttcctctccgcgttcatgcccacatatggttttaatttgtatatgt
agcgcacttgtgttcactaaagagaattgatcaacgtttttgtgctcccaagatgtggta
aacagttcttcataaaaaggcattgaaatcaagttcagatgaagaacttcaagttctcca
ggagaaaaaaattccttatattcagtccatcatgccataattgttgtgtcactcgataag
gctgtagtgagctaagttccttatgcgtaatgttgtagcggtcttatttttgtctattaa
tgatgaaatatagttattcatcccatggtcgaacaactacctttgttcacgatcagatgt
aggtaggatcttgccttcctgatttatatttaatctattgtcggtcatgtacatgttgtg
gtcgagacctctggttgcattgaagcttacccgttcttgtctgacctctggcattatcag
catgttacgttttccactcatgcaccttatggtttctttgaagcctcttgggtcttgcgt
gacttgtagcattcgttggcatgttcctcttttttcttttgcacctcatggttgcgtcaa
aggctcccagctcttgcttgatgccctaacacagtgcttggcacacactcagatgtttgt
cgtttagcgagatggacaatggtggtctagcggttatcagcaagcatgtgacatggatcg
gacacgaatcatattcttccgttacaagtaatcccaagtctccttttttcctattagttc
ttaccaatcccttatagtatttatacttaatattatacaagtgcaacttctaattttatt
catttcatctttagtgtaaatgtccaccaattgatgttgctagtattcactagtttgaat
tgccacgcagtgtcaccttatacaaatcaggatggaaaatttgattcaggccaccaaaaa
agtaaataagaaataagcaaagtacattttgcaattactttgttttaccaccttgttgtt
ggtgtcacgtaaataaacaattgtataggtacaaggttgaaaatattcacttgcttttgg
gacggatgtagtagcatttaaaatcatatcctatttagatgttttaaagtttagatagga
ccctgaatatcttagtaattacatactctgccactccacctgctcatgtctataaaaaca
tgctctagagagcctttccgtccacgcattgtgcgctttgcatacgatgcaaagtgagta
cctgcttgagatttccctcgtgcaccatcccatctgccacaacccatagaccaattgata
gtgctaactagtagcaagcc
>PgERF164 PMA7G05848.1	-		Up_Stream_Len 2000
tggtatcatggtatgccttgagaaacagagaagctgaagttctacaatatattatgttgt
ttctgcaggcctttggtacctgttggttcctagaattttatatctgatccagtggctcaa
actttagtcgcatttttttttcgagagcacaatattagttgcaaacttgcaattgccagc
ccaaattttttaccgctttatggtgtcttacctttcctatatgaaatatgcacagttagt
attttttttcctagatagacattgtgaaaaaaatctttctcgccagcactgcaatagttt
aacaagaaagtttatagtcttctttcaaagtggaaacgatggagtctactaactttgacc
tctgcatttttcagcatagattaaccagctatgctcaaaacgccggcatgtaaactttgt
ttatcaagtcaccagcagcttgactactccatatgccacatctaccattgacttgcaggc
tgccacctctaaccatgtaacaaatggatacactttacatccatgaaactttctactttt
gtttttggagatacatgaaaatttctacttcagaaaccagtgatgtgcagtaaagaatgc
aaattacttgaaaactctcacctcacattactagctaccacactttacactaccacaaat
cagctcttagtagtatcttggaccaagcatacactcaacaaagtctacaacattacgaca
accccggtcaaacattcttataaaactttaaagcactccaggtgaacgacgcaccaggaa
tgtttcttcagacatgggaggcacgtctctggtctgtccttgatgcacctaactcataaa
aaaaacaccatgcctcggccatttgcagtgtgcactgtggctaaccacatcgcccattct
ttaatcccatctcctatggtgatgtctatcttgtttgctctccatgacaggcacccatgt
cgtcatgtagtaacacaaaccatccggtagggccgccaagtggcaaatggtcgtgccacc
atgacctgcctcggttcccttggggaagatggtgtggcatgtaaaatatctgaaagcagg
tagttagggacaaagcagatagactatgctgttagcattaaacagaacacgtagtttgag
ttaatctaatgcagtgccggagagatagaaacttctataattttccacggttcatgagaa
caagtaataaccagtaaagctgcatttttttggctcacaattgaagtactaaacaattca
gcaacctgtggatctcatacaatattcatggaaccagcaggtgtcaaaggcctgcagaaa
caattaaaatatatcagataattcattgcaatcattatatgaatattatggacctcaaga
attcaaagcattctgatctagaaaaacaattttccactgctctttgttaaaatggatccc
gagaagggcttaaagtcaagaatacaacaatgaaaggatatgttcaagatgaaaacgtct
atggcacattcaattattctagagttccaggcttccagcccacacctcagtaactctttg
ggattccaagccccacggttccaagataaaccacaacactaccatcagatggggttaatt
tcaagcctatggttcagtaaaccacactgaggaagcatcaaacatgtcaccctgctagtt
tcaccgccgggaaacaaaggctgaatttgtcaaccagggtaaagaacaaacatgtcagcc
actaagaccacatcaaacattgaaataagctacgaatatagaatcatacctccaatgcat
cttagaaaactcagccatcctctaaacgcattaggaagatttggacatcagagacaagca
gaacatgacaaggcccccactaaacccaacatctcgacatcacgcctccccttatattca
gacaccagctcagctcccaaagttcagaccagagctcagaacacctgcaaagatacattg
ccctcgatctcttcttccca
>PgERF165 PMA7G05911.1	+		Up_Stream_Len 2000
ctagatatatactccctccggtttggtaaaagaagtcattttggacaatgtttgagtcaa
acatcaggaatataaatcatgaataacttttaggttgttgagtttggaaatgtgaaaact
acatgagtagatttgtcttgtaaaatactttcataaaagtatacatatgttagtttttaa
taattatatttataaaaataagaagtcaaagttttactttggagaccatgtcgctgtcct
aaacgacttcttttaccaaaccggagggagcaactgagaacaatttagaattagtattag
ttttattaaatcaatctatggtgttgtttttatactctgtggaggttcggacccacacat
gcatgttctagagttggtgtttgggacatagtcaatgctgttttgggggcatagatggat
gccagggaggtagaggatgattacaatgtagaaattatccttggctatgtggtaggcgta
gtaaaaatatttttttatgatactaggctttatgagagatgtgatggagatgtactccat
ccccaaggttttttataccgaccggacggaccgaaccggcggggtctggtaccggtttac
cggtccggttcggtcggaaaccagtaggaaccggacaaattcgaatttcaaaccaaaaca
cgcagttcaaacggttcccaccggtataccgaccggttcgaccggttcccggtcgtttaa
ccaaaaaaatcgaattagtggagaatttgacgtgttttcaaatttgaatgaaaaattgaa
aaaataaaagaaaattttctaaaaatattgcaaggtgcatagaatcaaatcgtgtcaaaa
catttcaaatattagtgcatttagtatttttgcgaggtattagaagttcaaccggccaat
ttgttctctttttcttttttagttgaacttctaatgcacgcaaactatactaaacgaacg
aatatttgaaagtttttgacaccattagattctagacagcttgaagtatttttttgagaa
ttttgtgagattttttcattttttgaattcaaattcaaaatttgaatttggaccggttgg
gaaccggccggaaccggaaccggtaccggttcggttaaccctgtccatcccccacaaact
gtgtcattttagttttattcgaagtcaaatcatcttattttggaccacgtctacataaaa
atcaatctattgattcttttgatgtctaacaagtttcataaaatttcttatgaaatatat
tttcatcacatagctacttagtcttataaatattggtattattcattataaacttggaca
aacatacaagtacactcttttgggacggatggagtatgagatagtagttttttttttgag
aatttatgaggtagtagttggcccttgcaaactatataattacatagatttatattgtaa
ttgaaatatgaagactttccaagacaataatatgctcatattagtaaaccttaaattgat
aatggcaactcccatactgataaacgaatttttttaacacatgcatctgatcagtggcac
aaatatgcaaaatcctttgtcatacctgcctaaccatgcactctcttcttcatatggaag
gggtgtttcgacgacaattctgcgctggttctcaacacatgcttaatgatttgttcattt
taggatgtaagttgtggctatcccaatgtgcgggtagcatcatgtcgaatcaactcaacg
atctaagtcaaaactagactaatccatgaaactaagctgtcactaggtagttgtttaata
tagcaacttatatgtataagtaaagcatcagctcagtcaaaactactacgagtagtgtct
atataaggtgcaacccttaatgaagctatatgccctactctccatcattaagttagccct
agcgcgaggtctagccatcgtcacatcgatagctgataccttgtagcaaattcaacaaat
ttcagagcgaatactggtcc
>PgERF166 PMA7G05913.1	+		Up_Stream_Len 2000
cttagtaggattttttttcattttcaatgggcatatttagggaatgtaagtgctcgagct
cttatttgatgtattgcatataataatatccatttagttttgatacaaatttatatatgt
caactagtacatagattcatctttcgtatcttttctcgtagcacggacaagtgctacctt
gtgctttaataagtatctccgatctctacatatactacgtacataaagtagggaaaaaat
gtgttgtacatttttatataaacctgatactacttcttgctccgtagcagccggcgagag
cctgtgtatatcagagctagatctttcacgtgctaccggttgcttcccagaaccatagat
ctatgtgcagataagcacatgatagctaggtatgcaaaatctatctgtgccagatatgcg
tgcaggcgcagcagctagccagccgcaatgttcatatctagcctagcttccatcaaacta
gcttataagatattctcccatgaggaaactgcatatatgtaccgataaagtgagacaaga
acaaactaaacatactagtttattccgcagctgatagagagttgtttctatactcattag
cacaatattttcaggacaatgaacacgaattttggtctgatgtttctgattgatttttct
ttaattttcattatttgcatattcgagttcaacggtggtactgatgtttctatttgtggt
caaataaagttctcccttactgaagatgacaagatctaaaattgtatcatgaaaaatgtt
ggtgtattgagtttagttgcctgattcaagtggaaagataattagtattatctttaaagg
acttcaatcttcaacgttaccttgaatcaccctgtgcttgactcagttgtgctgtggggg
catggctcttgggtacggtttcttattttgctttgcttgatttttataatgagcacaccc
ataaaattgatctccttgtctatgttaggaaaattgataattatatagaatgcctttggc
acacacagacctaaagttgttgcaaacatttttacctagataatacattaattagtgttg
tgaaattatgtctatacatggagtcaattagtacaattagttaccaatttgatagcatat
attatatgttgagctacatgaaaacatgtaatatcatgatttagtcgtagttactggtgc
tttctttggctcaaacgatgttgggagacaagatcatcagacttaattaagcgtatacga
tggtgtggcgggagctttctacccattggatggaagctagagaggtacaaacaatattgt
tttgataggatgaagtagtagctagggtggtcttgaaaggattgatgtggatggtgagcc
ctaagctaatatcaaatgctactctcactctagcgatgttgaagagaaaatgttgaccca
cctgattggttggaccagtacgtcagcatgatctctgttgaaacatgagatggattcatt
tgaaaaaaggcatcaaactaagcaatgcatctgttggcatatgtacatttcgctagctac
cattcctacatgacctggccccttgttcatacgtaggcacaggtccatcgcaaccccggc
ctgcgatgtttgtgtgtgtgtgttgatttatctcttttaggtatgtatacatagatataa
accaagtggagctatggttgtcccccggctcgagtggtatcctgtcgatggactcggcga
tcaaacaagtcaaaactaaactattccataaaaattagtctgtcattagccacttgttta
ttgtcttgagcaacttattagagcatgcacagcgtaatcgaaatgcggtacgagattgta
taaataagcacctagaccatgagctacattgcaaaggtagagctagcaagcctactcgtc
cgccgtcgagttggaccacatcatcattctactccagccagctctgcacatcgatcgccg
caaatttgaagcctcatttc
>PgERF167 PMA7G06728.1	-		Up_Stream_Len 2000
gtacgtgaacgtgccatgaaagatcgacatcaaggaacagttgactctctctcacaccat
gcatgcctgatggctgatgcctctctctctctctctctctctctgcagccacttttgcac
atgtatactgtagttagttgtagacagcaggtacacccctggtaagaagtgtagagagag
agcagctgctgcagggcctggcaagagacccctgtatacaagtataaatttcacacatgt
agctagatcgagacatggattgcttttttcaggaaaagaaactcgagcagtatgctttga
attgtatcctgatcgaggcctgatctgagctcatcagatcacttgctggttgggtttgct
gctggcacattgaggaggcctctgcacacagtgccacactactgttcagaagtgacgact
gctttgtgcagtgagtattttgcctggtacaacaaaagtggctctactaaatacctacat
cctacgactatacacagcaccactatataggtgggtgatgcgaaccagcatattcctttc
accttttgcttttcaagaaaaggaacaacatagtattttttttgacgcgagaataaaata
atgcacttttgatgtttttgaaatgcatagtcttcccgtaggcaatgttgatttttcgcc
tttgatttttgaaaatatatctgaatatcgcattaatatatataagatggtattttcgtg
acaagtttagtcacactattacttattggaagtttcttttgaagcctgcaggtgaagcca
taggatcctaactgggtagacgtagtctagaaaaaaaagaaataaattctagaatttctg
aaaaaaaaatcaaaacgtctgaccgtcaatcggtagactaaaatcatcatagcgatacaa
aatgaaaagaatgcaaatgtcgatgcaaaaaatgcagagcaactactaattaaaaatcaa
tcatgggcaaataaagatcataagtatacatctatatgtgaattaggttgaagtgttgaa
aaaatgagacagcagtaggtaaaattttttgattattagctaacattttaatctccaaat
tatttttaaatacaataccttttttaaaatattagctcttgctctggtgcgggatgatgg
agtagttatactttcttttttagaatggacgtttccataaatttcaagagcgttacatcg
agtagatacaatgtctcgaaacactcccgatacaatgtctcgaaacactcccgacctctg
cataatgaaggggaaaaaaccataacctaagcactctatggacattcaatcctcgaacta
gaccgccacccatgtgtctaaactagttatgttaattaatcacacatgacaaattgtcaa
taatgttctagagcattaaggagatatatgggagagagatgtccttgatctttagtagag
agatgtccttgatctttagtacttttttgcaaggacaacatcgtcgtagagagagagaga
aagatagggggctagtggctacacagatccctatgagctgaggcatgtgtgaagagaatg
ttatctatccaagtccaagcatttctccctccctccccttctttttttttgtgggggagt
tggatgttgtgtgtaaatgtgggagcaagtcattccttttgctggagtttgcttctttaa
agccgcgcgcgcgcgcacaacgcaagcacaagcacgcttgcccacttcttcttcttcctc
ctcctccacttcacacttcatatcaccaagctaagctagtagcaagcaatggcggggcgt
gccgttgcaccgtgtgctcctccccaatgattattatatattggtcctaagctccccgat
cgccattgccgcgcgcaagctttgttgatccgatcctcgctcggcaagctcccccattag
ttgtgtcttgtttcctctgctagctactacgtagtacctaaggtagctctacagcttcgt
tcgttcgtacgtcgcacgag
