# Supplementary material for: Genome-Wide Identification and Transcriptional Analysis of AP2/ERF Gene Family in Pearl Millet (Pennisetum glaucum)
Source: Int J Mol Sci. 2024 Feb 20;25(5):2470. doi: 10.3390/ijms25052470 (PMC10930990; doi:10.3390/ijms25052470)
Supplement: Supplementary file 1 [file ijms-25-02470-s001.zip › Table S1. Summary of ERF family identification in monocotyledonous and dicotyledonous plants.xlsx]

## Sheet: Sheet1
Table S1. Summary of AP2/ERF family identification in monocotyledonous and dicotyledonous plants
Species	Common name	Total	AP2	ERF	DREB	RAV	Soloist	Reference
Monocotyledon
Ananas comosus	Pineapple	97	24	48	22	2	1	DOI: 10.1016/j.ygeno.2020.10.040
Brachypodium distachyon (L.) Beauv.	Brachypodium	141	24	112		4	1	DOI 10.1186/s12864-016-2968-8
Elaeis guineensis Jacq	Oil palm	172	34	131		5	2	DOI: 10.3390/ijms22062821
Oryza sativa L.	Rice	170	23	118	23	4	2	DOI: 10.4137/EBO.S9369
Setaria italica (L.)Beauv.	Foxtail millet	171	28	90	48	5	0	DOI: 10.1371/journal.pone.0113092
Triticum aestivum L.	Wheat	517	66	238	169	26	18	DOI: 10.3389/fpls.2022.853086
Zea mays L.	Maize	214	44	105	61	4	0	DOI:10.1186/s12864-022-08345-7
Ziziphus jujuba Mill.	Chinese jujube	119	17	57	39	5	1	DOI: 10.1038/s41598-018-33744-w
Zingiber officinale Roscoe	Ginger	163	35	120		3	5	DOI: 10.1186/s12870-021-03329-3
Dicotyledon
Arabidopsis thaliana（L.）Heynh.	Arabidopsis	147	18	65	57	6	1	DOI: 10.1104/pp.105.073783
Apium graveolens L.	Celery	209	30	112	60	5	2	DOI: 10.1007/s00425-019-03222-2
Brassica napus L.	Oilseed rape or Canola	531	58	250	194	26	3	DOI: 10.1007/s12298-020-00832-z
Brassica oleracea L. var	Brassica oleracea	226	32	88	91	13	2	DOI: 10.1186/1471-2164-15-422
Brassica rapa ssp. pekinensis	Chinese cabbage	155	12	83	52	7	1	DOI: 10.1186/1471-2164-14-573
Brassica oleracea L. var. botrytis	Cauliflower	171	15	91	55	9	1	DOI: 10.3389/fpls.2017.00946
Boehmeria nivea L.	Ramie	138	19	77	36	5	1	DOI: 10.3390/ijms232315117
Camptotheca acuminata		198	26	92	61	18	1	DOI: 10.1016/S1875-5364(20)30070-4
Carya cathayensis Sarg.	Pecan	202	26	168		6	2	DOI: 10.3390/ijms23062920
Citrus sinensis (Linn.) Osbeck.	Sweet orange	108	13	91		4	0	DOI: 10.4238/2014.September.26.22
Capsicum annuum L.	Pepper	175	29	144		1	1	DOI: 10.1139/gen-2018-0036
Corchorus olitorius L.	dark jute	119	17	97		4	1	DOI:10.1016/j.indcrop.2021.113469
Daucus carota L.	Carrot	267	39	144	71	10	3	DOI: 10.1007/s00438-015-1061-3
Eremosparton songoricum (Litv.) Vass		153	24	68	59	0	2	DOI: 10.3389/fpls.2022.885694
Fagopyrum tataricum (L.) Gaertn.	Tartary buckwheat	134	15	116		3	0	DOI: 10.1186/s12870-019-1681-6
Fragaria ananassa Duch.	Strawberry	119	18	61	32	7	1	DOI: 10.1186/s12870-021-03095-2
Gossypium hirsutum L.	Cotton	269	32	142	80	11	4	DOI: 10.1186/s12864-017-3517-9
Glycine max	soybean	301	44	153	98	4	2	DOI: 10.3389/fpls.2022.848766
Hevea brasiliensis (Willd. ex A. Juss.) Müll. Arg.	Rubber tree	142	20	115		4	3	DOI: 10.1186/1471-2164-14-30
Malus pumila Mill.	apple	259	51	127	68	6	7	DOI:10.1016/j.scienta.2012.12.017
Nelumbo nucifera	Lotus	121	18	55	42	5	1	DOI: 10.1186/s12864-021-07473-w
Nicotiana tabacum L.	Tobacco	375	29	341		5	0	DOI: 10.1016/j.plaphy.2020.09.027
Populus trichocarpa		200	26	91	77	5	1	DOI: 10.1007/s00709-010-0142-8
Pyrus pyrifolia (Burm. F.) Nakai	Sand pear	234	38	188		8	0	DOI: 10.1186/s12864-022-09104-4
Papaver somniferum L.	Eschscholzia californica	134	20	60	47	5	2	DOI:10.1038/s41598-020-75069-7
Rosa rugosa Thunb.	Rose	135	17	68	44	0	6	DOI: 10.1186/s12864-021-07396-6
Salix babylonica L.	Willow	364	55	166	135	6	2	DOI: 10.7717/peerj.11076
Solanum melongena L.	Eggplant	178	21	49	104	3	1	DOI: 10.1016/j.plaphy.2021.08.006
Syntrichia caninervis		80	5	72		1	2	DOI: 10.3389/fpls.2017.00262
Salviae Miltiorrhizae Radix et Rhizoma	Salvia miltiorrhiza	170	25	79	61	4	1	DOI: 10.3835/plantgenome2015.08.0077
Scutellaria baicalensis Georgi	Erianthus fulvus	145	16	75	48	3	3	DOI: 10.3390/ijms24087102
Tetrastigma hemsleyanum Diels et Gilg		70	18	46	4	2	0	DOI: 10.3389/fpls.2022.936602
