# Supplementary material for: Genome-Wide Identification and Transcriptional Analysis of AP2/ERF Gene Family in Pearl Millet (Pennisetum glaucum)
Source: Int J Mol Sci. 2024 Feb 20;25(5):2470. doi: 10.3390/ijms25052470 (PMC10930990; doi:10.3390/ijms25052470)
Supplement: Supplementary file 1 [file ijms-25-02470-s001.zip › Table S10. The primers used in RT-qPCR analysis.xlsx]

## Sheet: Sheet
Table S10. The primers used in RT-qPCR analysis
Gene ID	Gene Name	FORWARD PRIMERS (5'-3')	REVERSE PRIMERS (5'-3')
PMA1G04037.1	PgERF7	TATCTGGCATTTCGCATCA	TCAATAGGTTCAAGTGGCTC
PMA1G06080.1	PgERF20	GACGACCACCACGACATC	GTCGAACGACGGCATCC
PMA1G06985.1	PgERF22	CCTCATCGGTTCCCTCTTG	GGCGGCTGTCACTTTCCAT
PMA2G03169.1	PgERF37	TACTGCTGCCTCCATTCAA	TGCGGACTCATCAACCTCT
PMA3G00419.1	PgERF50	CACAAGTGCGGGAGGTGGGA	TCGGCGTAAATGCTGGGAT
PMA3G01575.1	PgERF62	TGGGACTACGACATGGAAAGC	CATGACCGCCTCATCCTCA
PMA3G07957.1	PgERF88	ATCCATCGCTCCCATTTCC	AGGCACCAGTGAGTTGTTT
PMA4G06313.1	PgERF104	CATAAGGAGGCAAAGCAGT	TGTCGAAAGTCCCAAGGTA
PMA6G00656.1	PgERF131	AAAGGAGGTCCTGAGAATGG	CCACAGCAGTAGGGAATGA
PMA7G02224.1	PgERF153	CATGGACTTGGACACGTACTA	GCCGAATTCGCCATGTTC
PMA7G03141.1	PgERF155	CAAAGCGCAACCGAAAGAA	AGCCAAACACGGACACCCT
EF694165	EF-1α	AATGATCCGCTGCTGTAACAAG	AGGCAATCTTGTCTGGGTTGT
