# Supplementary material for: Genome-Wide Identification and Transcriptional Analysis of AP2/ERF Gene Family in Pearl Millet (Pennisetum glaucum)
Source: Int J Mol Sci. 2024 Feb 20;25(5):2470. doi: 10.3390/ijms25052470 (PMC10930990; doi:10.3390/ijms25052470)
Supplement: Supplementary file 1 [file ijms-25-02470-s001.zip › Table S2. Characterization of pearl millet ERF family members.xlsx]

## Sheet: Sheet1
Table S2. Characterization of pearl millet ERF family members
Gene ID	Gene Name	Sub-Family	Chromosome location	Start position	End position	Gene orientation	Genomic DNA sequence length (bp)	CDS length (bp)	Number of exon	Number of signature domains	Position of signature domain(s) in protein	Protein sequence length (amino acid)	Number of EARmotif	Molecular weight (kDa)a	Subcellular localizationb	Isoelectric point (pI)a	Grand average of hydropathicity (GRAVY)a	Instability indexa	Stabilityc
PMA1G00070.1	PgERF1	ERF	chr1	1643521	1644207	+	687	687	1	1	56-119	228	0	24.6879	nucleus	8.96	-0.509	71.21	unstable
PMA1G02005.1	PgERF2	AP2	chr1	72661788	72664364	-	2576	414	6	1	7-74	137	0	16.0292	n.d.	9.65	-0.676	46.47	unstable
PMA1G02062.1	PgERF3	ERF	chr1	74951025	74952117	-	1092	951	1	1	179-233	316	0	34.4145	Thylakoid lumen	7.06	-0.637	52.45	unstable
PMA1G02203.1	PgERF4	DREB	chr1	80585955	80586644	-	690	690	1	1	23-87	229	0	24.3638	cytosol	5.47	-0.56	64.72	unstable
PMA1G02214.1	PgERF5	ERF	chr1	81107020	81109606	-	2586	1620	2	1	112-174	539	0	59.6707	cytosol	6.96	-0.69	44.28	unstable
PMA1G02294.1	PgERF6	AP2	chr1	83767109	83768359	+	1250	630	6	1	47-118	209	0	23.4562	nucleus	10.37	-0.963	53.2	unstable
PMA1G04037.1	PgERF7	DREB	chr1	184377265	184380429	-	3164	807	4	1	14-70	268	0	28.6974	nucleus	4.47	-0.565	55.08	unstable
PMA1G04072.1	PgERF8	DREB	chr1	185642967	185643740	+	774	774	1	1	42-99	257	0	27.6349	nucleus	6.72	-0.694	70.13	unstable
PMA1G04158.1	PgERF9	ERF	chr1	188955844	188957250	+	1406	600	2	1	56-114	199	0	20.4127	nucleus	5.63	-0.367	56.37	unstable
PMA1G04328.1	PgERF10	AP2	chr1	194023666	194029290	+	5624	1236	10	1	73-144	411	0	45.0778	Thylakoid lumen	8.77	-0.506	54.34	unstable
PMA1G04649.1	PgERF11	DREB	chr1	208159297	208159932	-	636	636	1	1	28-82	211	0	21.5241	nucleus	9.77	-0.214	48.49	unstable
PMA1G04789.1	PgERF12	ERF	chr1	213353374	213355550	+	2176	984	2	1	138-197	327	0	33.7347	nucleus	5.64	-0.511	58.33	unstable
PMA1G05110.1	PgERF13	DREB	chr1	227376031	227376679	+	649	649	1	1	40-100	215	0	22.7151	Thylakoid lumen	5.37	-0.475	53.97	unstable
PMA1G05194.1	PgERF14	DREB	chr1	231674054	231674735	-	681	612	1	1	18-73	203	0	21.5827	nucleus	6.16	-0.729	65.66	unstable
PMA1G05340.1	PgERF15	ERF	chr1	234825536	234826198	-	663	663	1	1	60-116	220	1	23.6515	cytosol	9.51	-0.565	56.56	unstable
PMA1G05341.1	PgERF16	ERF	chr1	234998319	234999313	-	994	711	1	1	27-82	236	2	24.1451	Thylakoid lumen	8.53	-0.128	48.42	unstable
PMA1G05751.1	PgERF17	AP2	chr1	252559240	252561667	-	2427	1263	7	1	74-146;177-239	420	1	45.9978	nucleus	8.81	-0.506	53.1	unstable
PMA1G05837.1	PgERF18	RAV	chr1	255681598	255683044	+	1446	1158	1	2	70-126；200-299	385	0	41.1945	nucleus	9.53	-0.359	43.88	unstable
PMA1G06014.1	PgERF19	ERF	chr1	262000885	262001706	-	822	822	1	1	120-178	273	0	29.3807	nucleus	6.23	-0.51	61.26	unstable
PMA1G06080.1	PgERF20	DREB	chr1	263168287	263169475	-	1188	846	1	1	102-158	281	0	30.3061	Thylakoid lumen	9.29	-0.423	54.99	unstable
PMA1G06688.1	PgERF21	RAV	chr1	281337988	281338908	-	921	921	1	2	36-91；148-233	306	0	32.9559	nucleus	8.59	-0.345	47.77	unstable
PMA1G06985.1	PgERF22	AP2	chr1	288901016	288905787	+	4771	1620	9	1	174-235;266-370	539	1	58.5964	nucleus	8.25	-0.626	62.78	unstable
PMA1G07737.1	PgERF23	ERF	chr1	305161668	305163829	+	2161	1218	2	1	193-251	405	0	41.0019	nucleus	8.52	-0.609	84.58	unstable
PMA1G07985.1	PgERF24	AP2	chr1	308090432	308093606	+	3174	750	5	1	28-89	249	0	27.5903	nucleus	4.38	-0.554	60.11	unstable
PMA2G00330.1	PgERF25	ERF	chr2	6730119	6730766	-	648	648	1	1	21-77	215	0	21.9553	nucleus	6.58	-0.392	71.6	unstable
PMA2G00554.1	PgERF26	ERF	chr2	14990729	14991622	+	894	894	1	1	103-165	297	0	31.2391	nucleus	7.64	-0.332	62.65	unstable
PMA2G00760.1	PgERF27	ERF	chr2	21130874	21136086	-	5212	621	2	1	18-78	206	1	21.6683	nucleus	6.88	-0.451	66.6	unstable
PMA2G00918.1	PgERF28	ERF	chr2	25411645	25415684	+	4039	642	2	1	15-75	213	0	23.2022	nucleus	9.71	-0.534	72.59	unstable
PMA2G01297.1	PgERF29	DREB	chr2	43685686	43686895	-	1209	729	1	1	48-106	242	0	25.2721	nucleus	5.24	-0.313	47.81	unstable
PMA2G01298.1	PgERF30	DREB	chr2	43788503	43789794	-	1291	777	1	1	54-112	258	0	26.7617	nucleus	4.99	-0.394	52.98	unstable
PMA2G02824.1	PgERF31	DREB	chr2	128939368	128941426	+	2058	1065	1	1	179-238	354	0	37.6109	nucleus	6.16	-0.362	65.53	unstable
PMA2G02972.1	PgERF32	DREB	chr2	132337940	132338997	-	1057	699	1	1	24-86	232	1	24.0877	nucleus	4.49	-0.08	60.18	unstable
PMA2G03106.1	PgERF33	DREB	chr2	137476117	137476827	-	710	669	1	1	19-72	222	0	23.6224	cytosol	6.2	-0.304	54.94	unstable
PMA2G03107.1	PgERF34	DREB	chr2	137517505	137518104	-	600	600	1	1	18-83	199	0	21.1847	Thylakoid lumen	5.37	-0.37	70.76	unstable
PMA2G03110.1	PgERF35	DREB	chr2	137559951	137560601	-	651	651	1	1	21-86	216	0	22.5401	Thylakoid lumen	5.33	-0.305	74.73	unstable
PMA2G03111.1	PgERF36	DREB	chr2	137574315	137574953	-	639	639	1	1	24-83	212	0	22.5237	n.d.	4.71	-0.65	76.56	unstable
PMA2G03169.1	PgERF37	ERF	chr2	140128710	140321440	-	192730	1044	2	1	106-163	347	0	37.8926	Thylakoid lumen	4.99	-0.464	47.8	unstable
PMA2G03449.1	PgERF38	DREB	chr2	147461188	147462362	-	1174	624	1	1	58-117	207	1	20.8952	nucleus	10.2	-0.524	50.79	unstable
PMA2G03501.1	PgERF39	ERF	chr2	148895014	148895943	-	930	930	1	1	94-151	309	0	32.2222	Thylakoid lumen	4.89	-0.294	52.15	unstable
PMA2G03683.1	PgERF40	AP2	chr2	154113638	154115966	+	2328	1467	6	1	114-186;217-279	488	1	51.9798	nucleus	7.15	-0.481	52.62	unstable
PMA2G03731.1	PgERF41	AP2	chr2	155531752	155534094	-	2342	1476	6	1	114-186;217-279	491	1	52.3782	nucleus	7.15	-0.495	53.46	unstable
PMA2G04344.1	PgERF42	DREB	chr2	172350690	172351592	+	902	873	1	1	112-171	290	0	31.0133	Thylakoid lumen	8.43	-0.172	57.21	unstable
PMA2G04508.1	PgERF43	ERF	chr2	176832300	176833052	-	753	753	1	1	19-80	250	0	27.9037	Thylakoid lumen	6.51	-0.258	29.73	stable
PMA2G05643.1	PgERF44	ERF	chr2	205981549	205982823	+	1275	1275	1	1	63-119	424	1	44.9606	nucleus	4.88	-0.484	55.91	unstable
PMA2G06799.1	PgERF45	AP2	chr2	230753737	230757212	+	3475	1917	8	1	298-368;398-462	638	0	66.9753	nucleus	6.75	-0.368	48.57	unstable
PMA2G07260.1	PgERF46	ERF	chr2	239209727	239210960	-	1233	732	1	1	79-140	243	0	25.7204	extracellular	10.18	-0.437	69.09	unstable
PMA2G07285.1	PgERF47	AP2	chr2	239598210	239602395	+	4185	1290	10	1	115-176;207-269	429	0	46.8229	nucleus	6.61	-0.645	68.97	unstable
PMA3G00352.1	PgERF48	ERF	chr3	4053119	4054208	+	1089	543	2	1	6-66	180	0	18.8097	nucleus	5.4	-0.51	47.83	unstable
PMA3G00363.1	PgERF49	AP2	chr3	4403583	4407256	-	3673	1431	9	1	134-206;236-300	476	0	51.739	nucleus	6.02	-0.565	52.12	unstable
PMA3G00419.1	PgERF50	AP2	chr3	5770149	5773973	-	3824	1632	9	1	291-352	543	1	58.9997	Thylakoid lumen	11.31	-0.731	65.81	unstable
PMA3G00421.1	PgERF51	DREB	chr3	5867387	5868854	+	1467	717	1	1	64-121	238	1	25.8008	mitochondrion	9.63	-0.772	62.6	unstable
PMA3G00794.1	PgERF52	ERF	chr3	13965607	13966695	-	1088	648	1	1	22-78	215	2	22.1272	Thylakoid lumen	7.79	-0.111	70.76	unstable
PMA3G01167.1	PgERF53	DREB	chr3	23209584	23210658	-	1074	669	1	1	64-122	222	0	23.9266	nucleus	5.17	-0.505	61.07	unstable
PMA3G01168.1	PgERF54	DREB	chr3	23215214	23215894	-	680	612	1	1	18-73	203	0	21.4094	nucleus	5.59	-0.685	64.54	unstable
PMA3G01383.1	PgERF55	DREB	chr3	30791005	30792150	-	1145	702	1	1	45-103	233	1	24.4558	nucleus	5.45	-0.626	65.06	unstable
PMA3G01384.1	PgERF56	DREB	chr3	30838650	30839447	-	797	756	1	1	60-121	251	0	26.5906	nucleus	4.69	-0.297	51.93	unstable
PMA3G01385.1	PgERF57	DREB	chr3	30846293	30847254	-	961	939	1	1	123-180	312	1	32.4174	nucleus	4.95	-0.558	62.31	unstable
PMA3G01408.1	PgERF58	ERF	chr3	31529807	31530850	-	1044	1044	1	1	153-213	347	0	36.5209	nucleus	5.01	-0.23	58.49	unstable
PMA3G01410.1	PgERF59	ERF	chr3	31548308	31549300	-	993	993	1	1	145-204	330	0	34.8359	nucleus	5.3	-0.311	60.75	unstable
PMA3G01411.1	PgERF60	ERF	chr3	31619141	31620139	-	999	999	1	1	147-206	332	0	35.2636	nucleus	5.35	-0.362	61.33	unstable
PMA3G01413.1	PgERF61	ERF	chr3	31668372	31669987	+	1615	909	1	1	148-206	302	0	32.2099	nucleus	5.3	-0.437	63.62	unstable
PMA3G01575.1	PgERF62	DREB	chr3	36607200	36608876	+	1676	1386	1	1	220-276	461	0	48.8861	nucleus	9.01	-0.672	67.99	unstable
PMA3G02633.1	PgERF63	DREB	chr3	74550105	74551065	+	960	660	1	1	37-93	219	1	23.7206	Thylakoid lumen	5.24	-0.395	52.42	unstable
PMA3G02908.1	PgERF64	ERF	chr3	85661770	85662528	+	759	759	1	1	94-153	252	0	25.9968	nucleus	6.98	-0.267	42.54	unstable
PMA3G03177.1	PgERF65	ERF	chr3	96157894	96158883	-	990	990	1	1	84-146	329	0	34.2057	nucleus	4.81	-0.528	58.5	unstable
PMA3G03187.1	PgERF66	ERF	chr3	96434651	96437194	-	2543	1191	3	1	172-230	396	0	42.2196	nucleus	7.38	-0.763	60.57	unstable
PMA3G03895.1	PgERF67	DREB	chr3	129791894	129792983	+	1089	801	1	1	37-94	266	0	27.8026	nucleus	5.03	-0.032	60.74	unstable
PMA3G05225.1	PgERF68	Soloist	chr3	228302697	228314625	+	11928	675	8	1	102-157	224	0	25.3988	Thylakoid lumen	9.48	-0.883	49.04	unstable
PMA3G05434.1	PgERF69	ERF	chr3	241916801	241919351	+	2550	801	2	1	64-114	266	0	28.0847	nucleus	9.42	-0.331	59.42	unstable
PMA3G05448.1	PgERF70	ERF	chr3	242914706	242915470	+	765	765	1	1	32-94	254	0	27.4257	nucleus	4.83	-0.678	63.76	unstable
PMA3G05875.1	PgERF71	DREB	chr3	261706879	261707494	-	615	549	1	1	20-77	182	0	19.5576	nucleus	5.2	-0.61	53.04	unstable
PMA3G06199.1	PgERF72	ERF	chr3	271478787	271479665	+	879	879	1	1	41-100	292	0	31.6344	nucleus	5.94	-0.451	70.9	unstable
PMA3G06200.1	PgERF73	ERF	chr3	271504413	271505333	-	921	921	1	1	40-99	306	0	32.68	nucleus	8.4	-0.393	61.86	unstable
PMA3G06414.1	PgERF74	AP2	chr3	278315657	278319805	+	4148	2025	8	1	280-349;379-443	674	0	71.3527	nucleus	5.99	-0.608	47.62	unstable
PMA3G06672.1	PgERF75	DREB	chr3	291207995	291209870	-	1875	1347	1	1	213-272	448	0	47.7182	nucleus	9.05	-0.56	65.79	unstable
PMA3G06819.1	PgERF76	ERF	chr3	296844424	296845776	-	1352	867	1	1	140-198	288	0	30.4242	nucleus	6.46	-0.326	69.04	unstable
PMA3G06823.1	PgERF77	ERF	chr3	296892864	296894370	+	1506	993	1	1	143-202	330	0	34.8249	nucleus	5.99	-0.309	61.05	unstable
PMA3G06843.1	PgERF78	DREB	chr3	297852908	297854156	+	1248	903	1	1	94-152	300	1	31.0854	Endoplasmic reticulum	5.8	-0.342	46.4	unstable
PMA3G06844.1	PgERF79	DREB	chr3	297867293	297868063	+	771	771	1	1	63-120	256	1	26.444	nucleus	4.61	-0.405	49.48	unstable
PMA3G06845.1	PgERF80	DREB	chr3	297881322	297882212	+	891	891	1	1	107-165	296	1	30.8659	Thylakoid lumen	5.47	-0.572	60.26	unstable
PMA3G06992.1	PgERF81	DREB	chr3	303772662	303773815	+	1153	657	1	1	21-76	218	0	23.0565	nucleus	6.12	-0.584	65	unstable
PMA3G06993.1	PgERF82	DREB	chr3	303787245	303788220	+	975	690	1	1	58-116	229	0	24.4181	nucleus	5.74	-0.598	54.69	unstable
PMA3G07650.1	PgERF83	AP2	chr3	322538077	322538470	-	393	303	2	1	23-79	100	0	11.4782	extracellular	5.82	-0.253	47.81	unstable
PMA3G07691.1	PgERF84	DREB	chr3	323850400	323852304	+	1904	1020	1	1	171-230	339	0	36.2785	nucleus	6.45	-0.435	72.99	unstable
PMA3G07790.1	PgERF85	ERF	chr3	326045291	326046425	-	1134	1020	1	1	182-238	339	0	35.5033	nucleus	6.3	-0.575	67.68	unstable
PMA3G07816.1	PgERF86	DREB	chr3	326492176	326493503	-	1327	741	1	1	36-97	246	1	25.5875	nucleus	4.59	-0.186	49.34	unstable
PMA3G07934.1	PgERF87	DREB	chr3	329628255	329628917	-	663	663	1	1	14-79	220	1	23.3329	cytosol	5.2	-0.373	47.02	unstable
PMA3G07957.1	PgERF88	ERF	chr3	330159604	330163163	-	3559	1110	3	1	115-172	369	0	40.7682	nucleus	4.78	-0.74	57.54	unstable
PMA3G08083.1	PgERF89	ERF	chr3	332380026	332380796	-	770	510	2	1	7-64	169	0	18.1724	nucleus	6.91	-0.228	40.84	unstable
PMA4G01867.1	PgERF90	ERF	chr4	53057446	53060357	+	2911	669	2	1	69-127	222	0	23.6074	nucleus	10.3	-0.568	72.68	unstable
PMA4G02858.1	PgERF91	ERF	chr4	85563823	85564738	-	915	621	1	1	31-88	206	1	21.1618	Thylakoid lumen	7.89	-0.129	74.91	unstable
PMA4G02859.1	PgERF92	ERF	chr4	85567341	85568142	-	801	666	1	1	30-89	221	2	22.8288	nucleus	6.74	-0.183	71.48	unstable
PMA4G02860.1	PgERF93	ERF	chr4	85573848	85574847	-	999	708	1	1	60-116	235	1	24.7718	Thylakoid lumen	10.38	-0.585	71.54	unstable
PMA4G03362.1	PgERF94	ERF	chr4	103922957	103923511	-	554	393	1	1	18-76	130	0	14.2135	nucleus	8.03	-0.967	61.43	unstable
PMA4G03591.1	PgERF95	DREB	chr4	109888729	109889460	+	732	732	1	1	50-117	243	0	25.8509	Thylakoid lumen	5.19	-0.33	62.06	unstable
PMA4G03704.1	PgERF96	ERF	chr4	113538148	113542431	-	4283	1107	3	1	167-225	368	0	38.3767	nucleus	10.05	-0.507	62.78	unstable
PMA4G04025.1	PgERF97	ERF	chr4	127438590	127439354	+	765	765	1	1	51-112	254	0	26.252	Thylakoid lumen	8.85	0.011	50.61	unstable
PMA4G04026.1	PgERF98	ERF	chr4	127444007	127444718	+	711	516	2	1	43-91	171	0	18.4377	mitochondrion	6.07	-0.109	37.18	stable
PMA4G04040.1	PgERF99	ERF	chr4	128021106	128021672	+	567	567	1	1	27-91	188	0	19.7275	Thylakoid lumen	8.85	0.049	43.27	unstable
PMA4G04947.1	PgERF100	ERF	chr4	181777853	181778926	+	1074	1074	1	1	189-247	357	0	38.2195	nucleus	4.83	-0.31	60.12	unstable
PMA4G05268.1	PgERF101	DREB	chr4	200247851	200248601	-	750	588	1	1	15-74	195	0	21.0076	cytosol	4.79	-0.315	41.12	unstable
PMA4G05927.1	PgERF102	ERF	chr4	230620692	230623939	+	3247	1143	2	1	198-249	380	0	38.8155	nucleus	6	-0.451	60.84	unstable
PMA4G06182.1	PgERF103	AP2	chr4	238430061	238434543	-	4482	1326	7	1	114-187;216-277	441	0	48.0286	nucleus	5.19	-0.746	63.91	unstable
PMA4G06313.1	PgERF104	AP2	chr4	240637554	240640021	-	2467	873	8	1	93-167;197-261	290	0	31.1519	nucleus	8.67	-0.614	46.79	unstable
PMA5G00289.1	PgERF105	ERF	chr5	3207607	3208199	+	592	546	2	1	69-126	181	1	19.0525	Thylakoid lumen	10.51	-0.517	61.39	unstable
PMA5G00380.1	PgERF106	ERF	chr5	4644681	4645088	-	408	408	1	1	9-66	135	0	14.3538	nucleus	7.91	-0.81	41.63	unstable
PMA5G00597.1	PgERF107	DREB	chr5	8095502	8096473	+	972	972	1	1	30-92	323	0	33.7596	n.d.	5.57	-0.378	40.57	unstable
PMA5G00639.1	PgERF108	AP2	chr5	8744390	8747913	-	3523	1656	8	1	266-335;366-429	551	0	58.8031	nucleus	7.79	-0.615	58.34	unstable
PMA5G00691.1	PgERF109	ERF	chr5	9414151	9415372	-	1221	843	3	1	110-172	280	1	30.4102	Thylakoid lumen	8.94	-0.558	63.96	unstable
PMA5G00692.1	PgERF110	ERF	chr5	9417832	9418964	-	1132	987	2	1	102-159	328	0	35.3751	nucleus	5.5	-0.56	52.5	unstable
PMA5G00693.1	PgERF111	ERF	chr5	9428542	9429744	-	1202	930	1	1	73-134	309	0	32.5307	nucleus	4.97	-0.484	50.61	unstable
PMA5G00694.1	PgERF112	ERF	chr5	9434264	9435622	-	1358	1032	1	1	103-160	343	0	36.682	nucleus	4.79	-0.578	60.36	unstable
PMA5G00776.1	PgERF113	DREB	chr5	11161967	11163325	-	1358	930	1	1	126-185	309	0	32.9028	nucleus	6.59	-0.378	66.05	unstable
PMA5G00889.1	PgERF114	ERF	chr5	13429934	13430778	+	844	735	1	1	95-158	244	0	26.2782	nucleus	7.9	-0.623	70.39	unstable
PMA5G01084.1	PgERF115	AP2	chr5	16881120	16884754	+	3634	1884	8	1	281-350;381-445	627	0	67.5949	nucleus	6.76	-0.577	52.39	unstable
PMA5G01338.1	PgERF116	DREB	chr5	22379218	22379955	-	738	738	1	1	37-92	245	0	25.2147	nucleus	6.05	-0.303	49.9	unstable
PMA5G01722.1	PgERF117	AP2	chr5	28988605	28992855	-	4250	1323	7	1	157-224;256-319	440	1	47.1939	Thylakoid lumen	6.28	-0.395	58.83	unstable
PMA5G03000.1	PgERF118	DREB	chr5	63419228	63420195	-	967	861	1	1	94-150	286	0	30.0854	nucleus	4.89	-0.519	72.73	unstable
PMA5G03036.1	PgERF119	ERF	chr5	63979617	63980820	-	1203	813	1	1	98-157	270	0	29.2138	nucleus	7.09	-0.504	70.66	unstable
PMA5G03040.1	PgERF120	AP2	chr5	64221605	64227504	-	5899	1242	7	1	86-158;187-248	413	0	45.559	nucleus	5.62	-0.791	60.28	unstable
PMA5G03935.1	PgERF121	ERF	chr5	87208523	87210341	-	1818	570	1	1	18-80	189	1	19.886	nucleus	8.53	-0.639	76.71	unstable
PMA5G04108.1	PgERF122	ERF	chr5	92932929	92939198	-	6269	1053	5	1	59-105;246-292	350	0	37.6075	nucleus	10.33	-0.599	53.99	unstable
PMA5G04246.1	PgERF123	AP2	chr5	96399445	96402382	-	2937	1386	8	1	129-198;228-292	461	0	49.8338	nucleus	5.81	-0.581	49.08	unstable
PMA5G04413.1	PgERF124	AP2	chr5	103829617	103831579	+	1962	1251	8	1	59-122	416	1	45.3337	mitochondrion	8.41	-0.583	49.43	unstable
PMA5G04450.1	PgERF125	ERF	chr5	104946215	104946781	-	567	567	1	1	37-97	188	0	19.7598	nucleus	4.77	-0.492	56.28	unstable
PMA5G04454.1	PgERF126	DREB	chr5	105011373	105012113	+	741	741	1	1	34-94	246	1	25.9772	mitochondrion	9.38	-0.339	69.62	unstable
PMA5G04745.1	PgERF127	ERF	chr5	117235650	117236966	+	1316	714	2	1	7-65	237	0	25.0191	nucleus	9.3	-0.472	67.89	unstable
PMA5G05518.1	PgERF128	ERF	chr5	163234870	163235390	-	520	384	1	1	17-75	127	0	14.2098	nucleus	8.97	-0.854	61.08	unstable
PMA6G00114.1	PgERF129	ERF	chr6	1969508	1970641	+	1134	1134	1	1	125-188	377	0	39.3014	nucleus	4.7	-0.379	67.28	unstable
PMA6G00313.1	PgERF130	DREB	chr6	4853459	4854572	+	1113	774	1	1	56-112	257	0	26.7673	nucleus	5.35	-0.612	63.6	unstable
PMA6G00656.1	PgERF131	DREB	chr6	13093265	13094815	-	1550	783	2	1	83-144	260	0	28.1152	nucleus	5.43	-0.675	44.46	unstable
PMA6G01010.1	PgERF132	RAV	chr6	23495345	23497117	-	1772	1098	1	2	72-128；187-277	365	0	39.5125	nucleus	9.73	-0.504	45.53	unstable
PMA6G01014.1	PgERF133	RAV	chr6	23712885	23713814	-	930	930	1	2	53-109；159-270	309	0	33.5172	Thylakoid lumen	10.14	-0.342	39.91	stable
PMA6G02112.1	PgERF134	ERF	chr6	63377502	63378414	+	912	669	2	1	53-116	222	0	24.165	nucleus	6.65	-0.558	49.75	unstable
PMA6G04174.1	PgERF135	ERF	chr6	180760848	180761971	-	1123	957	1	1	98-154	318	0	33.803	nucleus	4.62	-0.545	69.82	unstable
PMA6G04531.1	PgERF136	RAV	chr6	194044789	194046021	-	1232	1233	1	2	87-144；224-314	410	0	42.0542	nucleus	9.37	-0.139	37.55	stable
PMA6G05147.1	PgERF137	ERF	chr6	218117604	218118722	+	1118	672	1	1	150-200	223	0	22.9558	peroxisome	9.85	-0.295	48.06	unstable
PMA6G05560.1	PgERF138	ERF	chr6	233458835	233459903	+	1068	720	1	1	33-90	239	2	24.7159	Thylakoid lumen	9.27	-0.228	50.1	unstable
PMA6G05562.1	PgERF139	ERF	chr6	233554884	233555465	+	582	582	1	1	33-93	193	1	20.6673	mitochondrion	8.88	-0.492	54.97	unstable
PMA6G05709.1	PgERF140	AP2	chr6	238956827	238958344	+	1517	882	3	1	27-89	293	0	31.5183	mitochondrion	4.78	-0.313	53.11	unstable
PMA6G06245.1	PgERF141	ERF	chr6	254309872	254313146	-	3274	1227	2	1	183-234	408	0	41.1666	nucleus	5.66	-0.479	57.25	unstable
PMA6G06408.1	PgERF142	DREB	chr6	258031590	258032168	+	579	579	1	1	18-87	192	0	20.1853	nucleus	9.83	-0.497	53.66	unstable
PMA6G06538.1	PgERF143	AP2	chr6	260186398	260190605	-	4207	2097	8	1	274-343;373-437	698	0	72.9084	nucleus	6.37	-0.347	38.42	stable
PMA7G00034.1	PgERF144	ERF	chr7	655010	655708	-	699	699	1	1	73-130	232	0	25.2123	nucleus	5.81	-0.474	50.11	unstable
PMA7G00084.1	PgERF145	ERF	chr7	1061413	1062375	+	963	963	1	1	59-115	320	0	33.2891	nucleus	6.48	-0.616	63.79	unstable
PMA7G00587.1	PgERF146	ERF	chr7	10812664	10814208	+	1544	978	2	1	100-157	325	0	36.1767	nucleus	4.87	-0.803	49.9	unstable
PMA7G00930.1	PgERF147	ERF	chr7	19139828	19141138	+	1310	930	1	1	49-107	309	0	33.0206	nucleus	7.61	-0.439	53.01	unstable
PMA7G01120.1	PgERF148	ERF	chr7	23050366	23050962	+	597	597	1	1	85-142	198	1	21.2641	Thylakoid lumen	10.05	-0.531	74.13	unstable
PMA7G02214.1	PgERF149	ERF	chr7	57657273	57658202	-	929	711	1	1	26-82	236	0	24.7587	Thylakoid lumen	9.19	-0.282	64.65	unstable
PMA7G02217.1	PgERF150	DREB	chr7	57699112	57734704	+	35592	684	2	1	53-113	227	0	24.5802	nucleus	4.79	-0.465	76.92	unstable
PMA7G02218.1	PgERF151	DREB	chr7	57737492	57738398	+	906	699	1	1	52-112	232	0	24.9157	nucleus	5.18	-0.339	64.88	unstable
PMA7G02223.1	PgERF152	DREB	chr7	57756325	57757790	+	1465	705	3	1	55-115	234	0	24.9446	nucleus	5.05	-0.382	60.76	unstable
PMA7G02224.1	PgERF153	DREB	chr7	57777536	57778475	+	939	813	1	1	63-128	270	0	27.921	Thylakoid lumen	6.11	-0.304	68.76	unstable
PMA7G02345.1	PgERF154	ERF	chr7	61388048	61389364	-	1316	861	2	1	138-195	286	0	29.5028	nucleus	10.24	-0.489	68.61	unstable
PMA7G03141.1	PgERF155	ERF	chr7	95356928	95360150	-	3222	1209	3	1	137-195	402	0	43.2453	Thylakoid lumen	5.19	-0.557	38.02	stable
PMA7G03180.1	PgERF156	AP2	chr7	97005118	97009224	+	4106	1179	8	1	53-124;155-217	392	1	42.345	Thylakoid lumen	7.8	-0.585	48.23	unstable
PMA7G03655.1	PgERF157	DREB	chr7	118237869	118239825	-	1956	882	1	1	117-173	293	0	31.422	nucleus	7.12	-0.483	58.21	unstable
PMA7G04697.1	PgERF158	ERF	chr7	184615633	184616884	-	1251	846	1	1	118-176	281	0	29.5875	nucleus	6.24	-0.615	71.49	unstable
PMA7G04702.1	PgERF159	ERF	chr7	184801245	184801643	+	399	399	1	1	11-71	132	0	14.5819	nucleus	8.02	-1.031	59.25	unstable
PMA7G05111.1	PgERF160	ERF	chr7	204879677	204880462	+	786	786	1	1	104-167	261	0	26.6547	nucleus	8.81	-0.204	57.25	unstable
PMA7G05600.1	PgERF161	AP2	chr7	227504730	227508766	-	4036	831	6	1	177-240	276	0	30.5446	Thylakoid lumen	9.84	-0.539	58.13	unstable
PMA7G05784.1	PgERF162	ERF	chr7	234343824	234345337	-	1513	849	2	1	47-104	282	0	31.1386	nucleus	5.47	-0.546	40.29	unstable
PMA7G05789.1	PgERF163	ERF	chr7	234485228	234486686	-	1458	825	2	1	91-148	274	0	30.5414	nucleus	6.47	-0.634	63.11	unstable
PMA7G05848.1	PgERF164	ERF	chr7	236952527	236953429	-	903	903	1	1	39-94	300	0	32.4853	nucleus	8.8	-0.547	56.42	unstable
PMA7G05911.1	PgERF165	ERF	chr7	239830416	239831348	+	933	933	1	1	153-214	310	0	33.2018	nucleus	5.68	-0.371	45.03	unstable
PMA7G05913.1	PgERF166	ERF	chr7	240070037	240070975	+	939	939	1	1	162-218	312	0	33.2142	nucleus	5.98	-0.551	45.97	unstable
PMA7G06728.1	PgERF167	AP2	chr7	267626977	267631471	-	4494	2094	8	1	310-380;411-474	697	0	72.3076	nucleus	6.79	-0.411	38.02	stable
a Molecular weight, pI, GRAVY, Instability index arepredicted by ProtParam (https://www.expasy.org/resources/protparam) online program.
b Subcellular localization is predicted by WoLF PSORT (https://wolfpsort.hgc.jp/).
c Stability, Instability index < 40, stable; Instability index > 40, unstable
d Undefined indicates the genome sequence of the PgAP2/ERF candidate in the resource database (http://117.78.45.2:91/home) is incomplete.
