# Supplementary material for: Genome-Wide Identification and Transcriptional Analysis of AP2/ERF Gene Family in Pearl Millet (Pennisetum glaucum)
Source: Int J Mol Sci. 2024 Feb 20;25(5):2470. doi: 10.3390/ijms25052470 (PMC10930990; doi:10.3390/ijms25052470)
Supplement: Supplementary file 1 [file ijms-25-02470-s001.zip › Table S3. Syntenic analysis of PgERF genes.xlsx]

## Sheet: Sheet1
Table S3. Syntenic analysis of PgERF genes
Subgroup	Gene 1	Gene 2	Ka	Ks	Ka/Ks	Duplication type	Type of Selection
ERF	PgERF4	PgERF87	0.513052	1.0006	0.512745	segmental	Purify selection
	PgERF11	PgERF142	0.298602	0.471561	0.63322	segmental	Purify selection
	PgERF31	PgERF84	0.181043	0.432495	0.418602	segmental	Purify selection
	PgERF32	PgERF86	0.266305	0.41646	0.639449	segmental	Purify selection
	PgERF33	PgERF87	0.429792	0.714062	0.601898	segmental	Purify selection
	PgERF29	PgERF67	0.26505	0.75657	0.350331	segmental	Purify selection
	PgERF42	PgERF113	0.377864	0.6924	0.545731	segmental	Purify selection
	PgERF29	PgERF130	0.346044	0.696062	0.497146	segmental	Purify selection
	PgERF53	PgERF82	0.198661	0.643614	0.308665	segmental	Purify selection
	PgERF54	PgERF81	0.276761	0.629016	0.43999	segmental	Purify selection
	PgERF55	PgERF78	0.408719	0.821113	0.497762	segmental	Purify selection
	PgERF62	PgERF75	0.260684	0.761261	0.342437	segmental	Purify selection
	PgERF63	PgERF71	0.256184	0.453407	0.56502	segmental	Purify selection
	PgERF55	PgERF118	0.356906	0.563761	0.63308	segmental	Purify selection
	PgERF95	PgERF150	0.24918	0.685144	0.36369	segmental	Purify selection
DREB	PgERF5	PgERF88	0.4711	0.5803	0.811821	segmental	Purify selection
	PgERF3	PgERF85	0.454633	0.650857	0.698514	segmental	Purify selection
	PgERF23	PgERF102	0.426263	0.649911	0.655879	segmental	Purify selection
	PgERF9	PgERF134	0.505973	0.815542	0.620413	segmental	Purify selection
	PgERF12	PgERF141	0.32983	0.590652	0.558417	segmental	Purify selection
	PgERF15	PgERF139	0.419145	0.705882	0.59379	segmental	Purify selection
	PgERF16	PgERF138	0.209894	0.572008	0.366942	segmental	Purify selection
	PgERF37	PgERF88	0.326522	0.778507	0.419421	segmental	Purify selection
	PgERF25	PgERF121	0.227928	0.568771	0.400737	segmental	Purify selection
	PgERF28	PgERF127	0.141441	1.21544	0.116371	segmental	Purify selection
	PgERF58	PgERF77	0.387478	0.632017	0.613082	segmental	Purify selection
	PgERF59	PgERF76	0.600698	0.968364	0.620322	segmental	Purify selection
	PgERF65	PgERF70	0.246076	0.512531	0.48012	segmental	Purify selection
	PgERF66	PgERF69	0.37825	0.769379	0.491631	segmental	Purify selection
	PgERF52	PgERF91	0.41321	0.494274	0.835993	segmental	Purify selection
	PgERF58	PgERF119	0.483717	0.585292	0.826455	segmental	Purify selection
	PgERF94	PgERF159	0.210627	0.605319	0.34796	segmental	Purify selection
	PgERF110	PgERF146	0.505377	2.06339	0.244926	segmental	Purify selection
	PgERF146	PgERF155	0.560612	2.01061	0.278827	segmental	Purify selection
AP2	PgERF24	PgERF103	0.0238853	0.106116	0.225087	segmental	Purify selection
	PgERF24	PgERF140	0.525887	2.013	0.261245	segmental	Purify selection
	PgERF40	PgERF41	0.000914774	0.0108845	0.0840434	segmental	Purify selection
	PgERF45	PgERF167	0.21517	0.536722	0.400896	segmental	Purify selection
	PgERF47	PgERF161	0.296937	1.33656	0.222165	segmental	Purify selection
	PgERF103	PgERF140	0.507649	2.89517	0.175343	segmental	Purify selection
RAV	PgERF18	PgERF136	0.169348	0.43688	0.387631	segmental	Purify selection
