# Supplementary material for: Genome-Wide Identification and Transcriptional Analysis of AP2/ERF Gene Family in Pearl Millet (Pennisetum glaucum)
Source: Int J Mol Sci. 2024 Feb 20;25(5):2470. doi: 10.3390/ijms25052470 (PMC10930990; doi:10.3390/ijms25052470)
Supplement: Supplementary file 1 [file ijms-25-02470-s001.zip › Table S4. The Ka_Ks analysis for ERF genes between pearl millet and other model species.xlsx]

## Sheet: AT
Table S. The Ka_Ks ratios for orthologous PgERF genes between Pennisetum glaucum and Arabidopsis thaliana
Gene ID	Gene Name	Gene ID	Ka	Ks	Ka_Ks
PMA1G07737.1	PgERF23	AT1G43160.1	1.3767	0.8442	1.63077
PMA1G02214.1	PgERF5	AT1G53910.1	1.3878	1.6169	0.858309
PMA2G02824.1	PgERF31	AT1G22190.1	1.1223	0.9844	1.14009
PMA2G00918.1	PgERF28	AT1G15360.2	0.5049	0.3696	1.36607
PMA2G02824.1	PgERF31	AT1G78080.1	1.2783	1.2487	1.0237
PMA3G07691.1	PgERF84	AT1G78080.1	1.2357	1.0971	1.12633
PMA3G07691.1	PgERF84	AT1G22190.1	1.1488	0.9215	1.24666
PMA3G01167.1	PgERF53	AT1G12610.1	1.2271	0.9387	1.30723
PMA3G01168.1	PgERF54	AT1G12630.1	0.8172	0.8622	0.947808
PMA3G06199.1	PgERF72	AT1G12980.1	1.3648	1.0144	1.34543
PMA1G07737.1	PgERF23	AT1G63030.2	1.1576	0.7491	1.54532
PMA3G06993.1	PgERF82	AT1G12610.1	1.1722	0.9107	1.28714
PMA3G06992.1	PgERF81	AT1G12630.1	0.8537	0.7415	1.15131
PMA4G05268.1	PgERF101	AT1G33760.1	1.0704	0.8104	1.32083
PMA5G04745.1	PgERF127	AT1G15360.2	0.4931	0.4692	1.05094
PMA5G00692.1	PgERF110	AT1G72360.2	1.1361	1.1359	1.00018
PMA5G00776.1	PgERF113	AT1G22190.1	1.2185	1.1042	1.10351
PMA7G00587.1	PgERF146	AT1G72360.2	0.8676	0.9551	0.908387
PMA7G03141.1	PgERF155	AT1G53910.1	0.8966	1.052	0.852281
PMA7G03141.1	PgERF155	AT1G72360.2	0.7142	1.376	0.519041
PMA2G07285.1	PgERF47	AT2G28550.3	0.6439	0.8308	0.775036
PMA3G06819.1	PgERF76	AT2G44840.1	0.8951	0.9868	0.907073
PMA3G06843.1	PgERF78	AT2G44940.1	1.105	1.0514	1.05098
PMA3G01408.1	PgERF58	AT2G44840.1	1.2382	1.2004	1.03149
PMA3G01383.1	PgERF55	AT2G44940.1	0.8841	0.8913	0.991922
PMA5G03036.1	PgERF119	AT2G44840.1	1.1119	0.8319	1.33658
PMA5G03000.1	PgERF118	AT2G44940.1	0.9631	1.0036	0.959645
PMA5G00776.1	PgERF113	AT2G22200.1	1.4122	1.0061	1.40364
PMA1G02214.1	PgERF5	AT3G14230.1	1.3413	1.5353	0.87364
PMA2G07285.1	PgERF47	AT3G54990.1	0.6587	0.9303	0.708051
PMA3G06843.1	PgERF78	AT3G60490.1	1.0163	1.0824	0.938932
PMA5G00692.1	PgERF110	AT3G14230.1	1.1145	1.3528	0.823847
PMA5G03000.1	PgERF118	AT3G60490.1	0.9327	1.2408	0.751692
PMA3G01408.1	PgERF58	AT4G17490.1	1.15	1.1876	0.96834
PMA3G01410.1	PgERF59	AT4G17500.1	1.1962	1.1674	1.02467
PMA3G01383.1	PgERF55	AT4G16750.1	0.7256	0.916	0.79214
PMA3G06819.1	PgERF76	AT4G17490.1	1.1329	1.4813	0.764801
PMA5G03000.1	PgERF118	AT4G16750.1	0.8056	0.7009	1.14938
PMA5G03036.1	PgERF119	AT4G17490.1	0.9989	1.0303	0.969523
PMA5G00776.1	PgERF113	AT4G39780.1	1.4162	1.228	1.15326
PMA7G03655.1	PgERF157	AT4G39780.1	1.3662	1.329	1.02799
PMA3G07691.1	PgERF84	AT5G65130.2	1.4114	1.2421	1.1363
PMA3G06819.1	PgERF76	AT5G47220.1	1.0104	0.9228	1.09493
PMA3G01167.1	PgERF53	AT5G51990.1	1.1081	0.9689	1.14367
PMA3G01168.1	PgERF54	AT5G52020.1	0.9429	0.8917	1.05742
PMA3G03187.1	PgERF66	AT5G61890.1	1.1756	1.3125	0.895695
PMA3G01408.1	PgERF58	AT5G61590.1	1.472	1.0363	1.42044
PMA3G01410.1	PgERF59	AT5G47220.1	1.1747	1.1423	1.02836
PMA3G01408.1	PgERF58	AT5G47230.1	1.2647	1.0995	1.15025
PMA3G06993.1	PgERF82	AT5G51990.1	1.1647	0.8636	1.34866
PMA3G06992.1	PgERF81	AT5G52020.1	1.0718	0.7896	1.3574
PMA3G00419.1	PgERF50	AT5G67180.1	0.7597	0.6196	1.22611
PMA3G05434.1	PgERF69	AT5G61890.1	1.0217	0.9726	1.05048
PMA3G01408.1	PgERF58	AT5G07580.1	1.1513	1.4849	0.775338
PMA3G03187.1	PgERF66	AT5G13330.1	1.1579	1.0645	1.08774
PMA5G03036.1	PgERF119	AT5G61590.1	0.9666	1.1168	0.865509
PMA5G04745.1	PgERF127	AT5G25390.2	0.6561	0.564	1.1633
PMA7G00084.1	PgERF145	AT5G18560.1	1.5245	1.237	1.23242

## Sheet: OS
Table S. The Ka_Ks ratios for orthologous PgERF genes between Pennisetum glaucum and Oryza sativa
Gene ID	Gene Name	Gene ID	Ka	Ks	Ka_Ks
PMA1G07737.1	PgERF23	Os11t0168500-00	0.5551	0.5256	1.05613
PMA4G05268.1	PgERF101	Os11t0242300-00	0.2165	0.1963	1.1029
PMA4G05927.1	PgERF102	Os11t0168500-00	0.3229	0.3366	0.959299
PMA1G07985.1	PgERF24	Os12t0126300-00	0.2712	0.3559	0.762012
PMA1G07737.1	PgERF23	Os12t0168100-01	0.3007	0.3314	0.907363
PMA1G04789.1	PgERF12	Os12t0168100-01	0.59	0.6385	0.924041
PMA2G05643.1	PgERF44	Os12t0582900-01	0.8781	0.7675	1.1441
PMA4G06182.1	PgERF103	Os12t0126300-00	0.2512	0.3612	0.69546
PMA4G05927.1	PgERF102	Os12t0168100-01	0.5166	0.5936	0.870283
PMA6G06245.1	PgERF141	Os12t0168100-01	0.7157	0.6858	1.0436
PMA1G04158.1	PgERF9	Os01t0313300-01	0.5358	0.4788	1.11905
PMA1G05837.1	PgERF18	Os01t0693400-01	0.2195	0.2239	0.980348
PMA1G05341.1	PgERF16	Os01t0797600-01	0.2858	0.3981	0.71791
PMA1G04789.1	PgERF12	Os01t0868000-01	0.3939	0.3087	1.276
PMA1G04649.1	PgERF11	Os01t0885900-00	0.265	0.2961	0.894968
PMA1G07737.1	PgERF23	Os01t0868000-01	0.7131	0.6765	1.0541
PMA2G01297.1	PgERF29	Os01t0200600-01	0.486	0.3772	1.28844
PMA4G06182.1	PgERF103	Os01t0813300-00	0.3318	0.2957	1.12208
PMA6G04174.1	PgERF135	Os01t0657400-00	0.1717	0.231	0.74329
PMA6G04531.1	PgERF136	Os01t0693400-01	0.162	0.1646	0.984204
PMA6G05147.1	PgERF137	Os01t0752500-01	0.3312	0.2107	1.5719
PMA6G05560.1	PgERF138	Os01t0797600-01	0.1983	0.3432	0.577797
PMA6G06245.1	PgERF141	Os01t0868000-01	0.2304	0.2358	0.977099
PMA6G06408.1	PgERF142	Os01t0885900-00	0.172	0.1866	0.921758
PMA6G06538.1	PgERF143	Os01t0899800-01	0.1533	0.2461	0.622918
PMA6G02112.1	PgERF134	Os01t0313300-01	0.2007	0.2303	0.871472
PMA6G00114.1	PgERF129	Os01t0224100-01	0.2797	0.2502	1.11791
PMA6G00656.1	PgERF131	Os01t0165000-01	0.2561	0.3098	0.826662
PMA6G00313.1	PgERF130	Os01t0200600-01	0.2058	0.2902	0.709166
PMA6G01010.1	PgERF132	Os01t0140700-00	0.2656	0.2345	1.13262
PMA1G02203.1	PgERF4	Os02t0781300-00	0.5453	0.5727	0.952156
PMA1G02214.1	PgERF5	Os02t0782700-01	2.4039	1.9171	1.25393
PMA1G02062.1	PgERF3	Os02t0764700-01	0.6367	0.5627	1.13151
PMA1G07737.1	PgERF23	Os02t0546600-01	0.4755	0.4704	1.01084
PMA1G04789.1	PgERF12	Os02t0546600-01	0.6185	0.6002	1.03049
PMA2G00918.1	PgERF28	Os02t0202000-01	0.1631	0.3334	0.489202
PMA2G02824.1	PgERF31	Os02t0752800-01	0.2764	0.2379	1.16183
PMA2G02972.1	PgERF32	Os02t0767800-00	0.3155	0.2476	1.27423
PMA2G03106.1	PgERF33	Os02t0781300-00	0.3852	0.2942	1.30931
PMA2G03169.1	PgERF37	Os02t0782700-01	0.4065	0.4502	0.902932
PMA3G05225.1	PgERF68	Os02t0499000-01	0.1789	0.1958	0.913687
PMA3G05448.1	PgERF70	Os02t0520000-00	0.258	0.3225	0.8
PMA3G05875.1	PgERF71	Os02t0558700-00	0.1669	0.2445	0.682618
PMA3G06199.1	PgERF72	Os02t0594300-00	0.2578	0.3049	0.845523
PMA3G06414.1	PgERF74	Os02t0614300-01	0.114	0.1083	1.05263
PMA3G06672.1	PgERF75	Os02t0638650-01	0.1855	0.1706	1.08734
PMA3G06819.1	PgERF76	Os02t0654700-01	0.1666	0.2071	0.804442
PMA3G06843.1	PgERF78	Os02t0656600-00	0.2931	0.3249	0.902124
PMA3G06992.1	PgERF81	Os02t0676800-01	0.2475	0.1853	1.33567
PMA3G06993.1	PgERF82	Os02t0677300-02	0.192	0.2872	0.668524
PMA3G07691.1	PgERF84	Os02t0752800-01	0.153	0.1565	0.977636
PMA3G07790.1	PgERF85	Os02t0764700-01	0.2386	0.267	0.893633
PMA3G07816.1	PgERF86	Os02t0767800-00	0.2172	0.1526	1.42333
PMA3G07934.1	PgERF87	Os02t0781300-00	0.1916	0.2181	0.878496
PMA3G07957.1	PgERF88	Os02t0782700-01	0.173	0.2129	0.812588
PMA3G08083.1	PgERF89	Os02t0797100-00	0.1145	0.1284	0.891745
PMA3G01575.1	PgERF62	Os02t0638650-01	0.363	0.379	0.957784
PMA3G01408.1	PgERF58	Os02t0654700-01	1.0457	0.7482	1.39762
PMA3G01383.1	PgERF55	Os02t0656600-00	0.3222	0.4286	0.75175
PMA3G01168.1	PgERF54	Os02t0676800-01	0.3337	0.2681	1.24468
PMA3G01167.1	PgERF53	Os02t0677300-02	0.3337	0.2681	1.24468
PMA3G03177.1	PgERF65	Os02t0520000-00	0.3049	0.2021	1.50866
PMA3G02908.1	PgERF64	Os02t0546600-01	0.4561	0.467	0.97666
PMA3G02633.1	PgERF63	Os02t0558700-00	0.2201	0.2671	0.824036
PMA5G04745.1	PgERF127	Os02t0202000-01	0.2096	0.3187	0.657672
PMA5G03000.1	PgERF118	Os02t0656600-00	0.485	0.5249	0.923986
PMA7G03141.1	PgERF155	Os02t0782700-01	0.599	0.6563	0.912692
PMA2G06799.1	PgERF45	Os03t0770700-01	0.7589	0.7851	0.966628
PMA2G07260.1	PgERF46	Os03t0815800-01	0.3072	0.261	1.17701
PMA2G07285.1	PgERF47	Os03t0818800-01	0.2048	0.256	0.8
PMA2G04344.1	PgERF42	Os03t0191900-01	0.5214	0.5753	0.90631
PMA3G01168.1	PgERF54	Os03t0117900-01	0.4175	0.343	1.2172
PMA5G01338.1	PgERF116	Os03t0263000-01	0.1867	0.1452	1.28581
PMA5G01722.1	PgERF117	Os03t0313100-01	0.289	0.3182	0.908234
PMA5G00380.1	PgERF106	Os03t0150200-00	0.2705	0.181	1.49448
PMA5G00597.1	PgERF107	Os03t0174400-00	0.1293	0.1828	0.70733
PMA5G00639.1	PgERF108	Os03t0176300-00	0.0914	0.1179	0.775233
PMA5G00691.1	PgERF109	Os03t0182800-01	0.4473	0.3758	1.19026
PMA5G00692.1	PgERF110	Os03t0183000-02	0.2599	0.3068	0.847132
PMA5G00694.1	PgERF112	Os03t0183200-01	0.3286	0.3777	0.870003
PMA5G00776.1	PgERF113	Os03t0191900-01	0.1961	0.2378	0.824643
PMA5G01084.1	PgERF115	Os03t0232200-01	0.3955	0.2153	1.83697
PMA7G06728.1	PgERF167	Os03t0770700-01	0.7811	0.5633	1.38665
PMA7G05600.1	PgERF161	Os03t0818800-01	0.4123	0.5396	0.764085
PMA7G00587.1	PgERF146	Os03t0182800-01	1.8976	2.3043	0.823504
PMA3G06414.1	PgERF74	Os04t0504500-01	0.2556	0.3458	0.739156
PMA3G06672.1	PgERF75	Os04t0529100-01	0.3655	0.3259	1.12151
PMA3G06819.1	PgERF76	Os04t0546800-01	0.2819	0.3605	0.781969
PMA3G06843.1	PgERF78	Os04t0549700-01	0.3551	0.3975	0.893333
PMA3G06992.1	PgERF81	Os04t0572200-00	0.3167	0.2498	1.26781
PMA3G06993.1	PgERF82	Os04t0572400-00	0.2302	0.35	0.657714
PMA3G05434.1	PgERF69	Os04t0398000-01	0.3863	0.3801	1.01631
PMA3G01575.1	PgERF62	Os04t0529100-01	0.3863	0.3801	1.01631
PMA3G01408.1	PgERF58	Os04t0546800-01	1.2384	0.8302	1.49169
PMA3G01383.1	PgERF55	Os04t0549700-01	0.3759	0.5544	0.67803
PMA3G01168.1	PgERF54	Os04t0572200-00	0.1717	0.1561	1.09994
PMA3G01167.1	PgERF53	Os04t0572400-00	0.1101	0.1727	0.637522
PMA3G00794.1	PgERF52	Os04t0610400-01	0.1494	0.1439	1.03822
PMA3G00421.1	PgERF51	Os04t0648900-01	0.1802	0.1588	1.13476
PMA3G00419.1	PgERF50	Os04t0649100-03	0.1295	0.1801	0.719045
PMA3G00363.1	PgERF49	Os04t0653600-01	0.167	0.2309	0.723257
PMA3G00352.1	PgERF48	Os04t0655700-00	0.3184	0.2813	1.13189
PMA3G03187.1	PgERF66	Os04t0398000-01	0.2138	0.1612	1.3263
PMA3G03177.1	PgERF65	Os04t0399800-00	0.3006	0.2506	1.19952
PMA3G02908.1	PgERF64	Os04t0429050-00	0.243	0.1867	1.30155
PMA4G02858.1	PgERF91	Os04t0610400-01	0.5837	0.5497	1.06185
PMA1G04158.1	PgERF9	Os05t0361700-01	0.252	0.3014	0.836098
PMA1G04328.1	PgERF10	Os05t0389000-02	0.1427	0.2604	0.548003
PMA1G04649.1	PgERF11	Os05t0420300-01	0.2587	0.2644	0.978442
PMA1G04789.1	PgERF12	Os05t0437050-00	0.9359	1.4612	0.640501
PMA1G05340.1	PgERF15	Os05t0497200-01	0.2575	0.2833	0.90893
PMA1G05341.1	PgERF16	Os05t0497300-01	0.1635	0.2145	0.762238
PMA1G05751.1	PgERF17	Os05t0536250-00	0.2528	0.3951	0.639838
PMA1G05837.1	PgERF18	Os05t0549800-01	0.1456	0.1592	0.914573
PMA1G06014.1	PgERF19	Os05t0564700-00	0.2515	0.2975	0.845378
PMA1G06080.1	PgERF20	Os05t0572000-00	0.162	0.147	1.10204
PMA1G06985.1	PgERF22	Os05t0121600-01	0.1908	0.2318	0.823123
PMA1G04072.1	PgERF8	Os05t0351200-00	0.237	0.2844	0.833333
PMA1G04037.1	PgERF7	Os05t0473300-01	2.04	3.4269	0.59529
PMA6G02112.1	PgERF134	Os05t0361700-01	0.509	0.5306	0.959291
PMA6G06408.1	PgERF142	Os05t0420300-01	0.2479	0.3363	0.737139
PMA6G06245.1	PgERF141	Os05t0437100-00	0.4428	0.3897	1.13626
PMA6G05560.1	PgERF138	Os05t0497200-01	0.8704	0.7618	1.14256
PMA6G04531.1	PgERF136	Os05t0549800-01	0.2179	0.2047	1.06448
PMA2G03731.1	PgERF41	Os06t0145700-00	0.2106	0.2176	0.967831
PMA2G03683.1	PgERF40	Os06t0145700-00	0.2105	0.2119	0.993393
PMA2G03449.1	PgERF38	Os06t0166400-01	0.1466	0.1213	1.20857
PMA2G03169.1	PgERF37	Os06t0194000-01	0.2989	0.3781	0.790532
PMA2G02824.1	PgERF31	Os06t0222400-01	0.1834	0.2779	0.65995
PMA2G00918.1	PgERF28	Os06t0604000-02	0.2015	0.4242	0.475012
PMA2G00330.1	PgERF25	Os06t0691100-00	0.2843	0.3297	0.862299
PMA3G03895.1	PgERF67	Os06t0553700-00	1.1624	0.7834	1.48379
PMA3G08083.1	PgERF89	Os06t0181700-01	0.1887	0.1995	0.945865
PMA3G07957.1	PgERF88	Os06t0194000-01	0.3434	0.4406	0.779392
PMA3G07691.1	PgERF84	Os06t0222400-01	0.2158	0.2977	0.724891
PMA5G04745.1	PgERF127	Os06t0604000-02	0.1996	0.1972	1.01217
PMA5G04413.1	PgERF124	Os06t0639200-01	0.2605	0.3392	0.767983
PMA5G04246.1	PgERF123	Os06t0657500-02	0.1452	0.2335	0.621842
PMA5G03935.1	PgERF121	Os06t0691100-00	0.1562	0.1762	0.886493
PMA2G06799.1	PgERF45	Os07t0124700-01	0.2544	0.2909	0.874527
PMA2G07260.1	PgERF46	Os07t0227600-00	0.4615	0.4497	1.02624
PMA2G07285.1	PgERF47	Os07t0235800-01	0.3525	0.3991	0.883237
PMA5G00692.1	PgERF110	Os07t0617000-02	0.7431	0.6877	1.08056
PMA7G00034.1	PgERF144	Os07t0674800-01	0.2671	0.3322	0.804034
PMA7G00930.1	PgERF147	Os07t0575000-00	0.1862	0.234	0.795726
PMA7G00587.1	PgERF146	Os07t0617000-02	0.3647	0.5917	0.61636
PMA7G05600.1	PgERF161	Os07t0235800-01	0.3188	0.4247	0.750648
PMA7G05111.1	PgERF160	Os07t0410700-01	0.2809	0.2916	0.963306
PMA7G05848.1	PgERF164	Os07t0204000-00	0.2547	0.3623	0.703009
PMA7G00084.1	PgERF145	Os07t0669500-01	0.2411	0.1634	1.47552
PMA7G06728.1	PgERF167	Os07t0124700-01	0.158	0.2047	0.771861
PMA1G02203.1	PgERF4	Os08t0454000-01	0.2784	0.3608	0.771619
PMA1G02062.1	PgERF3	Os08t0474000-01	0.1826	0.1723	1.05978
PMA3G07934.1	PgERF87	Os08t0454000-01	0.5785	0.4562	1.26808
PMA3G07790.1	PgERF85	Os08t0474000-01	0.5383	0.6236	0.863214
PMA4G04040.1	PgERF99	Os08t0521600-01	0.7036	0.5639	1.24774
PMA4G03591.1	PgERF95	Os08t0545500-00	0.2682	0.1905	1.40787
PMA7G02218.1	PgERF151	Os08t0545500-00	0.391	0.4371	0.894532
PMA7G03655.1	PgERF157	Os08t0408500-01	0.3131	0.2647	1.18285
PMA1G02062.1	PgERF3	Os09t0457900-01	0.468	0.3301	1.41775
PMA1G02294.1	PgERF6	Os09t0423800-01	0.3128	0.3371	0.927915
PMA3G01167.1	PgERF53	Os09t0522100-00	0.5761	0.5429	1.06115
PMA3G07957.1	PgERF88	Os09t0434500-01	0.5151	0.561	0.918182
PMA3G07790.1	PgERF85	Os09t0457900-01	0.7871	0.7405	1.06293
PMA4G03591.1	PgERF95	Os09t0522000-01	0.7106	0.8193	0.867326
PMA4G03362.1	PgERF94	Os09t0571700-00	0.3608	0.2663	1.35486
PMA7G03180.1	PgERF156	Os09t0423800-01	0.1585	0.1005	1.57711
PMA7G02224.1	PgERF153	Os09t0522000-01	1.2951	0.3734	3.4684
PMA7G03655.1	PgERF157	Os09t0369050-01	0.0429	0.0883	0.485844
PMA7G03141.1	PgERF155	Os09t0434500-01	0.1224	0.1353	0.904656
PMA7G04702.1	PgERF159	Os09t0571700-00	0.2406	0.2416	0.995861
PMA7G04697.1	PgERF158	Os09t0572000-01	0.3335	0.2852	1.16935
PMA2G04344.1	PgERF42	Os10t0371100-00	0.2527	0.2996	0.843458
PMA5G00776.1	PgERF113	Os10t0371100-00	0.5302	0.681	0.778561
PMA5G00692.1	PgERF110	Os10t0390800-01	0.728	0.6417	1.13449

## Sheet: Si
Table S. The Ka_Ks ratios for orthologous PgERF genes between Pennisetum glaucum and Setaria italica
Gene ID	Gene Name	NCBI-ID	Gene ID	Ka	Ks	Ka_Ks
PMA1G02062.1	PgERF3	KQL24798	Si030856m	0.2089	0.3153	0.662544
PMA1G02294.1	PgERF6	KQL24547	Si030129m	0.232	0.4249	0.546011
PMA2G06799.1	PgERF45	KQL22355	Si029185m	0.1425	0.3825	0.372549
PMA2G07285.1	PgERF47	KQL23083	Si029636m	0.2393	0.9329	0.256512
PMA3G01408.1	PgERF58	KQL23895	Si032351m	0.0859	0.1729	0.496819
PMA3G01167.1	PgERF53	KQL25382	Si030869m	0.5523	0.5505	1.00327
PMA3G07691.1	PgERF84	KQL24272	Si030684m	0.257	0.3604	0.713097
PMA3G07790.1	PgERF85	KQL24798	Si030856m	0.5174	0.6471	0.799567
PMA3G06819.1	PgERF76	KQL23895	Si032351m	0.8051	0.8387	0.959938
PMA3G07957.1	PgERF88	KQL24608	Si030088m	0.2691	0.9465	0.284311
PMA4G03704.1	PgERF96	KQL25262	Si030810m	0.4065	0.7061	0.575697
PMA4G03591.1	PgERF95	KQL25382	Si030869m	0.2941	0.6319	0.465422
PMA4G03362.1	PgERF94	KQL23663	Si032391m	0.194	0.6364	0.30484
PMA5G00692.1	PgERF110	KQL26669	Si030514m	0.6097	1.2452	0.48964
PMA5G00692.1	PgERF110	KQL24608	Si030088m	0.8808	4.8411	0.181942
PMA7G00084.1	PgERF145	KQL27124	Si032771m	0.0329	0.0488	0.67418
PMA7G03180.1	PgERF156	KQL24547	Si030129m	0.004	0.0499	0.0801603
PMA7G00034.1	PgERF144	KQL27152	Si031079m	0.0484	0.2125	0.227765
PMA7G00587.1	PgERF146	KQL24608	Si030088m	0.6222	1.9254	0.323154
PMA7G00930.1	PgERF147	KQL26380	Si030686m	0.0167	0.1193	0.139983
PMA7G00587.1	PgERF146	KQL26669	Si030514m	0.0524	0.1778	0.294713
PMA7G05911.1	PgERF165	KQL22885	Si033089m	0.094	0.3726	0.252281
PMA7G05848.1	PgERF164	KQL22934	Si033237m	0.0607	0.2031	0.298868
PMA7G05784.1	PgERF162	KQL22965	Si031957m	0.1357	0.3173	0.427671
PMA7G05600.1	PgERF161	KQL23083	Si029636m	0.2705	0.5873	0.460582
PMA7G04702.1	PgERF159	KQL23663	Si032391m	0.0343	0.0474	0.723629
PMA7G04697.1	PgERF158	KQL23665	Si031946m	0.0114	0.0458	0.248908
PMA7G03141.1	PgERF155	KQL24608	Si030088m	0.0338	0.1103	0.306437
PMA7G02345.1	PgERF154	KQL25262	Si030810m	0.0673	0.1215	0.553909
PMA7G02217.1	PgERF150	KQL25382	Si030869m	0.2754	0.4393	0.626906
PMA7G02214.1	PgERF149	KQL25389	Si032213m	0.0223	0.1555	0.143408
PMA7G03655.1	PgERF157	KQL24272	Si030684m	0.0093	0.1411	0.0659107
PMA7G06728.1	PgERF167	KQL22355	Si029185m	0.0152	0.0734	0.207084
PMA1G04037.1	PgERF7	KQL15064	Si024427m	0.7332	1.9057	0.384741
PMA1G06080.1	PgERF20	KQL14228	Si024834m	0.0162	0.1618	0.100124
PMA1G06014.1	PgERF19	KQL14311	Si024258m	0.0943	0.2057	0.458435
PMA1G05837.1	PgERF18	KQL14478	Si024576m	0.0151	0.1027	0.14703
PMA1G05751.1	PgERF17	KQL14578	Si022186m	0.0266	0.1881	0.141414
PMA1G05341.1	PgERF16	KQL14880	Si023088m	0.0255	0.0923	0.276273
PMA1G05340.1	PgERF15	KQL14881	Si024479m	0.0488	0.0888	0.54955
PMA1G04789.1	PgERF12	KQL15321	Si022663m	0.073	0.1486	0.491252
PMA1G04328.1	PgERF10	KQL15673	Si021952m	0.0109	0.0463	0.235421
PMA1G04158.1	PgERF9	KQL15851	Si023329m	0.0473	0.1447	0.326883
PMA1G04037.1	PgERF7	KQL15954	Si022619m	0.0548	0.1423	0.385102
PMA1G06985.1	PgERF22	KQL13124	Si025305m	0.0073	0.1488	0.0490591
PMA2G05643.1	PgERF44	KQL16972	Si024417m	0.1793	0.5107	0.351087
PMA3G00363.1	PgERF49	KQL12999	Si021959m	0.0059	0.1311	0.0450038
PMA3G00352.1	PgERF48	KQL12861	Si024352m	0.0621	0.1163	0.533964
PMA6G05560.1	PgERF138	KQL14880	Si023088m	0.2008	0.5191	0.386823
PMA6G06245.1	PgERF141	KQL15321	Si022663m	0.2453	0.5124	0.478728
PMA6G04531.1	PgERF136	KQL14478	Si024576m	0.0364	0.2247	0.161994
PMA6G05147.1	PgERF137	KQL14311	Si024258m	0.279	0.7941	0.351341
PMA6G02112.1	PgERF134	KQL15851	Si023329m	0.2627	0.4018	0.653808
PMA2G03106.1	PgERF33	KQL09348	Si008323m	0.0438	0.1991	0.21999
PMA2G03169.1	PgERF37	KQL09384	Si006802m	0.0329	0.0524	0.627863
PMA2G03501.1	PgERF39	KQL09661	Si008428m	0.0349	0.1285	0.271595
PMA2G02972.1	PgERF32	KQL09848	Si007977m	0.0254	0.0856	0.296729
PMA2G00918.1	PgERF28	KQL11506	Si008394m	0.1238	1.4213	0.0871034
PMA2G03731.1	PgERF41	KQL09266	Si007857m	0.013	0.1801	0.0721821
PMA2G02824.1	PgERF31	KQL09948	Si008385m	0.0398	0.0889	0.447694
PMA2G01297.1	PgERF29	KQL10993	Si007144m	0.2298	0.5054	0.454689
PMA2G03683.1	PgERF40	KQL09266	Si007857m	0.023	0.185	0.124324
PMA3G07934.1	PgERF87	KQL09348	Si008323m	0.3775	0.5311	0.710789
PMA3G07957.1	PgERF88	KQL09384	Si006802m	0.2583	0.8847	0.291963
PMA3G08083.1	PgERF89	KQL09491	Si007359m	0.1767	0.3755	0.470573
PMA3G07816.1	PgERF86	KQL09848	Si007977m	0.242	0.3033	0.79789
PMA3G03895.1	PgERF67	KQL10993	Si007144m	0.0509	0.166	0.306627
PMA3G07691.1	PgERF84	KQL09948	Si008385m	0.1403	0.3821	0.367181
PMA5G04246.1	PgERF123	KQL11120	Si008325m	0.0116	0.1271	0.0912667
PMA5G04454.1	PgERF126	KQL11303	Si007882m	0.1825	0.306	0.596405
PMA5G04745.1	PgERF127	KQL11506	Si008394m	0.0136	0.18	0.0755556
PMA6G00313.1	PgERF130	KQL10993	Si007144m	0.4788	0.7874	0.608077
PMA2G04508.1	PgERF43	KQK89139	Si039445m	0.051	0.5427	0.0939746
PMA2G04344.1	PgERF42	KQK92182	Si036827m	0.3186	0.9075	0.351074
PMA2G07285.1	PgERF47	KQK86455	Si036068m	0.0232	0.1228	0.188925
PMA2G07260.1	PgERF46	KQK86479	Si037209m	0.0477	0.2638	0.180819
PMA2G06799.1	PgERF45	KQK86908	Si034505m	0.0299	0.1187	0.251896
PMA2G05643.1	PgERF44	KQK88106	Si038848m	0.0559	0.1341	0.416853
PMA2G04344.1	PgERF42	KQK89262	Si036893m	0.0257	0.1618	0.158838
PMA5G01338.1	PgERF116	KQK91503	Si039170m	0.0171	0.0941	0.181722
PMA5G00380.1	PgERF106	KQK88903	Si039310m	0.3467	0.5431	0.638372
PMA5G00776.1	PgERF113	KQK89262	Si036893m	0.4933	0.7256	0.679851
PMA5G01722.1	PgERF117	KQK91155	Si040030m	0.0294	0.1119	0.262735
PMA5G01084.1	PgERF115	KQK91849	Si034722m	0.0284	0.1946	0.14594
PMA5G00889.1	PgERF114	KQK92071	Si038911m	0.0279	0.0556	0.501799
PMA5G00776.1	PgERF113	KQK92182	Si036827m	0.0249	0.1132	0.219965
PMA5G00692.1	PgERF110	KQK92272	Si036118m	0.7258	0.5924	1.22519
PMA5G00691.1	PgERF109	KQK92277	Si036647m	0.2115	0.228	0.927632
PMA5G00639.1	PgERF108	KQK92328	Si035073m	0.0359	0.1403	0.25588
PMA5G03000.1	PgERF118	KQK89926	Si039427m	0.0289	0.098	0.294898
PMA5G01084.1	PgERF115	KQK86908	Si034505m	0.3758	1.9247	0.195251
PMA7G06728.1	PgERF167	KQK86908	Si034505m	0.2267	0.4082	0.555365
PMA7G05600.1	PgERF161	KQK86455	Si036068m	0.5147	1.5706	0.327709
PMA7G00587.1	PgERF146	KQK92272	Si036118m	0.8432	1.5136	0.557082
PMA1G02214.1	PgERF5	KQL02039	Si015420m	0.114	0.3257	0.350015
PMA1G02203.1	PgERF4	KQL02052	Si015027m	0.0217	0.1061	0.204524
PMA1G02062.1	PgERF3	KQL02172	Si014237m	0.0444	0.1565	0.283706
PMA3G00794.1	PgERF52	KQL00378	Si014474m	0.2821	0.4744	0.594646
PMA3G07957.1	PgERF88	KQL02039	Si015420m	0.4944	1.446	0.341909
PMA3G07934.1	PgERF87	KQL02052	Si015027m	0.5968	0.6721	0.887963
PMA3G07790.1	PgERF85	KQL02172	Si014237m	0.3879	0.3725	1.04134
PMA4G02858.1	PgERF91	KQL00378	Si014474m	0.1207	0.1389	0.86897
PMA4G03704.1	PgERF96	KQL02703	Si013986m	0.0218	0.0767	0.284224
PMA4G04025.1	PgERF97	KQL02490	Si015435m	0.3789	0.4795	0.790198
PMA4G03362.1	PgERF94	KQL03025	Si015487m	0.0093	0.0827	0.112455
PMA7G02345.1	PgERF154	KQL02703	Si013986m	0.251	0.3778	0.664373
PMA7G03141.1	PgERF155	KQL02039	Si015420m	0.3194	1.4423	0.221452
PMA7G03655.1	PgERF157	KQL01730	Si015394m	0.908	1.3324	0.681477
PMA7G04702.1	PgERF159	KQL03025	Si015487m	0.4371	0.5599	0.780675
PMA1G07985.1	PgERF24	KQK93280	Si026433m	0.0246	0.1021	0.24094
PMA1G07737.1	PgERF23	KQK93737	Si026709m	0.3608	0.4179	0.863364
PMA4G05927.1	PgERF102	KQK93737	Si026709m	0.0671	0.2185	0.307094
PMA4G05268.1	PgERF101	KQK94110	Si026882m	0.0138	0.0928	0.148707
PMA4G06182.1	PgERF103	KQK93280	Si026433m	0.0382	0.1843	0.207271
PMA1G02062.1	PgERF3	KQL31645	Si018144m	0.4941	0.7654	0.645545
PMA1G07737.1	PgERF23	KQL29960	Si019270m	0.6509	1.1939	0.545188
PMA2G02824.1	PgERF31	KQL31547	Si017760m	0.2068	0.5159	0.400853
PMA2G02972.1	PgERF32	KQL31669	Si020605m	0.2324	0.301	0.772093
PMA2G03106.1	PgERF33	KQL31785	Si019636m	0.4016	0.9397	0.42737
PMA2G03169.1	PgERF37	KQL31809	Si017568m	0.2615	1.1986	0.218171
PMA2G01297.1	PgERF29	KQL28001	Si018188m	0.0916	0.4193	0.218459
PMA3G05225.1	PgERF68	KQL29722	Si018306m	0.0114	0.16	0.07125
PMA3G05434.1	PgERF69	KQL29816	Si018024m	0.0521	0.1889	0.275807
PMA3G05448.1	PgERF70	KQL29821	Si019641m	0.0646	0.1518	0.42556
PMA3G06199.1	PgERF72	KQL30287	Si020138m	0.0664	0.1817	0.365438
PMA3G06414.1	PgERF74	KQL30479	Si016558m	0.0086	0.1084	0.0793358
PMA3G06672.1	PgERF75	KQL30658	Si019997m	0.0248	0.096	0.258333
PMA3G06819.1	PgERF76	KQL30762	Si017941m	0.0237	0.0875	0.270857
PMA3G06843.1	PgERF78	KQL30787	Si017995m	0.069	0.1119	0.616622
PMA3G06992.1	PgERF81	KQL30923	Si018039m	0.021	0.1807	0.116215
PMA3G06993.1	PgERF82	KQL30924	Si018262m	0.0082	0.0774	0.105943
PMA3G07691.1	PgERF84	KQL31547	Si017760m	0.004	0.0812	0.0492611
PMA3G07790.1	PgERF85	KQL31645	Si018144m	0.1213	0.3231	0.375426
PMA3G07816.1	PgERF86	KQL31669	Si020605m	0.02	0.0538	0.371747
PMA3G07934.1	PgERF87	KQL31785	Si019636m	0.0296	0.133	0.222556
PMA3G07957.1	PgERF88	KQL31809	Si017568m	0.0094	0.0551	0.170599
PMA3G08083.1	PgERF89	KQL31929	Si018550m	0.013	0.1117	0.116383
PMA3G03895.1	PgERF67	KQL28001	Si018188m	0.273	0.5005	0.545455
PMA3G01575.1	PgERF62	KQL30658	Si019997m	0.2163	0.665	0.325263
PMA3G01408.1	PgERF58	KQL30762	Si017941m	0.9481	0.8149	1.16346
PMA3G01383.1	PgERF55	KQL30787	Si017995m	0.324	0.4355	0.743972
PMA3G01168.1	PgERF54	KQL30923	Si018039m	0.2068	0.492	0.420325
PMA3G01167.1	PgERF53	KQL30924	Si018262m	0.1466	0.6091	0.240683
PMA3G03187.1	PgERF66	KQL29816	Si018024m	0.1964	0.5067	0.387606
PMA3G03177.1	PgERF65	KQL29821	Si019641m	0.1599	0.2587	0.61809
PMA3G02908.1	PgERF64	KQL29960	Si019270m	0.3032	0.6338	0.478384
PMA5G03000.1	PgERF118	KQL30787	Si017995m	0.4255	0.6974	0.610123
PMA7G03141.1	PgERF155	KQL31809	Si017568m	0.4245	1.0306	0.411896
PMA1G05341.1	PgERF16	KQL07329	Si002729m	0.1529	0.6207	0.246335
PMA1G05340.1	PgERF15	KQL07330	Si003053m	0.3343	0.5963	0.560624
PMA1G04789.1	PgERF12	KQL07891	Si002010m	0.2396	0.4591	0.521891
PMA1G05837.1	PgERF18	KQL06536	Si004045m	0.0731	0.2456	0.297638
PMA1G04158.1	PgERF9	KQL03424	Si002845m	0.4488	0.5169	0.868253
PMA1G07737.1	PgERF23	KQL07891	Si002010m	0.3269	0.4683	0.698057
PMA2G01297.1	PgERF29	KQL04858	Si002749m	0.2082	0.4429	0.470084
PMA4G06182.1	PgERF103	KQL07424	Si004222m	0.7547	1.7391	0.43396
PMA6G04531.1	PgERF136	KQL06536	Si004045m	0.0075	0.0907	0.0826902
PMA6G05560.1	PgERF138	KQL07329	Si002729m	0.0151	0.1429	0.105668
PMA6G05709.1	PgERF140	KQL07424	Si004222m	0.0184	0.1009	0.182359
PMA6G06245.1	PgERF141	KQL07891	Si002010m	0.0638	0.1627	0.392133
PMA6G06538.1	PgERF143	KQL08159	Si000593m	0.0521	0.2855	0.182487
PMA6G01010.1	PgERF132	KQL04327	Si001909m	0.0302	0.0866	0.34873
PMA6G00656.1	PgERF131	KQL04535	Si002067m	0.0142	0.1208	0.11755
PMA6G00313.1	PgERF130	KQL04858	Si002749m	0.0415	0.1254	0.330941
PMA6G02112.1	PgERF134	KQL03424	Si002845m	0.1085	0.1271	0.853659
PMA6G00114.1	PgERF129	KQL03351	Si002247m	0.097	0.1881	0.515683
PMA1G07985.1	PgERF24	KQK99750	Si012026m	0.0257	0.0993	0.258812
PMA1G06688.1	PgERF21	KQK99246	Si012026m	0.0279	0.1225	0.227755
PMA3G06672.1	PgERF75	KQK98200	Si012169m	0.1882	0.4475	0.420559
PMA3G05434.1	PgERF69	KQK97038	Si010289m	0.3792	0.7446	0.509267
PMA3G05448.1	PgERF70	KQK97051	Si012587m	0.0575	0.1905	0.301837
PMA3G06823.1	PgERF77	KQK98335	Si011648m	0.5187	0.64	0.810469
PMA3G06843.1	PgERF78	KQK98356	Si010703m	0.1925	0.7489	0.257044
PMA3G06992.1	PgERF81	KQK98524	Si011086m	0.191	0.457	0.417943
PMA3G06993.1	PgERF82	KQK98526	Si011005m	0.1854	0.6185	0.299757
PMA3G01575.1	PgERF62	KQK98200	Si012169m	0.012	0.0944	0.127119
PMA3G01408.1	PgERF58	KQK98335	Si011648m	0.0137	0.1141	0.12007
PMA3G01383.1	PgERF55	KQK98356	Si010703m	0.5072	0.6236	0.813342
PMA3G01168.1	PgERF54	KQK98524	Si011086m	0.0263	0.1337	0.196709
PMA3G01167.1	PgERF53	KQK98526	Si011005m	0.0378	0.1065	0.35493
PMA3G00794.1	PgERF52	KQK98850	Si010228m	0.0068	0.1484	0.0458221
PMA3G00419.1	PgERF50	KQK99211	Si012635m	0.0799	0.2413	0.331123
PMA3G03187.1	PgERF66	KQK97038	Si010289m	0.0246	0.1413	0.174098
PMA3G03177.1	PgERF65	KQK97051	Si012587m	0.0328	0.0733	0.447476
PMA3G02908.1	PgERF64	KQK97267	Si010967m	0.0502	0.1993	0.251882
PMA4G06182.1	PgERF103	KQK99750	Si012026m	0.0259	0.137	0.189051
PMA4G02858.1	PgERF91	KQK98850	Si010228m	0.3894	0.5545	0.702254
PMA4G06313.1	PgERF104	KQK99901	Si010747m	0.018	0.226	0.079646

## Sheet: Bd
Table S. The Ka_Ks ratios for orthologous PgERF genes between Pennisetum glaucum and Brachypodium distachyon
Gene ID	Gene Name	NCBI-ID	Gene ID	Ka	Ks	Ka_Ks
PMA2G02824.1	PgERF31	KQK18916	Bradi1g45470	0.1791	0.4573	0.391647
PMA2G02972.1	PgERF32	KQK19045	Bradi1g46120	0.1807	0.3014	0.599536
PMA2G03169.1	PgERF37	KQK19167	Bradi1g46690	0.1502	0.6059	0.247896
PMA2G03449.1	PgERF38	KQK19450	Bradi1g48320	0.0792	0.2215	0.357562
PMA2G03501.1	PgERF39	KQK19497	Bradi1g48625	0.4163	0.9024	0.461325
PMA2G00918.1	PgERF28	KQK17764	Bradi1g36590	0.0466	0.8174	0.05701
PMA2G01297.1	PgERF29	KQK18025	Bradi1g38110	0.1549	0.4883	0.317223
PMA2G03683.1	PgERF40	KQK19882	Bradi1g51045	0.0608	0.7228	0.0841173
PMA2G04344.1	PgERF42	KQK23180	Bradi1g71740	0.4457	0.7824	0.569657
PMA2G06799.1	PgERF45	PNT77084	Bradi1g57560	0.0934	0.5228	0.178653
PMA2G06799.1	PgERF45	PNT74070	Bradi1g07290	0.1652	0.3768	0.438429
PMA2G07285.1	PgERF47	KQK12460	Bradi1g03880	0.0639	0.3498	0.182676
PMA2G07260.1	PgERF46	KQK12503	Bradi1g04110	0.2667	1.0436	0.255558
PMA2G07285.1	PgERF47	KQK20297	Bradi1g53650	0.1007	1.4536	0.0692763
PMA2G03731.1	PgERF41	KQK19882	Bradi1g51045	0.065	0.7938	0.0818846
PMA3G07691.1	PgERF84	KQK18916	Bradi1g45470	0.1838	0.4145	0.443426
PMA3G07816.1	PgERF86	KQK19045	Bradi1g46120	0.3082	0.2878	1.07088
PMA3G07957.1	PgERF88	KQK19167	Bradi1g46690	0.1313	0.7777	0.168831
PMA3G08083.1	PgERF89	KQK19294	Bradi1g47480	0.1419	0.4487	0.316247
PMA3G03895.1	PgERF67	KQK18025	Bradi1g38110	0.1976	0.5322	0.371289
PMA5G04745.1	PgERF127	KQK17764	Bradi1g36590	0.0477	0.377	0.126525
PMA5G03935.1	PgERF121	KQK17300	Bradi1g33550	0.0833	0.3488	0.238819
PMA5G01722.1	PgERF117	KQK21962	Bradi1g64240	0.1363	0.6823	0.199765
PMA5G01338.1	PgERF116	KQK22459	Bradi1g67350	0.2127	0.5089	0.41796
PMA5G01084.1	PgERF115	PNT77826	Bradi1g69209	0.0706	0.6037	0.116946
PMA5G00776.1	PgERF113	KQK23180	Bradi1g71740	0.1997	0.6294	0.317286
PMA5G00692.1	PgERF110	PNT78026	Bradi1g72449	0.7783	0.7001	1.1117
PMA5G00639.1	PgERF108	KQK23353	Bradi1g72890	0.0604	0.4225	0.142959
PMA5G00597.1	PgERF107	PNT78049	Bradi1g72990	0.2347	0.5798	0.404795
PMA5G04413.1	PgERF124	KQK16746	Bradi1g30337	0.3656	0.5357	0.682472
PMA5G04246.1	PgERF123	KQK16904	Bradi1g31337	0.0892	0.5961	0.149639
PMA6G00313.1	PgERF130	KQK18025	Bradi1g38110	0.4115	0.6571	0.626236
PMA7G00930.1	PgERF147	KQK15572	Bradi1g23756	0.1225	0.5186	0.236213
PMA7G05848.1	PgERF164	KQK20425	Bradi1g54450	0.2987	0.9865	0.302788
PMA7G05600.1	PgERF161	KQK20297	Bradi1g53650	0.4419	1.1004	0.401581
PMA7G06728.1	PgERF167	PNT74070	Bradi1g07290	0.2161	0.4844	0.446119
PMA7G05600.1	PgERF161	KQK12460	Bradi1g03880	0.461	1.4784	0.311824
PMA7G05111.1	PgERF160	KQK11959	Bradi1g00666	0.3809	0.5968	0.638237
PMA7G00587.1	PgERF146	PNT78026	Bradi1g72449	0.6861	1.3567	0.505712
PMA7G06728.1	PgERF167	PNT77084	Bradi1g57560	0.0776	0.4935	0.157244
PMA7G00084.1	PgERF145	KQK14788	Bradi1g18580	0.1926	0.5206	0.369958
PMA7G00034.1	PgERF144	KQK14670	Bradi1g17961	0.3613	0.6623	0.545523
PMA1G04328.1	PgERF10	KQK06561	Bradi2g26987	0.0739	0.5389	0.137131
PMA1G04158.1	PgERF9	KQK04134	Bradi2g11890	0.5234	0.4346	1.20433
PMA1G04037.1	PgERF7	KQK05791	Bradi2g22505	0.641	1.9802	0.323705
PMA1G06014.1	PgERF19	KQK04861	Bradi2g16442	0.2778	0.7208	0.385405
PMA1G05837.1	PgERF18	KQK05045	Bradi2g17610	0.128	0.4947	0.258743
PMA1G05751.1	PgERF17	PNT70814	Bradi2g18567	2.2802	2.2365	1.01954
PMA1G05341.1	PgERF16	KQK05591	Bradi2g21060	0.1196	0.4209	0.284153
PMA1G05340.1	PgERF15	KQK05592	Bradi2g21067	0.2244	0.3926	0.571574
PMA1G04789.1	PgERF12	PNT71180	Bradi2g24175	0.1252	0.2951	0.424263
PMA1G04649.1	PgERF11	KQK06196	Bradi2g25050	0.3167	0.4049	0.782168
PMA1G05341.1	PgERF16	KQK10158	Bradi2g52370	0.1422	0.5906	0.240772
PMA1G05340.1	PgERF15	KQK10160	Bradi2g52380	0.3901	0.6205	0.628687
PMA1G04789.1	PgERF12	KQK10781	Bradi2g56145	0.2025	0.3163	0.640215
PMA1G04649.1	PgERF11	KQK10945	Bradi2g57201	0.2291	0.5745	0.398782
PMA1G05837.1	PgERF18	KQK09293	Bradi2g47220	0.0527	0.4172	0.126318
PMA1G05751.1	PgERF17	KQK09464	Bradi2g48130	0.0872	1.0652	0.0818626
PMA1G06985.1	PgERF22	PNT71967	Bradi2g37800	0.0195	0.3588	0.0543478
PMA1G04158.1	PgERF9	KQK06704	Bradi2g27920	0.1441	0.4831	0.298282
PMA1G04072.1	PgERF8	KQK06792	Bradi2g27920	0.191	0.4335	0.4406
PMA1G04037.1	PgERF7	KQK06814	Bradi2g29960	0.2666	2.3634	0.112804
PMA1G07737.1	PgERF23	KQK10781	Bradi2g56145	0.4715	0.7256	0.649807
PMA4G06182.1	PgERF103	PNT73072	Bradi2g53070	0.3271	2.1017	0.155636
PMA6G04174.1	PgERF135	KQK09018	Bradi2g45530	0.2137	0.3334	0.640972
PMA6G04531.1	PgERF136	KQK09293	Bradi2g47220	0.1146	0.4185	0.273835
PMA6G05147.1	PgERF137	KQK09756	Bradi2g50035	0.1996	0.3861	0.516965
PMA6G05560.1	PgERF138	KQK10158	Bradi2g52370	0.0657	0.5917	0.111036
PMA6G06245.1	PgERF141	KQK10781	Bradi2g56145	0.0385	0.378	0.101852
PMA6G06408.1	PgERF142	KQK10945	Bradi2g57201	0.1155	0.3884	0.297374
PMA6G06538.1	PgERF143	PNT73386	Bradi2g57747	0.0651	0.5251	0.123976
PMA6G05560.1	PgERF138	KQK05591	Bradi2g21060	0.131	0.4355	0.300804
PMA6G06245.1	PgERF141	PNT71180	Bradi2g24175	0.1871	0.4833	0.38713
PMA6G06408.1	PgERF142	KQK06196	Bradi2g25050	0.2815	0.4685	0.600854
PMA6G04531.1	PgERF136	KQK05045	Bradi2g17610	0.0741	0.3741	0.198075
PMA6G02112.1	PgERF134	KQK04134	Bradi2g11890	0.2416	0.2869	0.842105
PMA6G00114.1	PgERF129	KQK03360	Bradi2g07357	0.2087	0.3327	0.627292
PMA6G00656.1	PgERF131	KQK02836	Bradi2g04000	0.2566	0.7567	0.339104
PMA6G01010.1	PgERF132	KQK02619	Bradi2g02710	0.1655	0.4595	0.360174
PMA6G02112.1	PgERF134	KQK06704	Bradi2g27920	0.6425	0.9699	0.662439
PMA1G02062.1	PgERF3	KQJ98629	Bradi3g38140	0.0938	0.4563	0.205567
PMA1G02203.1	PgERF4	KQJ98545	Bradi3g37544	0.2107	0.4249	0.495881
PMA1G02062.1	PgERF3	KQK01756	Bradi3g58015	0.3583	0.6517	0.549793
PMA2G00760.1	PgERF27	KQJ93763	Bradi3g06562	0.0704	0.3431	0.205188
PMA2G00918.1	PgERF28	KQJ93915	Bradi3g07450	0.0384	0.6584	0.0583232
PMA2G01297.1	PgERF29	KQJ94139	Bradi3g08790	0.1525	0.5818	0.262118
PMA2G03106.1	PgERF33	KQK02043	Bradi3g60018	0.3936	0.7197	0.546895
PMA2G03169.1	PgERF37	KQK02060	Bradi3g60120	0.2716	0.703	0.386344
PMA2G02972.1	PgERF32	KQK01731	Bradi3g57862	0.4147	0.3721	1.11449
PMA2G02824.1	PgERF31	KQK01869	Bradi3g58980	0.2041	0.3661	0.557498
PMA2G04344.1	PgERF42	PNT67305	Bradi3g24000	0.1251	0.5582	0.224113
PMA3G05225.1	PgERF68	KQJ99548	Bradi3g43822	0.0848	0.446	0.190135
PMA3G05448.1	PgERF70	KQJ99644	Bradi3g44470	0.1338	0.5869	0.227978
PMA3G05875.1	PgERF71	KQJ99915	Bradi3g45997	0.1631	0.4569	0.356971
PMA3G06199.1	PgERF72	KQK00152	Bradi3g47610	0.3011	0.5028	0.598846
PMA3G06414.1	PgERF74	PNT69056	Bradi3g48697	0.056	0.5461	0.102545
PMA3G06672.1	PgERF75	KQK00491	Bradi3g49810	0.1449	0.3724	0.389098
PMA3G06819.1	PgERF76	KQK00586	Bradi3g50490	0.1209	0.2707	0.44662
PMA3G06843.1	PgERF78	KQK00604	Bradi3g50620	0.3254	0.5606	0.58045
PMA3G06992.1	PgERF81	KQK00757	Bradi3g51610	0.0538	0.4294	0.125291
PMA3G06993.1	PgERF82	PNT69232	Bradi3g51630	0.1127	0.3249	0.346876
PMA3G08083.1	PgERF89	KQK01160	Bradi3g54160	0.0326	0.2274	0.14336
PMA3G00794.1	PgERF52	KQJ95602	Bradi3g18070	0.475	0.5644	0.841602
PMA3G07934.1	PgERF87	KQK02043	Bradi3g60018	0.1479	0.2517	0.587604
PMA3G07957.1	PgERF88	KQK02060	Bradi3g60120	0.0969	0.4762	0.203486
PMA3G01383.1	PgERF55	KQJ97798	Bradi3g33355	0.2119	0.7658	0.276704
PMA3G07816.1	PgERF86	KQK01731	Bradi3g57862	0.1588	0.2558	0.620797
PMA3G07790.1	PgERF85	KQK01756	Bradi3g58015	0.1715	0.3393	0.505452
PMA3G07691.1	PgERF84	KQK01869	Bradi3g58980	0.1015	0.3299	0.307669
PMA3G01575.1	PgERF62	KQK00491	Bradi3g49810	0.2774	0.5825	0.476223
PMA3G01408.1	PgERF58	KQK00586	Bradi3g50490	0.7873	1.0142	0.776277
PMA3G01383.1	PgERF55	KQK00604	Bradi3g50620	0.2962	0.5833	0.5078
PMA3G03177.1	PgERF65	KQJ99644	Bradi3g44470	0.2313	0.5307	0.435839
PMA3G01168.1	PgERF54	KQK00757	Bradi3g51610	0.2437	0.7732	0.315184
PMA3G01167.1	PgERF53	PNT69232	Bradi3g51630	0.135	0.4494	0.300401
PMA3G02633.1	PgERF63	KQJ99915	Bradi3g45997	0.2372	0.3795	0.625033
PMA3G06843.1	PgERF78	KQJ97798	Bradi3g33355	0.2765	0.6598	0.419066
PMA3G03895.1	PgERF67	KQJ94139	Bradi3g08790	0.2379	0.4185	0.568459
PMA4G02858.1	PgERF91	KQJ95602	Bradi3g18070	0.3686	0.4543	0.811358
PMA4G03704.1	PgERF96	KQJ99170	Bradi3g41543	0.2526	0.5632	0.448509
PMA4G04025.1	PgERF97	KQJ98978	Bradi3g40343	0.4334	0.7739	0.560021
PMA4G03362.1	PgERF94	KQJ94686	Bradi3g12565	0.0485	0.4943	0.0981186
PMA5G03000.1	PgERF118	KQJ97798	Bradi3g33355	0.131	0.3101	0.422444
PMA5G03935.1	PgERF121	KQJ93405	Bradi3g04375	0.7907	0.9626	0.821421
PMA5G04745.1	PgERF127	KQJ93915	Bradi3g07450	0.0339	0.7671	0.0441924
PMA5G00380.1	PgERF106	KQJ96899	Bradi3g27690	0.1302	0.5281	0.246544
PMA5G03000.1	PgERF118	KQK00604	Bradi3g50620	0.3578	0.7702	0.464555
PMA5G03036.1	PgERF119	KQK00586	Bradi3g50490	0.5749	0.5617	1.0235
PMA6G00313.1	PgERF130	KQJ94139	Bradi3g08790	0.4228	0.6065	0.697115
PMA7G02345.1	PgERF154	KQJ99170	Bradi3g41543	0.4806	0.7271	0.660982
PMA7G03655.1	PgERF157	KQJ98221	Bradi3g35560	0.2412	0.4905	0.491743
PMA1G07737.1	PgERF23	KQJ92086	Bradi3g35560	0.2764	0.3869	0.714396
PMA1G07985.1	PgERF24	KQJ92474	Bradi4g43877	0.039	0.5738	0.0679679
PMA1G02294.1	PgERF6	KQJ90293	Bradi4g30617	0.2654	3.0241	0.0877616
PMA1G02214.1	PgERF5	KQJ90357	Bradi4g31040	1.6968	2.4742	0.685797
PMA3G01167.1	PgERF53	KQJ91103	Bradi4g35570	0.4461	0.7224	0.617525
PMA4G05927.1	PgERF102	KQJ92086	Bradi4g41616	0.3359	0.5642	0.595356
PMA4G06182.1	PgERF103	KQJ92474	Bradi4g43877	0.154	0.5235	0.294174
PMA4G03591.1	PgERF95	KQJ91103	Bradi4g35570	0.2612	0.7233	0.361123
PMA4G03362.1	PgERF94	KQJ91651	Bradi4g38941	0.1474	0.8723	0.168979
PMA6G06245.1	PgERF141	KQJ92086	Bradi4g41616	0.3173	0.4199	0.755656
PMA7G03180.1	PgERF156	KQJ90293	Bradi4g30617	0.0708	0.3201	0.221181
PMA7G03141.1	PgERF155	KQJ90357	Bradi4g31040	0.1295	0.5832	0.222051
PMA7G02217.1	PgERF150	KQJ91103	Bradi4g35570	0.3555	0.7517	0.472928
PMA7G02214.1	PgERF149	KQJ91112	Bradi4g35655	0.224	0.479	0.467641
PMA7G03655.1	PgERF157	KQJ90021	Bradi4g29010	0.0965	0.4248	0.227166
PMA7G04702.1	PgERF159	KQJ91651	Bradi4g38941	0.2132	0.6106	0.349165
PMA3G06414.1	PgERF74	PNT61412	Bradi5g14960	0.132	0.8967	0.147206
PMA3G06672.1	PgERF75	KQJ83714	Bradi5g16450	0.2939	0.5785	0.508038
PMA3G06819.1	PgERF76	KQJ83906	Bradi5g17480	0.2516	0.5281	0.476425
PMA3G06843.1	PgERF78	KQJ83928	Bradi5g17610	0.2658	0.7108	0.373945
PMA3G06992.1	PgERF81	KQJ84122	Bradi5g18850	0.1898	0.5638	0.336644
PMA3G02633.1	PgERF63	KQJ82836	Bradi5g11295	0.194	0.3873	0.500904
PMA3G00352.1	PgERF48	KQJ85072	Bradi5g24700	0.3319	0.5386	0.616227
PMA3G03177.1	PgERF65	KQJ82336	Bradi5g08471	0.1692	0.471	0.359236
PMA3G00419.1	PgERF50	KQJ84985	Bradi5g24100	0.1132	0.5446	0.207859
PMA3G00421.1	PgERF51	PNT62013	Bradi5g24110	0.1375	0.3121	0.440564
PMA3G00363.1	PgERF49	KQJ85019	Bradi5g24360	0.0447	0.7379	0.0605773
PMA3G05434.1	PgERF69	KQJ82323	Bradi5g08380	0.2853	0.8324	0.342744
PMA3G01575.1	PgERF62	KQJ83714	Bradi5g16450	0.1631	0.6209	0.262683
PMA3G01408.1	PgERF58	KQJ83906	Bradi5g17480	0.5384	0.8086	0.665842
PMA3G01383.1	PgERF55	KQJ83928	Bradi5g17610	0.4405	0.8227	0.535432
PMA3G01168.1	PgERF54	KQJ84122	Bradi5g18850	0.0948	0.5284	0.17941
PMA3G00794.1	PgERF52	PNT61818	Bradi5g21250	0.0406	0.317	0.128076
PMA3G02908.1	PgERF64	PNT61078	Bradi5g10107	0.1122	0.6386	0.175697
PMA3G03187.1	PgERF66	KQJ82323	Bradi5g08380	0.1224	0.3726	0.328502
PMA3G05875.1	PgERF71	KQJ82836	Bradi5g11295	0.2506	0.3223	0.777536
PMA3G05448.1	PgERF70	KQJ82336	Bradi5g08471	0.1818	0.6666	0.272727
PMA4G02858.1	PgERF91	PNT61818	Bradi5g21250	0.2875	0.2976	0.966062
