# Supplementary material for: Genome-Wide Identification and Transcriptional Analysis of AP2/ERF Gene Family in Pearl Millet (Pennisetum glaucum)
Source: Int J Mol Sci. 2024 Feb 20;25(5):2470. doi: 10.3390/ijms25052470 (PMC10930990; doi:10.3390/ijms25052470)
Supplement: Supplementary file 1 [file ijms-25-02470-s001.zip › Table S5. Promoter analysis of PgERF genes.xlsx]

## Sheet: Sheet1
Table S5. Promoter analysis of PgERF genes
Gene ID	Methyl jasmonate (MeJA) response	Abscisic acid (ABA) response	Salicylic acid stress response	Drought stress	Low-temperature stress response	Gibberellin (GA) response			Auxin response			Anaerobic induction
	TGACG-motif	ABRE	TCA-element	MBS	LTR	GARE-motif	P-box	TATC-box	TGA-element	L-box	AuxRR-core	ARE
PgERF1	4	0	0	1	0	0	0	0	1	0	1	1	*was the genes selected for qPCR
PgERF2	0	3	0	1	1	0	0	0	0	0	0	3
PgERF3	10	9	0	0	2	1	0	0	1	0	0	1
PgERF4	4	5	0	2	1	1	0	0	0	0	0	0
PgERF5	6	4	1	0	0	1	1	0	1	0	0	1
PgERF6	8	6	1	1	1	0	1	0	0	0	0	1
PgERF7*	0	0	0	1	0	1	1	1	0	0	0	2
PgERF8	2	4	0	1	0	1	0	1	0	0	2	2
PgERF9	10	9	2	0	2	0	0	0	0	0	0	4
PgERF10	0	8	0	1	1	0	0	0	2	0	1	1
PgERF11	6	7	1	1	0	0	1	0	1	0	0	2
PgERF12	2	5	2	1	1	0	0	1	0	0	0	1
PgERF13	0	0	0	0	0	0	0	0	1	1	1	2
PgERF14	0	5	0	1	1	0	0	0	1	0	1	0
PgERF15	12	9	0	1	1	0	0	0	1	0	0	2
PgERF16	2	2	0	0	1	0	0	0	5	0	0	0
PgERF17	8	6	1	2	0	0	0	0	2	0	0	4
PgERF18	4	0	0	0	0	1	0	0	4	1	1	4
PgERF19	12	2	0	2	2	0	0	0	0	0	0	1
PgERF20*	2	4	0	0	7	0	2	0	0	0	0	1
PgERF21	4	5	0	2	2	0	1	0	0	0	0	0
PgERF22	4	2	1	0	1	0	0	1	1	0	0	0
PgERF23	4	10	1	0	0	0	2	0	0	0	0	2
PgERF24	6	0	1	1	1	1	1	0	0	0	0	0
PgERF25	8	6	0	0	1	0	0	0	1	0	1	1
PgERF26	0	0	0	0	0	0	0	0	0	0	0	0
PgERF27	0	0	0	0	0	0	0	0	0	0	0	0
PgERF28	0	0	0	0	0	0	0	0	0	0	0	0
PgERF29	0	0	1	1	0	0	0	2	0	0	0	2
PgERF30	2	2	0	3	1	0	1	0	1	0	0	3
PgERF31	4	0	1	0	1	1	2	0	3	0	0	3
PgERF32	12	1	0	1	0	0	0	0	1	0	0	1
PgERF33	12	10	0	1	0	0	0	0	1	0	0	0
PgERF34	20	16	0	0	0	0	0	0	1	0	0	1
PgERF35	4	4	0	0	4	0	0	1	4	0	0	4
PgERF36	10	6	0	2	1	1	0	0	2	0	0	2
PgERF37*	8	4	0	1	0	0	0	0	2	0	0	0
PgERF38	12	11	0	0	2	0	1	0	0	0	0	0
PgERF39	6	2	1	0	1	0	0	0	2	0	1	2
PgERF40	0	2	1	0	0	0	0	0	1	0	0	0
PgERF41	0	1	1	0	0	0	0	0	1	0	0	0
PgERF42	6	3	0	2	1	0	1	1	0	0	1	3
PgERF43	0	1	0	1	1	0	0	2	0	0	1	2
PgERF44	4	1	1	2	0	0	0	0	1	1	1	3
PgERF45	2	5	0	0	1	0	1	0	0	0	0	2
PgERF46	8	7	0	0	2	0	0	0	0	1	0	1
PgERF47	8	4	0	0	0	1	0	0	0	0	0	3
PgERF48	10	13	0	1	0	0	0	0	0	0	0	1
PgERF49	2	1	1	1	2	0	1	0	1	0	0	1
PgERF50*	4	5	0	0	0	0	2	1	0	0	0	3
PgERF51	4	4	0	1	0	0	0	1	0	0	0	2
PgERF52	2	5	1	0	1	0	0	0	1	0	0	2
PgERF53	10	4	0	1	1	0	2	0	0	0	1	2
PgERF54	2	2	2	2	2	0	1	0	1	0	1	1
PgERF55	4	2	1	1	0	1	0	0	0	0	0	1
PgERF56	4	3	0	1	0	0	2	0	0	0	1	1
PgERF57	6	2	1	2	1	0	0	0	0	0	0	3
PgERF58	6	2	0	0	0	0	0	0	2	0	0	2
PgERF59	0	0	2	0	0	0	0	0	0	0	0	2
PgERF60	6	8	0	1	0	0	1	0	0	0	0	3
PgERF61	6	7	0	1	1	0	0	0	0	0	0	2
PgERF62*	8	3	1	0	1	1	0	0	0	0	0	2
PgERF63	4	5	1	0	0	1	0	0	0	0	0	3
PgERF64	8	4	1	0	0	0	0	0	0	0	0	1
PgERF65	2	2	0	1	0	0	0	0	5	0	1	0
PgERF66	2	1	0	1	0	0	0	0	0	0	0	2
PgERF67	12	1	1	1	0	0	0	1	0	0	1	0
PgERF68	4	4	0	1	0	0	1	1	0	0	0	2
PgERF69	6	6	1	0	0	1	1	0	0	0	1	1
PgERF70	10	3	0	1	2	1	0	0	3	0	0	1
PgERF71	10	8	1	1	0	0	0	0	0	0	1	0
PgERF72	4	4	0	1	0	0	0	1	0	0	0	1
PgERF73	8	0	0	1	1	0	1	0	0	0	0	0
PgERF74	6	5	2	0	1	0	0	0	0	0	0	5
PgERF75	2	3	1	1	3	1	0	0	0	0	0	2
PgERF76	2	12	0	0	0	0	0	0	0	0	0	1
PgERF77	6	8	1	0	0	0	0	0	1	0	0	0
PgERF78	10	9	0	0	2	1	2	0	1	0	0	0
PgERF79	4	4	1	0	0	1	0	0	0	0	0	2
PgERF80	4	7	0	0	1	0	1	0	1	0	0	1
PgERF81	10	3	1	1	1	1	1	0	0	0	0	0
PgERF82	0	5	0	0	1	0	0	0	0	0	0	3
PgERF83	2	0	0	0	0	0	0	0	0	0	0	2
PgERF84	10	6	0	0	0	0	2	0	0	0	0	2
PgERF85	10	4	1	1	2	0	0	0	0	0	0	1
PgERF86	12	7	0	0	0	0	0	0	0	0	0	1
PgERF87	2	1	0	1	0	0	0	0	3	0	0	1
PgERF88*	10	12	1	3	1	0	0	0	2	0	0	0
PgERF89	6	9	1	2	1	0	0	0	2	0	2	2
PgERF90	20	0	1	2	0	0	0	0	0	0	0	3
PgERF91	8	2	0	1	0	0	0	0	0	0	0	2
PgERF92	2	4	0	0	2	1	0	0	1	0	0	4
PgERF93	2	3	0	1	2	0	0	0	3	0	0	1
PgERF94	4	3	1	0	1	0	1	0	1	0	0	3
PgERF95	8	2	0	0	2	0	0	0	1	0	0	5
PgERF96	8	2	0	3	0	1	0	0	0	0	0	2
PgERF97	2	8	1	1	0	1	0	0	0	0	0	2
PgERF98	8	8	0	1	0	0	0	0	2	0	0	6
PgERF99	14	3	0	0	3	0	1	0	1	0	0	2
PgERF100	10	1	2	2	1	1	1	0	1	0	0	1
PgERF101	6	2	0	0	1	1	0	1	1	0	0	1
PgERF102	8	13	1	2	0	0	0	0	1	0	0	3
PgERF103	8	14	0	0	2	0	0	0	1	0	0	0
PgERF104*	6	1	0	0	2	0	0	0	0	0	0	0
PgERF105	10	9	0	1	2	0	1	0	0	0	0	1
PgERF106	4	5	0	0	0	1	0	1	1	0	0	0
PgERF107	4	2	0	1	0	0	0	0	3	0	0	6
PgERF108	10	5	1	1	2	1	2	0	2	0	0	0
PgERF109	6	3	0	2	1	0	0	0	2	0	0	3
PgERF110	8	6	2	2	0	2	1	0	5	0	0	2
PgERF111	4	4	1	1	1	0	0	0	1	0	0	0
PgERF112	4	3	0	1	3	0	0	0	0	0	1	2
PgERF113	6	4	1	1	3	0	0	0	1	0	0	2
PgERF114	2	2	0	1	2	0	1	0	0	0	0	4
PgERF115	0	1	0	1	1	0	1	0	1	0	0	3
PgERF116	6	5	0	1	2	0	2	0	1	0	1	3
PgERF117	12	5	1	1	0	2	0	0	2	0	0	1
PgERF118	8	2	1	0	0	0	1	0	1	0	0	2
PgERF119	12	5	2	1	0	2	0	1	2	1	0	0
PgERF120	4	1	0	0	1	0	0	0	1	0	0	1
PgERF121	2	5	0	0	0	3	0	0	0	0	0	1
PgERF122	10	2	1	2	0	1	0	1	0	0	0	4
PgERF123	2	1	1	2	1	0	0	0	1	0	0	2
PgERF124	4	7	0	1	0	0	2	0	0	0	1	2
PgERF125	8	1	0	2	1	1	1	0	1	0	0	1
PgERF126	12	9	0	1	1	0	2	1	3	0	0	3
PgERF127	6	7	0	3	0	1	0	0	0	0	0	1
PgERF128	4	3	0	1	0	1	0	0	2	0	0	2
PgERF129	6	11	0	0	3	0	0	0	0	0	1	2
PgERF130	0	0	0	0	0	0	0	0	0	0	0	0
PgERF131*	0	0	0	0	0	0	0	0	1	0	0	3
PgERF132	0	2	0	2	0	0	0	0	1	0	0	4
PgERF133	6	8	0	2	0	0	0	0	3	0	0	0
PgERF134	6	4	0	0	1	0	0	0	0	1	0	1
PgERF135	2	3	1	2	0	0	0	0	0	0	0	0
PgERF136	12	3	0	0	4	1	2	1	0	0	0	2
PgERF137	8	4	0	0	1	0	1	0	0	0	0	2
PgERF138	2	4	1	0	2	1	0	0	0	0	0	3
PgERF139	8	6	0	0	0	0	1	1	0	0	0	0
PgERF140	4	2	0	1	1	0	0	0	0	0	0	3
PgERF141	8	8	1	1	1	0	1	0	1	0	0	4
PgERF142	12	8	0	1	0	0	0	0	1	0	1	3
PgERF143	4	3	1	2	1	0	0	0	1	0	0	0
PgERF144	8	9	1	1	0	0	0	0	0	0	0	2
PgERF145	2	2	2	1	1	0	0	0	1	0	0	0
PgERF146	8	5	0	2	0	0	0	0	0	0	1	1
PgERF147	6	0	0	1	2	0	1	0	0	0	0	1
PgERF148	8	2	0	1	0	0	0	0	1	0	0	2
PgERF149	4	6	0	0	1	0	0	0	2	0	0	1
PgERF150	8	6	0	1	2	0	1	0	1	0	0	2
PgERF151	8	2	0	1	2	1	0	0	0	0	0	2
PgERF152	0	3	0	1	0	0	0	0	1	0	0	1
PgERF153*	10	3	0	0	1	0	0	0	1	0	0	1
PgERF154	6	6	0	2	1	0	0	0	0	0	0	4
PgERF155*	8	2	0	0	1	0	0	0	1	0	0	1
PgERF156	10	6	0	0	1	0	0	0	0	0	0	2
PgERF157	8	2	1	0	0	2	1	0	0	0	0	2
PgERF158	4	3	0	0	1	0	0	0	0	0	0	2
PgERF159	2	6	0	1	0	0	1	0	1	0	0	1
PgERF160	8	2	0	0	0	0	1	0	0	0	0	1
PgERF161	4	1	0	0	2	0	1	0	1	0	0	3
PgERF162	0	3	1	0	0	0	0	1	0	0	0	1
PgERF163	4	1	1	0	0	0	0	0	1	0	0	3
PgERF164	2	2	0	0	0	0	0	0	1	0	1	4
PgERF165	4	2	0	1	0	0	0	1	2	0	0	2
PgERF166	2	2	0	1	0	2	0	0	0	0	1	1
PgERF167	6	2	0	1	0	0	2	0	0	0	0	1
