# Supplementary material for: Genome-Wide Identification and Transcriptional Analysis of AP2/ERF Gene Family in Pearl Millet (Pennisetum glaucum)
Source: Int J Mol Sci. 2024 Feb 20;25(5):2470. doi: 10.3390/ijms25052470 (PMC10930990; doi:10.3390/ijms25052470)
Supplement: Supplementary file 1 [file ijms-25-02470-s001.zip › Table S6. Raw data for transcriptomic analysis of PgERF family in different tissues.xlsx]

## Sheet: Sheet1
target_id		catlog	FW_F	FW_L	FW_S	HAI24_G	HAI24_R	HAI36_G	HAI36_R	HAI48_G	HAI48_R	HI_L	HI_SP	HI_ST	seed	SI_L	SI_S	SI_SD	T3LF_L	T3LF_R	T5LF_L	T5LF_R	TL_L	TL_M	TL_R	TL_S	HAI0
PMA1G02005.1	PgERF2	multitissue	9.942	24.08	16.649	1.613	0.396	1.636	3.721	14.564	4.251	13.181	12.311	22.189	0.297	25.005	11.272	2.634	9.074	5.182	8.893	6.235	12.532	4.025	4.642	27.772	1.021
PMA1G04037.1	PgERF7	multitissue	61.87	93.94	82.426	9.632	13.864	17.22	40.48	20.584	27.785	91.247	88.341	93.607	57.797	95.378	63.159	23.711	32.226	43.676	50.054	71.339	35.833	19.338	58.244	48.344	672.142
PMA1G00070.1	PgERF1	multitissue	0.011	0.076	0	0	0	0	0	0	0.048	0	0	0	0	0	0	0	0	0	0	0	0.058	0	0	0	0
PMA1G02214.1	PgERF5	multitissue	0.007	0	0	0	0	0	0	0	0	0	0	0	0	0	0	0.333	0	0.007	0	0	0	0	0	0	0
PMA1G02062.1	PgERF3	multitissue	3.294	0.047	0.067	19.662	11.83	14.434	2.73	26.934	0.932	5.796	0.141	0.689	0.053	0.087	0.176	0.054	0.081	0.372	0	0.791	35.039	1.601	15.086	120.858	96.595
PMA1G02294.1	PgERF6	multitissue	2.229	3.585	8.047	0.322	0.314	0.129	0.684	1.198	1.138	1.174	23.772	5.477	0.251	4.938	1.991	1.417	0.93	1.158	1.531	3.218	3.951	0.793	5.094	3.84	0.779
PMA1G02203.1	PgERF4	multitissue	0	0	0	0.241	0	0.11	0.008	0.011	0	0	0	0	0	0	0	0	0	0	0	0	0	0	0.075	0	0.028
PMA1G04789.1	PgERF12	multitissue	44.159	0.019	0.062	1.62	1.622	1.397	1.83	2.843	1.201	0.062	1.952	0.842	29.069	0.006	0.627	7.5	0.024	0.815	0.067	0.918	0.383	0.074	0.961	30.57	109.112
PMA1G04328.1	PgERF10	multitissue	0.612	0.296	3.289	19.42	9.353	3.994	3.569	7.612	3.323	0.182	3.052	10.612	9.407	0.37	1.63	22.707	8.042	6.038	0.248	1.233	0.328	17.714	2.365	10.077	3.474
PMA1G05194.1	PgERF14	multitissue	0	0	0	0.133	0.022	0.038	0.01	0.028	0	0	0.012	0.233	0	0.031	0	0	0.061	0.136	0.713	0.097	0.375	0.124	0.116	0	0
PMA1G04072.1	PgERF8	multitissue	0.026	0	0	0.026	0.267	0	0.101	0	0.053	0	0.008	0	2.139	0	0.006	2.952	0	0	0	0.016	0	0.013	0	0	33.378
PMA1G04158.1	PgERF9	multitissue	10.484	0.372	5.459	72.7	27.787	23.846	12.153	31.407	12.16	1.014	24.49	27.464	16.957	0.418	2.396	25.275	12.322	48.901	0.998	92.038	1.633	26.222	84.572	27.441	31.586
PMA1G05110.1	PgERF13	multitissue	0.468	0.024	0.02	0.537	0.668	0.306	0.635	0.328	1.205	0.156	0.807	0.079	0.094	0.014	0.437	0.177	0.098	0.472	0.013	0.283	0.053	0.229	0.289	0.025	1.417
PMA1G04649.1	PgERF11	multitissue	0.036	0.012	0	0.513	0.38	1.511	0.356	1.427	0.142	1.285	0.012	0.04	0	0	0.016	0.017	0.011	0.012	0.013	0.394	0.697	0.086	0.169	0.276	0.457
PMA1G06688.1	PgERF21	multitissue	0.014	0	0	0.049	0.132	0	0.045	0	0.012	0	0.037	0	0	0	0	0.01	0	0.014	0	0	0	0	0.01	0	0
PMA1G06080.1	PgERF20	multitissue	45.23	2.496	0.43	9.604	3.591	23.8	5.076	78.518	9.208	9.266	7.386	1.672	0.47	2.011	0.681	0.471	2.103	1.65	2.412	3.485	2.609	0.299	1.431	5.255	3.807
PMA1G05837.1	PgERF18	multitissue	1.16	3.065	1.946	1.99	0.52	4.37	1.406	2.308	0.694	2.913	0.206	6.823	0.035	4.156	1.114	0.083	1.476	1.571	1.655	1.002	1.629	0.183	3.556	0.078	0.568
PMA1G05751.1	PgERF17	multitissue	0.073	0.023	0.004	0.104	0.072	0.142	0.045	0.191	0.073	0.036	0.303	0.01	0.685	0.011	0.039	0.068	0.039	0.051	0.01	0.07	0.033	0.026	0.034	0.077	0.77
PMA1G05340.1	PgERF15	multitissue	0.453	0.405	0.285	4.084	1.7	4.741	1.307	5.207	2.477	0.15	7.708	1.499	0.707	0.187	0.63	1.298	1.139	1.169	0.272	0.509	0.571	1.967	1.781	5.225	1.475
PMA1G06014.1	PgERF19	multitissue	0	0	0	0	4.38	0	2.541	0	1.427	0	0	0	0.113	0	0	0.159	0	0.647	0	0.77	0	0	0.512	0	2.67
PMA1G05341.1	PgERF16	multitissue	30.551	10.882	13.364	97.63	53.901	138.334	33.748	146.639	48.713	44.703	22.808	21.382	9.739	10.164	14.754	16.134	15.939	29.795	8.003	39.503	56.961	24.242	84.597	204.757	25.881
PMA2G00760.1	PgERF27	multitissue	28.77	20.813	13.701	16.79	20.263	26.828	17.405	27.282	19.57	31.154	24.556	27.764	13.103	19.056	9.554	14.661	10.125	13.101	11.849	12.862	12.175	7.656	10.619	15.617	48.685
PMA2G00918.1	PgERF28	multitissue	2.519	3.719	3.304	2.395	0.112	7.408	0.354	12.16	0.522	1.052	15.25	6.356	0.642	3.119	0.868	1.044	18.631	0.958	1.996	1.973	2.99	4.767	1.745	5.095	1.151
PMA1G07737.1	PgERF23	multitissue	4.192	0.115	0.094	1.255	0.703	1.588	1.867	5.132	0.985	0.177	0.269	0.076	0.225	0.142	0.147	0.114	0.086	0.83	0.154	0.344	0.061	0.056	0.693	0.126	0.48
PMA1G07985.1	PgERF24	multitissue	1.673	0.554	0.973	1.682	11.035	1.096	5.013	9.412	6.047	0.428	4.08	1.471	0.718	0.658	0.371	4.24	13.993	11.674	0.4	5.387	0.547	3.759	2.8	1.825	1.861
PMA1G06985.1	PgERF22	multitissue	0.926	27.73	16.871	24.945	89.063	42.415	215.78	77.081	145.165	29.898	0.675	11.42	4.036	36.513	3.355	3.493	28.653	125.17	54.435	99.475	31.863	5.588	69.887	4.717	43.723
PMA2G00330.1	PgERF25	multitissue	16.783	10.954	20.526	22.561	23.508	33.076	25.605	49.782	27.48	20.776	25.129	23.309	13.246	9.511	20.283	6.275	9.833	15.649	13.739	19.131	27.777	10.475	19.551	51.606	88.285
PMA2G00554.1	PgERF26	multitissue	4.642	9.762	11.421	7.005	4.518	4.333	3.931	6.342	5.022	10.158	7.618	12.227	2.091	9.127	6.135	5.987	3.299	3.898	3.857	5.346	1.787	7.605	11.798	12.45	11.956
PMA2G01298.1	PgERF30	multitissue	0.926	0.537	0.296	6.064	8.819	8.889	16.188	10.959	15.225	0.825	2.17	0.716	0.92	0.533	0.13	0.112	2.043	9.347	1.8	8.733	3.302	1.356	6.656	6.212	1.202
PMA2G01297.1	PgERF29	multitissue	0.564	0.151	0.15	1.033	4.221	1.989	7.294	2.234	9.09	0.311	1.376	1.68	0	0.155	0.071	0	3.148	16.208	7.716	16.083	9.25	3.482	7.81	5.113	0.062
PMA2G03110.1	PgERF35	multitissue	0	0	0	0.031	0.02	0.061	0.028	0.018	0	0	0	0	0	0	0	0.008	0	0	0	0.01	0.127	0.009	0	0.897	0.543
PMA2G02824.1	PgERF31	multitissue	22.912	24.434	45.112	2.508	98.253	5.691	100.679	18.088	128.701	37.53	15.003	54.992	1.295	17.425	83.651	2.272	2.807	38.652	10.694	44.388	23.44	4.118	103.829	65.683	17.21
PMA2G03106.1	PgERF33	multitissue	0.011	0	0	0	0	0	0	0	0	0.032	0.021	0.087	0	0	0	0	0	0	0	0	0.121	0.071	0.008	3.173	0.102
PMA2G02972.1	PgERF32	multitissue	2.731	0.128	0.289	3.018	10.032	1.785	12.662	1.065	16.315	0.025	1.687	0.43	0.086	0	0.298	0.334	0.711	3.9	0.262	2.452	6.107	2.927	15.383	1.442	0.73
PMA2G03107.1	PgERF34	multitissue	11.237	0	0	0	0	0.038	0	0.01	0	0.058	1.698	0	0	0	0	0.01	0	0	0	0	0	0.011	0	0.104	0
PMA2G03501.1	PgERF39	multitissue	0.123	0	0	0.031	0.006	0.016	0.018	0	0.017	0	0.11	0	0	0	0	0	0	0.032	0	0	0	0.011	0.034	0	0.04
PMA2G03449.1	PgERF38	multitissue	17.661	61.658	122.225	47.084	9.49	49.152	16.803	105.365	22.133	67.668	18.715	142.293	146.756	48.187	46.171	116.325	10.729	22.769	22.884	42.817	20.874	9.161	57.303	54.755	134.468
PMA2G03111.1	PgERF36	multitissue	0.012	0	0	0	0	0	0	0	0	0.035	0.177	0	0	0	0	0	0	0	0	0	0	0	0	0	0.023
PMA2G03169.1	PgERF37	multitissue	22.637	13.579	59.085	24.839	19.43	21.173	22.796	25.696	36.228	21.329	15.442	62.203	14.537	14.849	24.995	33.547	13.453	22.927	6.061	37.308	9.06	15.589	51.45	35.829	50.091
PMA2G03683.1	PgERF40	multitissue	0.147	0	0	0	0	0.029	0.025	0.069	0	0.003	0.146	0	0.008	0	0	0.009	0.029	0.007	0	0.012	0.011	0.003	0.066	0.012	0
PMA2G03731.1	PgERF41	multitissue	0.035	0.011	0.011	0	0.007	0.008	0.005	0.011	0.004	0.004	0	0.013	0.015	0.007	0	0.003	0.019	0.004	0.011	0.022	0.007	0.006	0.001	0.012	0.221
PMA2G04344.1	PgERF42	multitissue	0.007	0	0	0	0.019	0.012	0.007	0.008	0.303	0	0.014	0	0	0	0	0	0	0.106	0	1.95	0	0	0.565	0.042	0.007
PMA3G00352.1	PgERF48	multitissue	6.279	3.739	2.947	0.568	0.175	0.552	0.096	0.661	0.105	2.033	5.575	1.53	0.981	12.76	1.162	0.458	2.093	0.457	2.707	1.063	3.041	0.328	0.266	0.419	2.476
PMA3G00363.1	PgERF49	multitissue	0.179	0.076	0.145	4.523	12.581	1.931	5.668	4.437	4.945	0.036	0.814	11.887	29.323	0.3	0.054	55.93	4.322	12.482	0.014	1.589	0.029	5.464	4.297	3.053	99.797
PMA2G05643.1	PgERF44	multitissue	0.004	0.014	0.072	0	0.039	0	0.14	0	0.267	0.057	0.008	0.04	0	0.093	0	0.003	0.009	0.396	0.087	0.243	0.037	0.014	0.408	0	0.008
PMA2G04508.1	PgERF43	multitissue	0	0	0	0	0	0	0	0	0	0	0	0	0	0	0	0	0	0	0	0	0	0	0	0	0
PMA2G07260.1	PgERF46	multitissue	43.001	66.012	83.856	27.323	16.565	29.073	39.254	39.7	31.115	58.091	84.435	123.725	58.33	65.548	60.921	44.881	35.075	28.334	22.858	47.355	29.666	39.488	58.973	124.207	63.428
PMA2G06799.1	PgERF45	multitissue	0.036	0	0.002	1.801	0.056	0.771	0.056	0.736	0.057	0	0.423	1.87	0.204	0	0	0.463	0.981	0.005	0	0	0.003	3.649	0	0.542	0.131
PMA2G07285.1	PgERF47	multitissue	4.327	7.043	21.175	8.537	8.495	11.906	18.841	22.097	13.705	6.183	6.05	26.561	1.075	7.341	4.887	1.901	8.552	14.549	7.072	6.83	12.972	8.234	7.42	11.927	1.47
PMA3G01168.1	PgERF54	multitissue	0.078	0.624	1.535	2.196	0.515	0.556	0.392	1.406	0.226	3.047	0.072	1.008	0	1.272	0.503	0.009	2.748	3.729	0.716	10.755	17.573	12.086	6.773	20.611	0.011
PMA3G00794.1	PgERF52	multitissue	114.469	16.897	26.212	61.632	54.295	78.187	47.845	169.427	60.636	93.565	27.237	53.511	19.997	22.481	25.732	20.471	8.362	27.223	25.347	49.439	130.762	18.119	150.738	395.683	162.872
PMA3G01167.1	PgERF53	multitissue	0.312	0.011	0.279	10.855	1.858	9.976	0.402	17.214	4.343	2.698	1.254	2.039	0.02	0.076	1.453	0.064	0.105	0.135	0.082	0.402	51.972	7.06	9.783	132.528	0.57
PMA3G00421.1	PgERF51	multitissue	21.985	16.577	43.357	17.503	11.35	48.114	27.777	58.092	34.308	18.662	19.841	89.522	1.224	19.149	28.797	8.217	13.79	48.269	12.863	77.982	21.114	15.562	78.433	21.695	14.452
PMA3G01383.1	PgERF55	multitissue	5.582	4.668	1.116	4.302	3.535	5.052	5.364	12.327	4.843	6.54	7.312	8.226	0.564	1.905	2.405	2.846	2.622	4.038	2.135	4.968	7.413	5.152	6.318	44.705	2.459
PMA3G01384.1	PgERF56	multitissue	0	0	0	0.614	2.574	0.196	0.175	0.259	0.13	0	0	0.01	0	0	0	0	0.008	0.074	0	0.02	0.033	0.007	0.149	0	0
PMA3G00419.1	PgERF50	multitissue	20.558	9.127	11.195	7.227	5.226	12.182	11.809	25.988	9.961	7.879	13.257	19.788	1.782	6.423	2.706	2.807	10.45	12.577	6.872	28.894	6.883	5.385	21.263	8.308	15.861
PMA3G01385.1	PgERF57	multitissue	0.76	1.956	1.909	0.334	5.253	1.033	6.532	2.396	7.78	2.839	0.365	1.471	0.018	1.029	0	0.109	1.445	3.538	2.719	1.966	4.356	0.895	4.187	1.907	1.131
PMA3G01410.1	PgERF59	multitissue	0.062	0	0.043	0.082	0.206	0.037	0.149	0.027	0.186	0	0.087	0	0	0.013	0	0.153	0	0.012	0.022	0.06	0.023	0	0.059	0	0.108
PMA3G01575.1	PgERF62	multitissue	0.329	0.025	0.03	0.085	0.128	0.079	0.222	0.14	0.345	0.015	0.031	0.037	0.008	0.017	0.736	0.088	0.004	0.705	0.02	0.89	0.011	0.016	1.272	0	0.098
PMA3G01413.1	PgERF61	multitissue	15.634	24.149	38.818	12.236	9.616	17.074	25.9	24.412	14.566	23.482	7.413	33.261	12.802	24.077	23.481	6.434	3.753	17.058	14.818	31.569	25.479	3.989	54.255	37.981	843.496
PMA3G01408.1	PgERF58	multitissue	0.006	0	0	0.012	0.02	0.112	0	0.054	0.037	0.02	0.005	0	0.16	0	0	0.178	0	0	0.013	0	0.032	0	0.008	0.034	0.665
PMA3G01411.1	PgERF60	multitissue	0.111	0.077	0	0.031	0.075	0.014	0.039	0.021	0.017	0.11	0.956	0.014	1.099	0.047	0	2.171	0	0.113	0.054	0.019	0.022	0	0.145	0.234	1.244
PMA3G02633.1	PgERF63	multitissue	0.593	0.057	0.07	1.894	0.146	2.966	0.545	5.953	0.47	0.011	0.838	2.846	0.41	0.072	0.069	0.363	1.08	0.493	0.813	0.236	2.923	0.839	0.112	1.486	1.663
PMA3G03177.1	PgERF65	multitissue	0.118	0	0	0.278	0.611	0.831	0.206	0.237	0.17	0	0.035	0.063	0	0	0.004	0	0.055	1.304	0.011	0.253	0.087	0.082	0.04	0.047	0.006
PMA3G03895.1	PgERF67	multitissue	0.371	0.095	0.289	0.108	0	0.267	0	0.853	0.067	0.036	0.722	0.719	0	0.06	0	0.006	0.088	0.046	0.015	0.142	0.512	0.066	0.274	1.246	0.045
PMA3G03187.1	PgERF66	multitissue	16.486	3.083	1.603	2.2	7.266	1.48	11.393	2.693	13.087	2.589	2.061	1.566	4.786	1.748	5.664	4.934	0.587	5.708	0.738	10.205	1.046	0.478	7.672	1.488	52.839
PMA3G02908.1	PgERF64	multitissue	0.347	0	0	0.127	0.126	0.152	0.014	0.104	0.129	0.094	0.256	0	13.425	0.011	0	0.914	0	0.072	0.01	1.428	0	0.029	0.635	0	596.606
PMA3G05434.1	PgERF69	multitissue	0.447	0	0.007	0.024	2.176	0.321	11.25	0.748	12.614	0.008	0.183	0	0	0	0	0.138	0.008	4.026	0	4.863	0	0	5.448	0.026	0.764
PMA3G05225.1	PgERF68	multitissue	18.676	50.814	29.181	6.927	12.313	18.389	20.293	34.624	23.246	32.158	87.239	25.162	5.902	38.847	8.996	5.162	21.164	31.381	46.789	40.148	41.893	9.089	31.681	22.32	7.415
PMA3G05448.1	PgERF70	multitissue	0	0	0	0	0	0	0.084	0	0.063	0	0.008	0	0	0	0	0	0.026	0.398	0	0.298	0.008	0	0.06	0.017	0.009
PMA3G06672.1	PgERF75	multitissue	3.387	0.616	0.498	1.469	1.031	2.777	0.062	4.376	0.131	4.709	1.366	2.223	0.87	0.953	0.228	1.249	0.272	2.091	1.414	3.755	2.745	0.403	5.124	5.591	13.929
PMA3G06199.1	PgERF72	multitissue	0.029	0.045	0	0.053	0.09	0.056	0.066	0.008	0.33	0.081	0.102	0.091	0.147	0.014	0	0.055	0	0	0.019	0	0	0	0	0	0
PMA3G06823.1	PgERF77	multitissue	1.619	0.968	0.199	3.614	0.928	2.176	0.593	10.067	1.011	1.712	0.247	0.097	2.298	0.567	0.198	5.889	1.104	0.203	0.474	0.111	0.306	0.063	0.107	0.35	22.038
PMA3G06200.1	PgERF73	multitissue	8.892	0.198	0.475	0.452	0.372	0.442	0.289	0.904	0.427	0.815	0.841	0.606	0.769	0.164	0.272	0.577	0.013	0.277	0.145	0.387	1.376	0.266	3.107	2.603	4.891
PMA3G06414.1	PgERF74	multitissue	0.266	0	0	0.017	4.343	0.021	1.621	0.015	1.609	0	0.011	0	0.733	0.002	0.019	3.196	0.034	3.962	0	0.382	0	0	1.033	0	2.271
PMA3G05875.1	PgERF71	multitissue	0.395	0.017	0.216	0.321	0.145	0.696	0.313	0.638	0.015	0	0.841	2.01	0	0.162	0	0	0.071	0.068	0.013	0.017	0.112	0.012	0	0.215	0
PMA3G06819.1	PgERF76	multitissue	1.353	0.895	1.969	2.115	4.067	1.687	5.238	1.921	2.916	2.038	0.398	1.261	0.275	0.982	9.038	0.617	0.374	9.377	0.563	20.359	2.551	0.473	34.053	2.07	16.471
PMA3G06845.1	PgERF80	multitissue	4.669	0.664	1.614	12.46	4.85	16.296	10.809	24.245	14.533	0.854	4.689	4.42	0.451	0.137	0.281	4.982	3.82	8.76	2.792	8.874	7.374	3.75	6.098	7.641	1.562
PMA3G06992.1	PgERF84	multitissue	0.436	0.012	0.099	1.518	1.732	2.061	4.485	3.107	1.969	0.939	0.862	0.755	0.014	0.038	0.55	0.017	0.121	0.506	0.171	0.493	5.232	1.453	1.358	7.628	1.2
PMA3G07691.1	PgERF81	multitissue	115.429	162.703	126.009	8.63	60.834	15.845	84.554	84.887	144.501	137.877	55.4	146.608	2.184	137.235	68.917	4.379	19.647	130.734	68.176	206.817	82.737	12.443	273.689	38.29	20.511
PMA3G06844.1	PgERF79	multitissue	0.16	0	0.155	0.123	1.132	0.626	1.017	1.494	1.625	0	0.083	0.168	0.123	0	0.055	0.025	0.017	2.358	0	0.959	0.097	0.05	1.93	0.463	3.796
PMA3G06993.1	PgERF82	multitissue	0.223	0.021	0.345	1.537	0.791	1.698	0.474	2.375	2.188	0.907	0.434	1.175	0	0.048	0.621	0.014	0.04	0.06	0.041	0.187	9.428	0.649	1.294	19.275	0.398
PMA3G06843.1	PgERF78	multitissue	0.965	0.29	0.688	2.647	8.481	12.686	12.19	19.195	22.669	0.411	1.061	1.216	0.028	0.108	0.033	0.032	1.016	7.725	0.472	5.297	11.778	0.83	4.208	6.597	0.188
PMA3G07650.1	PgERF83	multitissue	66.114	99.737	108.946	42.71	38.741	33.259	58.946	80.839	58.789	104.063	139.383	144.503	25.981	105.915	70.773	58.96	85.813	65.66	55.438	74.506	64.704	66.263	82.913	124.635	67.172
PMA4G01867.1	PgERF90	multitissue	0	0	0.019	0	0	0.017	0	0.024	0	0	0	0	0	0	0	0	0	0	0	0.012	0.01	0	0	0	0.059
PMA4G02858.1	PgERF91	multitissue	31.631	4.549	21.316	224.294	88.409	273.541	29.86	319.606	47.47	88.34	18.298	68.424	62.016	7.406	17.917	27.702	7.281	29.735	13.541	49.179	148.046	32.355	179.214	287.656	212.741
PMA3G07957.1	PgERF88	multitissue	87.481	72.511	134.06	35.097	48.299	24.822	55.782	34.875	51.858	58.509	66.8	53.502	23.825	58.607	105.866	39.793	31.258	84.44	49.446	122.842	45.653	44.974	114.114	35.187	153.416
PMA3G07816.1	PgERF86	multitissue	0.483	0	0.225	2.219	3.175	1.13	2.039	0.976	3.181	0.047	0.257	0.413	0	0.042	0.298	0.284	0.152	1.407	0.058	0.268	0.831	0.237	2.098	0.335	0.572
PMA3G07790.1	PgERF85	multitissue	0.54	0.177	0.038	19.076	4.623	21.266	13.452	30.114	1.833	1.977	0.422	0.255	0.193	0.109	0.082	0.074	0.076	1.266	0.22	1.121	5.521	0.53	2.453	15.062	58.364
PMA3G08083.1	PgERF89	multitissue	1.275	0.018	0.019	0.795	1.086	0.319	0.281	0.375	0.086	0	0.85	3.272	15.495	0.163	0	6.824	0.517	2.43	0.416	1.153	0.886	1.32	3.055	0.3	79.144
PMA3G07934.1	PgERF87	multitissue	0.011	0.046	0.02	1.836	0.792	6.961	0.302	11.627	0.102	0.181	0.032	0.049	0.122	0.011	0.08	0	0.086	0	0	0.12	0.847	0.117	0.112	17.21	0.102
PMA4G04026.1	PgERF98	multitissue	0	0	0	0	0	0	0	0	0	0	0	0	0	0	0	0	0	0	0	0	0	0	0	0	0
PMA4G02859.1	PgERF92	multitissue	12.401	4.136	6.153	171.175	73.317	241.61	32.084	262.77	48.9	47.78	11.603	36.606	58.55	4.039	6.8	18.55	5.303	23.782	12.955	30.517	108.636	24.448	116.433	271.974	194.939
PMA4G03704.1	PgERF96	multitissue	16.787	4.075	21.876	1.923	1.261	2.218	7.27	6.29	9.518	4.77	9.44	27.451	6.605	2.491	7.394	5.328	2.41	3.691	0.931	12.484	1.592	1.119	18.334	8.994	45.928
PMA4G02860.1	PgERF93	multitissue	1.416	0.49	1.453	62.939	30.889	62.981	9.376	70.517	10.868	10.542	1.975	11.36	26.637	0.998	1.269	20.227	0.687	10.361	1.256	8.743	23.664	4.481	64.832	126.616	221.704
PMA4G04025.1	PgERF97	multitissue	0.09	0	0	0	0	0.107	0	0.007	0	0	0	0	0.028	0	0	0.418	0	0.046	0	1.293	0	0	0.235	0	0.292
PMA4G03362.1	PgERF94	multitissue	0	0	0	0	0	0	0	0	0	0	0.064	0	0	0	0	0	0	0.534	0.035	15.825	0	0	25.455	0	0
PMA4G03591.1	PgERF95	multitissue	2.638	0	0.017	0.24	0.017	0.058	0.369	0.025	0.025	0	0.018	0	0.221	0.072	0	0.047	0	0	0	0	0.009	0	0.035	0.026	52.002
PMA4G06182.1	PgERF103	multitissue	0.59	0.272	0.637	0.475	5.075	0.288	2.495	0.941	3.257	0.581	3.804	0.756	0.356	0.238	0.122	3.866	2.245	3.811	0.111	2.01	0.068	0.67	1.641	0.759	0.613
PMA4G06313.1	PgERF104	multitissue	13.815	21.567	29.475	14.851	8.69	8.338	7.97	14.6	8.641	23.455	21.742	35.248	25.261	21.283	26.928	25.542	10.968	12.395	10.644	12.143	11.716	9.515	13.411	27.53	18.158
PMA4G04040.1	PgERF99	multitissue	0.133	0	0	0	0	0	0	0	0.114	0	0.083	0	0.059	0	0.085	0.257	0	0	0	0	0	0	0	0	0.013
PMA4G05927.1	PgERF102	multitissue	3.787	0.079	0.059	3.573	1.308	5.961	4.101	7.28	0.893	0.491	0.472	0.291	2.125	0.147	0.64	0.63	0.068	0.852	0.309	3.193	0.162	0.09	0.5	0.825	44.277
PMA4G04947.1	PgERF100	multitissue	0.011	0	0.015	0.023	0	0.004	0	0	0.051	0	0.015	0	0	0	0.022	0	0	0.038	0	0.176	0	0	0.013	0	0.021
PMA4G05268.1	PgERF101	multitissue	0	0	0.015	0.459	1.934	0.477	1.384	0.664	1.33	0	0	0.015	0	0.014	0	0	0.053	0.274	0.012	0.698	0.347	0.066	0.677	0.174	0.012
PMA5G00289.1	PgERF105	multitissue	0	0	0	0	0	0	0	0.017	0	0.05	0.03	0	0	0	0	0	0	0	0	0	0	0	0	0	0
PMA5G00639.1	PgERF108	multitissue	0.023	0	0.015	0.291	0.035	0.041	0.037	0.053	0.05	0	0.037	0.193	10.025	0.003	0.002	7.793	0.15	0.003	0.003	0.007	0.003	1.03	0.002	0.099	11.12
PMA5G00693.1	PgERF111	multitissue	9.654	2.203	14.818	1.143	8.106	5.397	65.385	0.972	17.617	1.939	3.788	11.866	3.462	4.821	5.211	1.703	0.892	36.586	2.114	65.738	1.633	0.402	41.97	0.845	71.738
PMA5G00691.1	PgERF109	multitissue	4.991	0	0.305	1.048	0.657	1.163	4.261	1.155	2.309	0.067	13.933	0.489	2.629	0.033	0.105	1.901	0.054	10.972	0.007	23.588	0.498	0.191	29.051	0.236	14.27
PMA5G00694.1	PgERF112	multitissue	121.128	173.733	241.299	75.265	45.444	145.376	135.767	157.969	85.616	201.013	56.538	232.619	92.06	191.122	100.302	44.91	38.336	77.814	72.497	132.706	227.349	41.608	168.358	213.804	358.083
PMA5G00380.1	PgERF106	multitissue	0.213	0.092	0	0.078	0	0.108	0	0.093	0	0	1.314	0	0	0.034	0	2.039	0	0	0	0	0	0	0	0.091	0.075
PMA5G00692.1	PgERF110	multitissue	12.481	1.148	11.69	0.44	8.152	1.851	83.878	1.897	57.25	2.659	1.432	8.371	0.055	1.424	0.958	0.303	1.935	77.59	2.92	116.98	4.555	2.498	120.77	6.264	0.419
PMA5G00597.1	PgERF107	multitissue	9.641	0.014	0	1.567	0.106	0.74	0	0.761	0.019	0.034	0.597	0	0.656	0.013	0.029	0.051	1.213	0.039	0	0	0	1.138	0.011	0.04	1.631
PMA5G03000.1	PgERF118	multitissue	7.758	0.678	0.625	9.589	8.638	14.379	4.357	21.369	4.014	1.857	16.395	3.052	7.764	0.552	0.039	11.778	8.612	7.82	1.863	4.085	8.141	6.906	5.58	30.366	27.927
PMA5G03036.1	PgERF119	multitissue	2.393	16.689	14.053	12.624	2.69	23.111	2.933	18.38	2.518	35.005	1.122	15.894	37.106	23.909	6.185	30.251	2.868	0.742	11.547	2.611	56.815	6.26	12.091	32.775	125.035
PMA5G00776.1	PgERF113	multitissue	18.21	0.794	4.196	10.951	4.136	24.076	0.947	32.356	9.113	6.038	11.911	6.88	0.075	1.394	1.274	0.075	0.638	3.932	1.16	8.875	5.169	0.781	8.763	10.537	0.315
PMA5G00889.1	PgERF114	multitissue	0.096	0.687	0.234	0.87	1.13	0.891	2.156	0.298	0.708	0.594	0.31	3.427	0.104	0.4	0.344	0.079	0.056	8.466	0.219	10.108	0.122	0.135	16.324	0.018	4.672
PMA5G01338.1	PgERF116	multitissue	0.2	0.129	2.653	4.28	12.138	2.728	2.097	1.477	1.557	0.148	0.528	2.345	0.598	0.111	2.146	0.128	0.718	3.187	0.177	2.381	0.415	0.494	1.518	0.567	16.517
PMA5G01084.1	PgERF115	multitissue	0.096	0.003	0.005	2.073	0.261	1.289	0.293	1.095	0.146	0.006	0.33	2.724	0.044	0	0	0.24	2.003	0.717	0	0.111	0	3.349	0.112	2.367	0.233
PMA5G01722.1	PgERF117	multitissue	0.786	0.004	0.537	0.126	0.351	0.007	0.077	0.048	0.101	0	1.057	1.725	1.306	0.015	1.084	4.593	0.081	0.711	0	0.058	0.024	0.057	0.233	0.161	1.649
PMA5G04413.1	PgERF124	multitissue	0.59	0.023	0.295	1.163	0.093	0.346	0.338	0.471	0.171	0	5.868	1.917	0.022	0.021	0	0.037	13.922	0.23	0	0.754	0.746	8.363	0.238	0.554	0.08
PMA5G04246.1	PgERF123	multitissue	0.276	0.004	0.004	0.258	3.304	0.023	1.113	0.045	1.076	0	0.196	0.051	1.058	0	0	2.167	0.125	8.405	0	0.69	0.015	0.003	5.056	0	13.15
PMA5G03935.1	PgERF121	multitissue	36.347	29.631	38.138	8.229	18.126	11.919	28.008	22.526	26.932	21.366	42.23	42.685	17.789	19.729	20.816	11.172	17.874	24.207	16.434	26.92	14.906	17.284	27.736	19.789	121.837
PMA5G03040.1	PgERF120	multitissue	2.109	1.922	2.179	0.799	5.002	0.617	3.385	1.569	4.348	1.528	15.307	3.176	0.145	2.543	1.426	1.4	4.442	4.659	1.026	7.09	0.826	2.201	4.393	3.517	0.646
PMA5G04454.1	PgERF126	multitissue	0.123	0	0	0	0	0	0	0.071	0	0	0.06	0	0.061	0	0	1.077	0	0	0	0	0	0	0	0	0.051
PMA5G04108.1	PgERF122	multitissue	0	0	0	0	0	0	0	0	0	0.008	0.076	0	0	0	0	0.009	0	0	0	0	0	0	0	0	0.006
PMA5G04450.1	PgERF125	multitissue	0.045	0	0	0	0	0	0	0	0	0	0	0	0	0	0	0	0	0	0	0	0	0	0	0	0
PMA5G04745.1	PgERF127	multitissue	6.577	0.103	0.064	7.914	0.862	6.323	0.323	12.223	1.133	0	35.269	2.086	0.02	0	0	0.43	19.511	0.551	0.011	0.341	0.633	3.115	0.356	1.368	1.334
PMA6G00114.1	PgERF129	multitissue	0.339	0.042	0.362	1.977	5.439	2.813	4.22	2.125	2.513	0.057	1.206	2.399	1.881	0.759	0.103	2.357	7.794	4.21	1.229	0.96	0.588	8.392	1.132	2.517	24.401
PMA6G00313.1	PgERF130	multitissue	2.139	2.727	1.401	1.953	12	4.721	33.668	17.073	29.397	3.89	2.61	4.221	14.876	1.178	0.209	3.34	1.649	2.913	3.445	2.354	2.991	0.646	0.968	26.444	35.915
PMA6G01014.1	PgERF133	multitissue	0.014	0	0	0.023	0.018	0	0	0.016	0	0	0.15	0	0	0	0	0	0	0.005	0.012	0	0	0.073	0.005	0.015	0.014
PMA6G01010.1	PgERF132	multitissue	0.665	3.802	1.695	2.609	0.124	2.774	0.856	4.218	0.345	1.544	0.122	7.979	0.046	3.268	0.679	0.102	11.941	10.787	9.513	9.777	9.433	13.425	36.926	5.534	0.172
PMA6G00656.1	PgERF131	multitissue	4.108	10.306	11.439	6.396	3.929	2.333	6.099	7.742	4.832	8.27	7.805	12.888	1.263	8.987	5.971	13.274	7.578	8.471	7.099	12.383	8.142	6.684	11.099	12.221	11.641
PMA5G05518.1	PgERF128	multitissue	0.142	0	0	0	0.056	0	0	0	0.067	0	0	0	0	0	0	0	0	2.414	0	17.677	0	0	13.039	0	0
PMA6G02112.1	PgERF134	multitissue	2.13	0.225	0.409	5.12	1.835	4.603	3.414	1.056	1.487	0.26	2.649	3.993	7.983	0.032	0.093	13.822	0.686	3.902	0.101	6.953	1.284	1.685	18.08	3.442	227.676
PMA6G05560.1	PgERF138	multitissue	38.159	22.984	40.516	104.124	55.501	124.261	27.126	149.427	35.071	43.652	62.216	61.387	63.37	38.219	18.364	36.109	31.23	41.063	25.324	55.944	68.337	37.556	108.767	133.361	105.396
PMA6G05147.1	PgERF137	multitissue	21.711	19.709	16.763	4.885	25.604	10.168	56.423	22.997	75.26	28.201	3.963	13.418	19.76	4.758	39.344	3.46	0.736	29.657	5.198	32.562	11.933	2.006	29.221	9.108	313.23
PMA6G05709.1	PgERF140	multitissue	0.184	0.008	0.247	0.225	0.165	0.12	0.019	0.928	0.014	0.038	0.657	0.517	0.181	0.031	0.077	0.519	0.122	0.063	0	0	0	0.034	0.005	0.147	0.235
PMA6G05562.1	PgERF139	multitissue	1.998	0.172	1.046	1.988	0.907	1.087	0.603	1.391	0.976	0.082	2.156	1.662	0.582	0.293	0.676	1.045	0.118	1.336	0	1.106	0.166	0.212	1.049	2.431	4.407
PMA6G04531.1	PgERF136	multitissue	20.906	18.445	6.438	23.372	8.535	21.578	10.102	31.419	6.945	13.852	3.032	17.726	3.532	13.543	2.15	1.793	2.058	4.514	9.782	3.666	16.333	2.916	7.17	15.787	12.194
PMA6G04174.1	PgERF135	multitissue	0.059	0	0.043	1.499	10.425	1.545	6.278	0.94	4.766	0	0.563	0.219	3.691	0.013	0.009	4.086	4.655	3.926	0	0.439	0.006	8.749	1.475	2.127	25.447
PMA7G00930.1	PgERF147	multitissue	1.049	1.198	2.249	0.305	0.35	0.419	0.711	0.561	0.63	1.289	2.067	2.116	0.405	1.445	1.548	0.165	0.308	0.313	0.544	0.543	0.055	0.295	0.228	1.4	0.601
PMA7G00587.1	PgERF146	multitissue	0.293	0.241	0.029	0.415	4.832	0.482	17.699	0.344	13.651	0.234	0.439	0.186	0.012	0.644	0.084	0.032	3.378	34.475	0.353	66.794	0.11	3.443	58.375	0.444	0.411
PMA6G06245.1	PgERF141	multitissue	6.309	1.448	13.758	1.988	0.521	3.014	1.703	4.675	1.138	2.667	0.644	3.424	52.274	0.64	16.231	12.981	0.318	0.995	0.861	1.507	2.639	0.605	1.065	3.14	342.536
PMA7G00034.1	PgERF144	multitissue	0.208	0.033	0.009	0.753	1.38	0.205	2.104	0.273	1.609	0.066	0.04	0.105	0.098	0	0.165	0.259	0	2.985	0.011	1.914	0.338	0.065	15.898	1.05	9.855
PMA7G00084.1	PgERF145	multitissue	0	0	0	0.004	0.006	0	0.057	0.005	0.081	0	0	0	0	0	0	0	0.006	2.278	0	0.116	0.018	0	1.69	0.007	0.033
PMA6G06408.1	PgERF142	multitissue	6.67	0.03	0.243	0.483	0.18	1.692	0.373	0.831	0.233	0.339	0.089	0.296	0.024	0.033	0.137	0	0.026	0.091	0.051	1.37	2.181	0.292	0.294	1.431	2.074
PMA6G06538.1	PgERF143	multitissue	0.052	0	0.009	0.016	4.443	0.004	2.289	0	1.715	0.002	0.043	0.003	0.194	0.003	0.022	0.292	0.036	6.23	0	0.435	0	0	3.265	0	3.396
PMA7G02345.1	PgERF154	multitissue	1.624	0.196	0.554	0.123	0.639	0.122	0.986	0.252	0.873	0.238	5.926	0.135	0.029	0.078	1.229	0.548	0.021	0.318	0.52	1.31	0.228	0.054	2.77	0.57	0.007
PMA7G02217.1	PgERF150	multitissue	0.697	0.849	0.669	7.883	7.259	16.771	16.469	17.817	2.288	6.251	1.872	1.913	13.797	0.775	2.907	1.292	0.356	4.372	1.02	4.687	19.155	3.243	22.49	63.124	637.305
PMA7G02224.1	PgERF153	multitissue	0.232	0.042	0	4.208	1.964	4.494	1.19	5.226	0.422	2.042	2.08	1.744	0.515	0.08	0.258	0.096	0.016	0.045	0	0.08	12.721	1.433	6.525	100.665	223.5
PMA7G02214.1	PgERF149	multitissue	0.172	0.495	0.045	0	0	0	0	0	0	0.424	0	0.886	0.026	0.681	0.039	0.053	0.048	0.015	0.161	0.02	0.336	0	0	0	0.153
PMA7G02218.1	PgERF151	multitissue	1.977	1.352	2.822	6.277	6.671	16.896	5.273	8.482	1.621	47.89	9.855	11.13	66.76	4.831	4.131	7.69	1.387	1.786	3.92	2.84	34.401	5.748	38.382	77.142	2029.09
PMA7G02223.1	PgERF152	multitissue	0.461	2.154	2.372	0.195	0.159	1.359	0.406	0.155	0.071	11.187	0.547	1.143	0.176	6.701	1.515	0.054	0.711	0.105	3.137	0.288	5.003	0.847	1.997	14.469	68.385
PMA7G01120.1	PgERF148	multitissue	0	0	0	0	0	0	0	0	0	0	0	0	0	0	0	0	0	0	0	0	0	0	0	0	0.026
PMA7G03141.1	PgERF155	multitissue	138.881	343.562	424.231	31.028	6.107	41.732	38.898	41.263	36.129	176.651	49.865	221.897	13.487	300.457	60.572	21.471	37.584	150.787	130.93	217.552	121.089	45.574	292.26	118.442	17.727
PMA7G03655.1	PgERF157	multitissue	89.336	100.724	84.393	20.439	102.059	19.227	62.615	39.248	76.857	112.756	134.246	104.101	21.328	113.223	27.524	36.029	102.689	75.831	54.699	79.772	53.953	100.868	76.773	123.744	142.592
PMA7G03180.1	PgERF156	multitissue	3.393	2.203	3.025	1.649	0.353	1.931	0.167	9.15	0.182	1.27	19.447	1.946	0.074	1.171	0.472	0.131	14.027	0.282	1.278	0.143	7.339	5.83	0.207	5.231	0.061
PMA7G04702.1	PgERF159	multitissue	0	0	0.053	0	0	0	0.027	0	1.197	0	0	0.346	0	0	0	0	0	0.115	0	1.044	0.056	0	1.535	0	0.373
PMA7G05600.1	PgERF161	multitissue	5.537	16.411	14.175	7.237	8.525	4.94	8.389	2.807	6.091	7.358	5.516	20.025	2.687	18.981	3.931	8.339	8.637	22.875	10.438	11.234	6.592	5.583	10.035	6.019	4.004
PMA7G05111.1	PgERF160	multitissue	0.009	0	0.152	0.006	0.03	0.102	0.072	0.066	0.065	0.006	0.008	0.059	0.05	0	0	0.033	0.009	0.346	0	0.239	0	0.06	0.159	0.022	2.391
PMA7G04697.1	PgERF158	multitissue	9.732	2.514	4.767	0.309	1.322	0.956	0.735	0.657	1.244	3.108	0.341	2.8	2.603	4.047	1.324	0.799	0.627	1.891	1.137	3.066	0.473	0.146	2.956	0.046	161.362
PMA7G05913.1	PgERF166	multitissue	0	0	0	0	0	0	0	0	0	0	0	0	0	0	0	0	0	0.039	0	0	0	0	0.023	0	0
PMA7G06728.1	PgERF167	multitissue	0.341	0.091	0.207	2.681	0.236	1.106	0.09	1.482	0.112	0	1.369	6.972	0.085	0.063	0.032	0.362	3.478	0.009	0.032	0.133	0.099	11.172	0.106	2.336	0.326
PMA7G05789.1	PgERF163	multitissue	0	0	0	0	0	0.007	0.014	0	0.015	0	0	0	0.032	0	0	0.067	0	0	0	0	0.007	0.006	0.031	0	0.008
PMA7G05848.1	PgERF164	multitissue	0.319	0.906	0.988	0.158	7.269	0	10.744	0.586	15.257	0.362	0.313	2.426	0.169	1.212	0.18	1.322	1.049	1.137	0.768	1.042	0.613	1.13	1.048	0.92	0.305
PMA7G05911.1	PgERF165	multitissue	0	0	0	0	0	0	0	0	0	0	0	0	0	0	0	0	0	0	0	0	0	0	0	0	0
PMA7G05784.1	PgERF162	multitissue	0	0	0	0	0	0.006	0	0.006	0	0	0.007	0	0	0	0	0.033	0	0	0	0	0	0	0	0	0
