# Supplementary material for: Genome-Wide Identification and Transcriptional Analysis of AP2/ERF Gene Family in Pearl Millet (Pennisetum glaucum)
Source: Int J Mol Sci. 2024 Feb 20;25(5):2470. doi: 10.3390/ijms25052470 (PMC10930990; doi:10.3390/ijms25052470)
Supplement: Supplementary file 1 [file ijms-25-02470-s001.zip › Table S7. Raw data for transcriptomic analysis of PgERF family under salt, drought or heat stress .xlsx]

## Sheet: Salt-stress
target_id		catlog	S_1hL	S_3hL	S_5hL	S_7hL	S_24hL	S_48hL	S_96hL	S_144hL	S_1hR	S_3hR	S_5hR	S_7hR	S_24hR	S_48hR	S_96hR	S_144hR
PMA1G02005.1	PgERF2	saltstress	21.615	21.727	19.014	24.07	15.686	23.734	19.488	15.501	8.69	12.997	10.785	12.319	16.735	12.204	11.632	9.615
PMA1G04037.1	PgERF7	saltstress	33.381	37.947	43.962	50.434	26.561	27.354	26.519	30.445	45.903	58.104	64.805	55.002	43.232	52.481	36.4	36.651
PMA1G00070.1	PgERF1	saltstress	0.048	0.013	0	0.159	0.039	0	0.036	0	0	0	0	0	0	0.026	0	0
PMA1G02214.1	PgERF5	saltstress	0	0	0	0	0	0	0	0	0.019	0.005	0.007	0.01	0.006	0.005	0.026	0.008
PMA1G02062.1	PgERF3	saltstress	1.86	0.169	1.857	4.079	0.494	0.153	1.962	3.003	1.995	3.536	0.726	5.824	4.572	1.967	1.921	2.943
PMA1G02294.1	PgERF6	saltstress	2.597	3.017	6.288	5.934	1.363	1.978	5.952	3.706	3.156	4.028	3.808	5.397	3.694	4.818	5.428	3.364
PMA1G02203.1	PgERF4	saltstress	0	0	0	0	0	0	0	0	0.092	0.02	0	0.022	0	0.062	0.112	0.072
PMA1G04789.1	PgERF12	saltstress	0.227	0.142	0.34	0.811	0.067	0.117	0.328	0.493	2.39	1.467	1.587	1.927	1.128	0.469	0.598	0.867
PMA1G04328.1	PgERF10	saltstress	0.339	0.281	0.314	0.386	0.235	0.264	0.204	0.247	2.15	4.367	5.209	4.309	4.678	5.776	4.309	5.305
PMA1G05194.1	PgERF14	saltstress	0.014	0	0	0.078	0.1	0	0	0.039	0.042	0.105	0.035	0.029	0	0	0	0.017
PMA1G04072.1	PgERF8	saltstress	0	0	0	0	0	0	0	0	0	0	0.012	0.018	0	0	0	0
PMA1G04158.1	PgERF9	saltstress	0.084	0.104	0.124	0.485	0.196	0.21	0.363	0.981	67.606	29.716	22.816	20.796	22.93	11.657	18.344	34.686
PMA1G05110.1	PgERF13	saltstress	0.398	0.311	0.14	0.242	0.157	0.056	0.097	0.169	1.095	0.793	0.772	0.781	1.401	1.003	0.813	0.583
PMA1G04649.1	PgERF11	saltstress	0.052	0.064	0.48	0.384	0.084	0	0.342	0.408	0.541	0.093	0.042	0.052	0.073	0.028	0	0.121
PMA1G06688.1	PgERF21	saltstress	0	0	0	0	0	0	0	0	0.028	0.012	0	0.054	0.075	0.026	0.097	0.149
PMA1G06080.1	PgERF20	saltstress	5.946	5.598	12.396	12.661	3.929	3.438	9.692	11.327	8.174	7.341	3.527	3.487	6.644	5.178	6.104	5.878
PMA1G05837.1	PgERF18	saltstress	6.689	6.742	5.433	4.64	6.114	6.019	10.598	8.611	14.089	16.643	9.617	10.968	13.466	12.796	12.768	7.813
PMA1G05751.1	PgERF17	saltstress	0.014	0	0	0.006	0	0.007	0.007	0.021	0.026	0.028	0.006	0.031	0.036	0.008	0.042	0.056
PMA1G05340.1	PgERF15	saltstress	0.657	0.2	0.361	1.113	0.5	0.311	0.441	0.707	2.201	1.258	0.698	1.569	1.599	2.159	1.675	0.997
PMA1G06014.1	PgERF19	saltstress	0	0	0	0	0	0	0	0	2.285	1.721	1.619	1.765	1.219	1.192	1.504	1.123
PMA1G05341.1	PgERF16	saltstress	37.914	29.038	26.518	57.891	36.047	27.564	27.988	42.143	116.719	73.141	35.914	61.268	67.395	73.914	72.404	61.878
PMA2G00760.1	PgERF27	saltstress	19.255	19.808	19.682	34.324	19.913	21.605	28.721	20.689	19.159	20.182	18.48	19.786	25.844	26.953	26.4	18.629
PMA2G00918.1	PgERF28	saltstress	2.26	1.344	1.536	1.479	1.427	1.795	2.838	1.856	1.196	1.715	2.388	2.159	1.713	1.838	1.889	2.143
PMA1G07737.1	PgERF23	saltstress	0.16	0.216	0.455	0.757	0.137	0.094	0.126	0.363	2.109	0.665	1.104	1.354	0.793	0.349	0.608	1
PMA1G07985.1	PgERF24	saltstress	0.251	0.352	0.264	0.623	0.07	0.351	0.317	0.321	5.044	9.145	9.966	8.031	9.637	10.192	7.487	10.366
PMA1G06985.1	PgERF22	saltstress	88.255	78.196	72.99	70.516	43.421	55.052	90.398	68.141	120.17	120.724	143.131	102.651	101.455	122.356	84.432	83.437
PMA2G00330.1	PgERF25	saltstress	17.544	14.012	9.916	13.238	17.685	18.153	31.968	28.516	25.686	25.583	18.603	22.529	28.36	27.209	28.966	24.077
PMA2G00554.1	PgERF26	saltstress	3.733	5.688	6.634	8.515	1.778	1.84	4.762	5.82	6.846	7.17	7.348	7.674	6.049	12.074	10.561	7.38
PMA2G01298.1	PgERF30	saltstress	0.467	0.648	1.291	2.377	1.744	1.179	0.583	0.327	8.976	9.585	15.612	18.776	11.454	15.182	8.247	7.537
PMA2G01297.1	PgERF29	saltstress	1.461	1.929	4.728	5.512	4.322	2.854	1.086	1.283	5.391	9.106	10.062	12.327	8.208	11.463	9.315	7.212
PMA2G03110.1	PgERF35	saltstress	0	0	0.034	0.07	0	0	0.057	0	0	0	0.027	0.05	0.011	0	0	0
PMA2G02824.1	PgERF31	saltstress	37.346	39.606	47.086	75.28	13.957	18.966	26.438	31.075	51.629	120.994	87.998	95.726	166.256	188.237	153.665	118.361
PMA2G03106.1	PgERF33	saltstress	0.1	0.017	0.058	0.092	0	0	0.056	0.113	0	0	0	0	0	0	0	0
PMA2G02972.1	PgERF32	saltstress	0.431	0.291	0.302	0.487	0.231	0.333	0.793	0.645	10.183	14.238	9.547	23.871	18.507	15.118	15.603	28.815
PMA2G03107.1	PgERF34	saltstress	0.036	0	0.02	0	0	0	0	0.06	0	0	0	0	0	0	0	0
PMA2G03501.1	PgERF39	saltstress	0	0.009	0	0	0	0	0	0	0.678	0.077	0.07	0.12	0.046	0.013	0.064	0.056
PMA2G03449.1	PgERF38	saltstress	67.374	98.248	62.401	54.766	68.017	85.021	250.565	131.473	112.347	128.902	77.845	84.139	117.598	120.016	167.376	93.934
PMA2G03111.1	PgERF36	saltstress	0	0	0	0	0	0	0	0	0	0	0.033	0	0	0	0	0
PMA2G03169.1	PgERF37	saltstress	6.094	9.107	9.964	15.51	4.688	7.097	9.399	11.975	16.701	18.341	17.854	19.178	23.28	27.108	29.265	38.138
PMA2G03683.1	PgERF40	saltstress	0.028	0	0	0.01	0.01	0.032	0.016	0.039	0	0	0	0	0.008	0	0	0
PMA2G03731.1	PgERF41	saltstress	0.02	0.004	0.011	0.031	0.019	0.014	0	0.011	0.248	0.297	0.376	0.268	0.178	0.371	0.282	0.545
PMA2G04344.1	PgERF42	saltstress	0	0	0	0	0.013	0	0	0.054	0.044	0.153	0.008	0	0.168	0.396	0.314	0.295
PMA3G00352.1	PgERF48	saltstress	3.936	6.45	2.029	1.581	4.797	9.011	19.762	11.671	0.121	0.275	0.398	0.242	0.206	0.126	0.206	0.444
PMA3G00363.1	PgERF49	saltstress	0.047	0.075	0.051	0.187	0.087	0.018	0.034	0.005	6.56	11.773	12.53	12.454	10.65	13.464	9.254	9.423
PMA2G05643.1	PgERF44	saltstress	0.053	0.062	0.042	0.13	0.044	0.027	0.052	0.077	0.533	0.379	0.5	0.276	0.299	0.576	0.359	0.504
PMA2G04508.1	PgERF43	saltstress	0	0	0	0	0	0	0	0	0	0	0	0	0	0	0	0
PMA2G07260.1	PgERF46	saltstress	37.933	38.049	43.477	60.343	32.359	29.662	36.402	36.854	68.725	48.969	57.416	56.545	51.231	67.598	54.999	49.749
PMA2G06799.1	PgERF45	saltstress	0	0	0	0	0	0	0	0.003	0	0	0	0	0	0.005	0	0.004
PMA2G07285.1	PgERF47	saltstress	7.928	4.989	3.756	5.028	5.447	6.922	6.847	6.673	5.557	8.876	10.125	10.325	8.985	11.664	7.829	7.768
PMA3G01168.1	PgERF54	saltstress	0.634	0.821	1.187	2.532	0.61	1.426	3.188	3.221	2.366	5.789	4.058	7.408	5.061	5.74	6.545	5.464
PMA3G00794.1	PgERF52	saltstress	165.283	123.404	83.598	125.273	90.117	128.348	105.184	158.405	134.1	136.427	51.642	109.665	129.854	114.902	116.729	134.357
PMA3G01167.1	PgERF53	saltstress	7.73	1.365	5.882	11.381	3.764	2.715	4.636	5.285	1.11	4.919	0.414	5.663	2.379	1.537	2.07	3.299
PMA3G00421.1	PgERF51	saltstress	59.735	50.484	27.893	36.775	39.929	41.979	135.993	96.328	172.317	149.652	97.371	112.795	138.203	145.095	153.93	107.524
PMA3G01383.1	PgERF55	saltstress	1.92	1.933	2.033	4.657	2.893	3.083	1.382	2.932	3.704	5.289	5.322	7.191	5.311	7.231	6.185	5.855
PMA3G01384.1	PgERF56	saltstress	0	0	0	0	0	0	0	0.054	0.094	0.497	0.567	0.472	0.267	0.428	0.079	0.319
PMA3G00419.1	PgERF50	saltstress	6.633	5.055	5.998	13.289	5.397	7.369	7.169	7.362	16.16	21.882	24.696	27.674	23.473	30.319	17.923	13.749
PMA3G01385.1	PgERF57	saltstress	0.998	0.754	1.021	2.473	3.944	2.737	0.611	1.717	3.406	5.941	7.723	6.915	5.102	5.594	3.459	3.963
PMA3G01410.1	PgERF59	saltstress	0	0	0	0	0	0	0	0.02	0.334	0.265	0.312	0.215	0.188	0.202	0.263	0.178
PMA3G01575.1	PgERF62	saltstress	0.035	0.017	0.045	0.079	0.011	0.025	0.035	0.049	0.337	0.801	0.82	0.724	0.858	1.093	0.885	0.822
PMA3G01413.1	PgERF61	saltstress	74.777	70.328	49.321	39.714	40.128	31.086	95.734	73.641	82.217	68.929	46.518	60.581	83.436	83.222	85.358	64.865
PMA3G01408.1	PgERF58	saltstress	0	0	0.005	0	0	0	0	0.016	0.109	0.033	0	0	0	0.009	0	0.048
PMA3G01411.1	PgERF60	saltstress	0.051	0.114	0.083	0.143	0.074	0.027	0.23	0.113	0.095	0.096	0.078	0.056	0.104	0.114	0.067	0.162
PMA3G02633.1	PgERF63	saltstress	1.269	0.521	0.36	0.326	0.182	0.226	0.481	0.265	1.531	1.74	1.2	1.621	1.07	0.965	0.592	0.177
PMA3G03177.1	PgERF65	saltstress	0	0.011	0	0.02	0	0.034	0	0	0.733	1.104	0.901	1.06	1.191	1.752	1.675	1.794
PMA3G03895.1	PgERF67	saltstress	0.148	0.09	0.019	0.047	0.285	0.291	0.367	0.238	0.051	0.067	0	0.094	0.116	0.421	0.168	0.23
PMA3G03187.1	PgERF66	saltstress	1.884	1.17	1.33	1.337	0.881	1.419	1.886	3.484	4.391	9.01	7.587	8.079	10.365	9.965	10.811	8.768
PMA3G02908.1	PgERF64	saltstress	0.095	0	0.026	0.015	0	0.014	0	0.039	2.538	0.013	0.067	0.027	0.156	0.067	0.202	0.247
PMA3G05434.1	PgERF69	saltstress	0.043	0.048	0.011	0	0	0.016	0	0.023	4.177	1.964	1.58	1.955	2.376	2.166	2.283	3.035
PMA3G05225.1	PgERF68	saltstress	96.93	66.749	48.698	74.937	60.401	90.571	88.833	64.986	20.999	31.452	30.912	37.11	37.608	36.352	30.027	29.189
PMA3G05448.1	PgERF70	saltstress	0	0	0	0	0.01	0.043	0	0	0.52	0.817	0.586	1.039	0.691	0.86	1.084	1.071
PMA3G06672.1	PgERF75	saltstress	0.835	2.006	3.549	2.124	0.372	0.716	1.168	1.629	2.128	9.538	7.464	3.757	6.711	5.662	6.159	4.28
PMA3G06199.1	PgERF72	saltstress	0.019	0	0	0.061	0	0	0.022	0.031	0.126	0.012	0.045	0.015	0.096	0.259	0.074	0.067
PMA3G06823.1	PgERF77	saltstress	1.965	1.958	2.011	2.185	1.069	2.133	3.183	3.12	0.182	0.31	0.436	0.435	0.324	0.338	0.222	0.306
PMA3G06200.1	PgERF73	saltstress	1.026	0.44	0.865	1.271	0.421	0.525	0.729	0.768	0.762	1.315	0.511	1.007	1.004	1.125	1.078	0.957
PMA3G06414.1	PgERF74	saltstress	0.002	0.004	0	0.032	0.008	0	0	0	2.508	4.606	4.858	4.158	4.423	6.284	4.078	4.572
PMA3G05875.1	PgERF71	saltstress	0	0.067	0	0.207	0.119	0	0	0.072	0	0.03	0	0	0	0.032	0	0
PMA3G06819.1	PgERF76	saltstress	1.619	2.389	3.557	2.117	1.211	0.844	2.268	3.45	39.682	22.915	19.153	25.926	24.375	25.537	24.16	32.865
PMA3G06845.1	PgERF80	saltstress	1.979	1.775	1.561	2.926	5.434	7.943	1.772	2.738	3.049	6.105	5.534	6.486	7.45	9.927	6.484	6.28
PMA3G07691.1	PgERF84	saltstress	218.783	227.94	155.548	198.278	132.676	160.991	180.423	160.653	423.791	522.007	358.963	341.53	484.104	550.564	385.105	343.519
PMA3G06992.1	PgERF81	saltstress	0.666	0.2	1.475	1.987	0	0.042	0.487	0.656	1.293	6.306	1.106	7.133	2.723	0.795	1.711	2.773
PMA3G06844.1	PgERF79	saltstress	0.021	0	0	0	0.039	0.013	0.098	0.106	0.68	0.867	0.812	0.573	1.895	1.071	1.84	1.871
PMA3G06993.1	PgERF82	saltstress	2.338	0.26	2.268	2.71	0.268	0.447	1.758	2.408	0.717	1.567	0.22	1.781	1.02	0.516	0.813	0.728
PMA3G06843.1	PgERF78	saltstress	0.539	0.179	0.211	0.458	1.586	1.655	1.739	2.913	0.974	1.009	0.888	1.41	2.419	2.692	3.112	3.359
PMA3G07650.1	PgERF83	saltstress	67.378	56.6	67.068	72.672	44.236	56.59	53.394	62.349	69.365	72.071	75.066	64.163	73.358	60.605	75.569	72.882
PMA4G01867.1	PgERF90	saltstress	0.036	0	0	0	0	0	0	0	0	0	0	0	0	0	0	0
PMA4G02858.1	PgERF91	saltstress	160.567	113.761	107.944	122.391	86.547	64.197	83.087	112.283	148.477	107.649	51.242	79.524	99.016	83.235	86.896	87.253
PMA3G07957.1	PgERF88	saltstress	52.571	57.807	61.239	47.388	38.856	47.397	49.8	58.357	78.795	94.918	97.223	95.01	81.847	102.402	76.707	88.036
PMA3G07816.1	PgERF86	saltstress	0.861	0.361	0.205	0.184	0.43	0.208	0.642	0.36	1.319	2.492	2.051	4.089	4.215	4.277	6.33	4.711
PMA3G07790.1	PgERF85	saltstress	0.638	0.253	0.86	1.351	0.189	0.083	1.123	1.031	4.981	0.982	0.493	1.341	1.174	0.816	1.596	2.098
PMA3G08083.1	PgERF89	saltstress	0.307	2.884	2.5	0.922	0.456	0.683	1.051	0.612	1.012	0.728	0.886	0.868	1.032	1.639	1.427	0.816
PMA3G07934.1	PgERF87	saltstress	0.287	0.425	0.508	0.929	0.076	0.037	0.778	0.402	0.13	0.149	0.107	0.096	0.178	0.067	0.167	0.251
PMA4G04026.1	PgERF98	saltstress	0	0	0	0	0	0	0	0	0	0	0	0	0	0	0	0
PMA4G02859.1	PgERF92	saltstress	80.345	53.842	57.695	72.408	59.765	44.945	50.038	65.346	97.984	63.09	31.163	53.379	60.281	60.85	56.701	60.473
PMA4G03704.1	PgERF96	saltstress	2.405	3.285	2.375	1.848	1.327	1.636	5.86	6.152	5.643	14.969	9.267	12.125	14.9	15.957	19.21	10.591
PMA4G02860.1	PgERF93	saltstress	28.556	13.917	21.412	38.754	13.106	12.614	11.29	15.555	50.553	33.269	16.525	29.397	26.921	24.136	22.801	30.385
PMA4G04025.1	PgERF97	saltstress	0	0	0	0	0	0	0.014	0	0	0.015	0	0	0.026	0.017	0.078	0.107
PMA4G03362.1	PgERF94	saltstress	0	0	0	0	0	0	0	0	0.181	0	0	0.228	0	0	0.255	0.238
PMA4G03591.1	PgERF95	saltstress	0.031	0.042	0.01	0.065	0.029	0	0	0	21.681	1.505	0.291	0.36	0.107	0.187	0.296	0.099
PMA4G06182.1	PgERF103	saltstress	0.028	0.006	0.023	0.051	0.068	0.086	0.06	0.54	2.703	3.064	3.184	2.039	2.859	3.413	2.627	3.044
PMA4G06313.1	PgERF104	saltstress	12.278	13.177	14.512	17.235	9.388	11.886	13	13.661	10.669	15.089	13.903	13.49	13.974	16.535	15.016	13.984
PMA4G04040.1	PgERF99	saltstress	0	0	0	0	0	0	0	0	0.049	0	0.022	0	0.086	0	0.117	0.019
PMA4G05927.1	PgERF102	saltstress	1.046	0.609	1.227	1.846	0.323	0.071	0.394	1.16	14.292	5.5	5.696	7.223	2.009	0.604	1.18	1.187
PMA4G04947.1	PgERF100	saltstress	0	0	0	0	0	0	0	0	0.049	0	0.018	0.011	0.055	0.027	0.008	0.058
PMA4G05268.1	PgERF101	saltstress	0	0.022	0	0	0	0.077	0.186	0.277	1.035	2.259	1.821	4.255	2.284	1.638	4.223	3.347
PMA5G00289.1	PgERF105	saltstress	0	0.034	0	0	0	0	0.084	0	0.053	0.025	0.025	0	0	0	0	0
PMA5G00639.1	PgERF108	saltstress	0	0	0.004	0.005	0.003	0	0	0.004	0	0	0	0.006	0.004	0	0.005	0.009
PMA5G00693.1	PgERF111	saltstress	2.824	1.897	2.312	2.319	0.909	0.857	2.6	4.873	207.372	87.383	60.916	50.874	56.526	73.09	92.702	85.671
PMA5G00691.1	PgERF109	saltstress	0.028	0.084	0.025	0.162	0	0.075	0.135	0.253	299.288	99.194	33.181	41.339	22.602	6.353	6.933	44.911
PMA5G00694.1	PgERF112	saltstress	421.72	328.129	214.139	217.833	459.951	228.051	549.572	543.637	401.165	226.657	129.708	149.771	193.741	274.084	331.661	238.302
PMA5G00380.1	PgERF106	saltstress	0.049	0	0.05	0	0	0	0	0	0	0	0	0	0	0	0	0
PMA5G00692.1	PgERF110	saltstress	14.222	20.316	12.796	8.622	7.005	6.736	3.697	4.595	751.232	708.643	458.567	516.45	446.697	490.541	279.111	277.818
PMA5G00597.1	PgERF107	saltstress	0	0	0.009	0	0	0	0	0	0	0.063	0	0	0	0	0.028	0.018
PMA5G03000.1	PgERF118	saltstress	3.346	3.057	2.668	3.074	3.494	4.076	3.194	4.325	6.693	9.074	7.16	6.76	9.124	10.498	7.077	6.879
PMA5G03036.1	PgERF119	saltstress	118.169	63.7	63.507	73.548	94.358	58.909	69.616	83.955	14.295	13.675	5.163	12.242	10.286	12.205	7.872	10.212
PMA5G00776.1	PgERF113	saltstress	6.815	4.53	4.949	4.449	3.268	2.585	8.916	4.863	9.996	9.274	7.126	7.521	16.543	19.707	19.521	15.615
PMA5G00889.1	PgERF114	saltstress	0.233	0.326	0.367	0.317	0.374	0.799	0.67	1.137	15.044	15.711	34.192	36.427	5.832	7.52	7.987	9.457
PMA5G01338.1	PgERF116	saltstress	0.103	0.085	0.141	0.278	0.205	0.201	0.18	0.467	2.256	4.567	3.887	2.849	4.823	5.396	5.116	6.09
PMA5G01084.1	PgERF115	saltstress	0	0	0	0	0	0	0.004	0	0.201	0.329	0.457	0.359	0.354	0.28	0.35	0.204
PMA5G01722.1	PgERF117	saltstress	0	0	0	0	0	0.006	0	0	0.012	0.075	0.054	0.065	0.102	0.08	0.06	0.146
PMA5G04413.1	PgERF124	saltstress	0	0	0.006	0.013	0	0.008	0	0.013	0.02	0.054	0.037	0.09	0.045	0.31	0.263	0.178
PMA5G04246.1	PgERF123	saltstress	0.01	0	0	0.05	0.013	0	0.006	0	2.824	4.384	4.748	4.814	3.972	5.371	3.727	4.88
PMA5G03935.1	PgERF121	saltstress	18.857	27.076	20.764	24.709	22.027	24.071	32.024	21.812	38.275	45.434	33.632	31.965	47.155	41.96	43.534	33.444
PMA5G03040.1	PgERF120	saltstress	0.777	1.194	1.817	2.891	0.38	0.601	0.876	0.932	1.818	3.295	3.474	2.935	3.065	4.905	3.98	3.295
PMA5G04454.1	PgERF126	saltstress	0	0	0	0	0	0	0	0	0	0	0	0	0	0	0	0
PMA5G04108.1	PgERF122	saltstress	0	0	0	0	0	0	0.008	0.018	0.016	0.023	0.007	0.086	0.021	0	0	0
PMA5G04450.1	PgERF125	saltstress	0	0	0	0	0	0	0	0	0	0	0	0	0	0	0	0
PMA5G04745.1	PgERF127	saltstress	0.034	0	0	0.096	0.129	0.387	0.095	0.154	0.062	0.065	0.136	0.179	0.279	0.521	0.206	0.148
PMA6G00114.1	PgERF129	saltstress	0.061	0.134	0.444	0.288	0.106	0.078	0.012	0.114	2.469	3.425	3.934	2.88	3.299	4.895	2.32	2.745
PMA6G00313.1	PgERF130	saltstress	2.479	3.913	2.895	2.474	3.208	5.6	4.344	5.267	1.65	2.423	1.84	1.289	2.617	3.252	2.934	2.721
PMA6G01014.1	PgERF133	saltstress	0	0	0	0	0	0	0.011	0.019	0	0.012	0.033	0	0.015	0.032	0	0.033
PMA6G01010.1	PgERF132	saltstress	30.669	27.257	15.085	12.459	18.771	16.189	37.405	32.015	99.622	88.299	87.829	93.713	62.403	59.6	44.159	39.826
PMA6G00656.1	PgERF131	saltstress	8.185	9.358	8.145	9.245	7.16	8.663	8.992	10.08	26.012	15.25	14.299	15.023	13.056	15.919	12.47	14.566
PMA5G05518.1	PgERF128	saltstress	0	0	0	0	0	0	0	0	0.444	0.217	0	0.632	0.368	0.804	0.631	0.38
PMA6G02112.1	PgERF134	saltstress	0.958	0.779	1.281	1.669	0.565	0.621	0.322	1.023	300.211	118.498	41.699	45.557	20.641	4.704	8.493	39.414
PMA6G05560.1	PgERF138	saltstress	36.887	42.641	41.689	75.609	37.141	51.798	40.051	46.884	82.974	77.199	60.78	78.611	67.362	76.188	69.654	62.871
PMA6G05147.1	PgERF137	saltstress	9.806	9.88	13.59	17.044	9.786	6.887	10	16.342	148.874	54.783	39.039	38.101	55.789	91.016	78.776	65.44
PMA6G05709.1	PgERF140	saltstress	0	0	0.007	0	0	0	0	0.02	0.019	0.025	0.035	0.01	0.055	0.097	0.044	0.066
PMA6G05562.1	PgERF139	saltstress	0.085	0.132	0.273	0.207	0.178	0.333	0.312	0.211	0.821	0.903	0.928	1.658	1.057	1.547	1.476	1.89
PMA6G04531.1	PgERF136	saltstress	12.538	9.811	9.097	10.293	8.637	7.502	30.197	28.745	7.142	7.636	4.972	6.991	8.131	8.071	8.041	7.2
PMA6G04174.1	PgERF135	saltstress	0	0	0.021	0.114	0	0	0	0	5.029	8.181	9.366	5.84	6.628	6.388	6.143	4.783
PMA7G00930.1	PgERF147	saltstress	0.869	0.346	0.628	1.15	0.275	0.565	0.876	0.739	0.296	0.47	0.44	0.386	0.272	0.453	0.509	0.685
PMA7G00587.1	PgERF146	saltstress	0.231	0.417	0.12	0.383	0.05	0.124	0.191	0.027	114.446	98.809	86.732	77.17	77.523	100.515	60.668	70.113
PMA6G06245.1	PgERF141	saltstress	1.5	1.276	1.219	1.475	0.736	0.444	1.227	1.956	3.344	1.355	1.179	1.167	0.775	0.662	0.635	0.866
PMA7G00034.1	PgERF144	saltstress	0.025	0	0.036	0	0.012	0	0	0.117	286.888	59.274	13.995	22.287	6.07	0.844	1.65	8.038
PMA7G00084.1	PgERF145	saltstress	0	0	0	0	0	0	0	0	0.244	0.446	0.695	0.582	0.73	0.811	0.437	0.968
PMA6G06408.1	PgERF142	saltstress	0.02	0.049	0.181	0.051	0	0.061	0.347	0.343	0.286	0.154	0.155	0.194	0.127	0.115	0.063	0.088
PMA6G06538.1	PgERF143	saltstress	0	0	0	0.083	0	0	0	0	2.494	5.193	5.875	5.338	4.42	5.687	3.237	3.589
PMA7G02345.1	PgERF154	saltstress	0.206	0.188	0.179	0.252	0.185	0.285	0.093	0.597	1.247	0.927	0.63	0.843	1.065	2.318	0.956	1.275
PMA7G02217.1	PgERF150	saltstress	57.75	15.967	20.095	27.353	56.315	7.838	55.119	69.52	121.693	18.835	5.939	9.429	5.406	4.899	10.86	19.875
PMA7G02224.1	PgERF153	saltstress	1.442	0.433	1.167	3.954	0.641	0.302	0.367	0.807	1.37	4.624	0.313	3.344	1.999	0.633	0.767	2.462
PMA7G02214.1	PgERF149	saltstress	0.328	0.255	0.227	0.019	0.082	0.068	1.288	0.641	0.108	0	0.04	0	0.01	0.017	0	0
PMA7G02218.1	PgERF151	saltstress	87.366	44.246	71.563	67.548	48.368	15.402	51.047	74.411	47.968	19.661	2.814	12.288	6.86	6.263	12.253	20.608
PMA7G02223.1	PgERF152	saltstress	1.127	2.386	6.129	4.582	0.155	0.265	0.649	2.294	0.304	0.752	0.166	0.813	0.185	0.278	0.165	0.661
PMA7G01120.1	PgERF148	saltstress	0	0.043	0	0.028	0	0	0.056	0.023	0.017	0	0	0	0	0	0	0
PMA7G03141.1	PgERF155	saltstress	127.74	204.747	195.546	189.533	82.018	112.039	100.273	117.53	288.397	374.162	325.051	328.361	287.111	384.395	226.704	287.705
PMA7G03655.1	PgERF157	saltstress	78.69	110.435	117.069	166.308	44.892	80.288	77.541	85.896	130.602	222.787	189.645	185.409	223.609	267.761	216.24	190.209
PMA7G03180.1	PgERF156	saltstress	1.431	0.849	0.895	1.732	0.959	1.709	1.696	1.984	0.068	0.317	0.214	0.382	0.551	0.696	0.427	0.347
PMA7G04702.1	PgERF159	saltstress	0.098	0	0	0	0	0	0.125	0	0.225	0	0.252	0.224	0.365	0	0.211	0.046
PMA7G05600.1	PgERF161	saltstress	5.566	12.191	16.351	15.081	2.519	3.333	4.489	3.417	6.809	18.209	18.661	15.568	14.502	17.524	14.043	15.178
PMA7G05111.1	PgERF160	saltstress	0.021	0	0.032	0.062	0.064	0	0	0.036	0.129	0.466	0.54	0.4	0.295	0.64	0.574	0.504
PMA7G04697.1	PgERF158	saltstress	4.52	9.246	5.614	3.93	2.715	3.511	9.212	6.818	1.491	2.014	1.549	2.217	2.244	2.999	2.373	2.071
PMA7G05913.1	PgERF166	saltstress	0	0	0	0	0	0	0	0	0	0.038	0	0	0.03	0	0.031	0.103
PMA7G06728.1	PgERF167	saltstress	0.011	0.045	0.051	0.038	0.007	0.022	0.053	0.05	0.02	0.036	0.044	0.064	0.082	0.186	0.109	0.034
PMA7G05789.1	PgERF163	saltstress	0	0	0.034	0	0	0	0	0	0	0.022	0	0	0	0.021	0.012	0.022
PMA7G05848.1	PgERF164	saltstress	1.006	0.925	0.732	0.905	0.471	1.174	0.933	0.978	1.819	2.042	1.594	1.536	2.171	3.232	2.148	1.453
PMA7G05911.1	PgERF165	saltstress	0	0	0	0	0	0	0	0	0	0	0	0	0	0	0	0
PMA7G05784.1	PgERF162	saltstress	0	0	0	0	0	0	0	0	0	0	0	0	0	0	0	0

## Sheet: Heat-stress
target_id	spe	catlog	H_1hL	H_3hL	H_5hL	H_7hL	H_24hL	H_48hL	H_96hL	H_144hL	H_1hR	H_3hR	H_5hR	H_7hR	H_24hR	H_48hR	H_96hR	H_144hR
PMA1G02005.1	PgERF2	heatstress	16.946	18.187	20.308	20.792	21.046	21.257	29.532	25.131	14.613	12.075	14.777	18.252	18.916	14.111	13.183	11.235				0.782668
PMA1G04037.1	PgERF7	heatstress	23.3	34.884	54.751	46.654	23.729	23.11	21.479	21.025	51.431	74.26	68.591	83.573	74.569	70.312	58.297	52.351				0.992423
PMA1G00070.1	PgERF1	heatstress	0.03	0.029	0.039	0	0	0	0.02	0.032	0.021	0.026	0	0	0.037	0	0	0				0
PMA1G02214.1	PgERF5	heatstress	0	0	0	0	0	0	0	0	0.012	0	0.012	0.043	0.004	0.01	0.058	0.086				0
PMA1G02062.1	PgERF3	heatstress	5.186	2.388	1.376	4.023	1.484	3.012	6.447	4.524	12.028	2.73	6.724	6.549	10.354	4.845	8.978	13.532				0.198315
PMA1G02294.1	PgERF6	heatstress	2.923	3.932	5.168	4.512	2.412	1.55	1.571	1.155	5.424	5.437	6.94	7.864	8.239	6.509	4.326	3.694				1.31233
PMA1G02203.1	PgERF4	heatstress	0	0	0	0	0	0	0	0	0.025	0	0.081	0.021	0.027	0.017	0.109	0.294				0
PMA1G04789.1	PgERF12	heatstress	0.584	0.314	0.293	0.203	0.21	0.216	0.164	0.308	2.061	2.036	0.908	0.887	0.421	0.306	0.331	0.552				1.50258
PMA1G04328.1	PgERF10	heatstress	0.664	0.386	0.315	0.373	0.468	0.557	0.425	0.504	1.507	0.841	1.523	1.663	1.476	1.827	2.837	2.552				0.245978
PMA1G05194.1	PgERF14	heatstress	0.018	0.029	0.193	0.142	0.146	0.058	0.114	0	0	0	0.025	0	0	0	0	0				0
PMA1G04072.1	PgERF8	heatstress	0	0	0	0	0	0	0	0	0	0	0	0	0	0	0	0				0
PMA1G04158.1	PgERF9	heatstress	0.437	0.646	0.083	0.381	0.433	0.624	1.267	1.206	71.668	27.985	16.75	13.187	9.055	13.244	13.762	15.364				2.7615
PMA1G04649.1	PgERF13	heatstress	1.463	1.296	0.259	1.416	0.848	1.185	2.28	2.751	1.57	0.41	0.418	0.178	0.125	0.19	0.478	0.925				5.69444
PMA1G05110.1	PgERF11	heatstress	0.45	0.211	0.335	0.29	0.918	0.687	0.505	1.133	2.059	1.069	1.457	0.999	0.649	0.925	0.745	0.882				1.13723
PMA1G06688.1	PgERF21	heatstress	0	0	0	0	0	0	0	0	0	0.028	0	0	0	0.011	0	0.076				0.8
PMA1G06080.1	PgERF20	heatstress	7.584	8.347	6.715	12.279	8.137	7.093	12.369	7.991	11.555	11.716	9.027	14.177	41.964	45.749	29.736	21.417				1.63906
PMA1G05837.1	PgERF18	heatstress	2.752	4.047	3.45	3.866	2.947	3.825	2.733	3.432	21.652	27.346	24.445	18.451	19.993	11.468	11.369	11.532				3.00505
PMA1G05751.1	PgERF17	heatstress	0.019	0.029	0	0.012	0.019	0.024	0.033	0.032	0.017	0.012	0.024	0.026	0.041	0.065	0.016	0.081				0.413793
PMA1G05340.1	PgERF15	heatstress	1.213	0.921	0.613	1.363	1.622	1.19	1.36	1.317	2.044	0.76	1.076	1.487	1.566	1.474	1.581	1.615				0.604134
PMA1G06014.1	PgERF19	heatstress	0	0.012	0.01	0	0	0	0.011	0	4.051	4.56	2.327	1.578	0.9	0.935	1.118	1.161				3.95833
PMA1G05341.1	PgERF16	heatstress	44.59	37.825	17.8	34.234	74.962	68.662	68.934	81.688	109.177	82.771	67.34	69.381	113.568	126.776	172.446	103.453				1.08932
PMA2G00760.1	PgERF27	heatstress	31.025	36.732	42.116	52.772	56.29	58.377	67.411	59.138	29.57	32.441	36.787	38.189	53.887	53.063	50.206	43.987				1.84796
PMA2G00918.1	PgERF28	heatstress	3.074	3.668	3.608	2.607	4.547	3.889	5.441	4.492	2.585	2.303	4.343	6.488	5.667	4.862	3.988	4.13				1.17261
PMA1G07737.1	PgERF23	heatstress	0.184	0.207	0.313	0.458	0.136	0.081	0.154	0.165	0.41	0.704	0.626	0.791	0.609	0.598	0.69	0.589				1.49787
PMA1G07985.1	PgERF24	heatstress	0.537	0.401	0.841	0.681	0.363	0.353	0.331	0.329	4.497	4.989	7.42	6.674	5.839	5.526	7.734	7.47				0.594636
PMA1G06985.1	PgERF22	heatstress	92.933	94.289	87.256	72.954	91.689	72.528	74.084	90.119	30.53	43.042	50.109	67.039	76.312	72.501	57.314	75.176				0.291157
PMA2G00330.1	PgERF25	heatstress	34.474	20.443	10.076	17.066	39.21	32.674	28.69	45.355	21.993	16.99	20.156	22.958	31.229	36.19	34.562	32.62				0.756119
PMA2G00554.1	PgERF26	heatstress	7.261	11.368	9.812	10.96	7.714	5.314	4.2	7.175	5.807	8.059	7.323	10.815	17.151	20.173	18.67	11.814				0.887164
PMA2G01298.1	PgERF30	heatstress	0.748	0.353	0.366	1.12	0.552	0.755	0.22	0.437	5.468	7.796	8.131	12.348	7.826	9.4	8.471	11.212				0.621443
PMA2G01297.1	PgERF29	heatstress	0.676	0.881	2.915	3.109	0.679	1.147	0.624	0.624	4.082	5.967	7.424	11.679	9.29	9.217	8.348	9.692				0.894737
PMA2G03110.1	PgERF35	heatstress	0.21	0.012	0.041	0	0	0	0	0	0.203	0.099	0.023	0	0.027	0	0	0				0
PMA2G02824.1	PgERF31	heatstress	69.59	73.272	44.21	68.051	62.507	42.668	35.929	45.897	144.648	134.095	160.556	157.119	194.462	164.158	151.324	127.355				1.31029
PMA2G03106.1	PgERF33	heatstress	0.31	0.094	0	0.034	0.066	0.049	0.416	0.191	0.013	0	0	0	0	0	0.03	0.018				0
PMA2G02972.1	PgERF32	heatstress	3.823	2.324	0.926	1.861	1.457	2.466	1.407	1.394	28.912	26.348	38.158	29.821	38.482	34.178	25.344	29.762				0.925726
PMA2G03107.1	PgERF34	heatstress	0.076	0.047	0	0.091	0.044	0	0.135	0.069	0	0	0	0	0	0	0	0				0
PMA2G03501.1	PgERF39	heatstress	0	0.006	0	0.011	0	0	0	0.021	0.439	0.017	0.048	0.018	0.016	0.021	0.021	0.064				0.178947
PMA2G03449.1	PgERF38	heatstress	118.304	85.446	56.784	28.481	80.027	63.8	66.157	53.519	203.003	149.821	133.1	81.426	233.304	227.765	210.911	135.507				1.72159
PMA2G03111.1	PgERF36	heatstress	0	0	0	0	0	0	0	0	0	0.063	0	0	0	0	0	0				0
PMA2G03169.1	PgERF37	heatstress	14.46	15.632	15.734	17.992	10.841	10.669	11.017	12.5	23.701	13.281	16.785	17.317	20.998	24.879	20.137	21.876				0.740755
PMA2G03683.1	PgERF40	heatstress	0.065	0.014	0.004	0.041	0.045	0.036	0.08	0.096	0.006	0	0.015	0.027	0	0	0	0.008				0
PMA2G03731.1	PgERF41	heatstress	0.011	0.015	0.012	0.006	0.058	0.088	0.001	0.012	0.307	0.191	0.384	0.956	0.753	0.661	0.772	0.568				0.712687
PMA2G04344.1	PgERF42	heatstress	0.04	0.007	0	0	0.026	0.052	0.039	0.011	0.193	0.255	0.323	0.35	0.099	0.16	0.099	0.083				14.1667
PMA3G00352.1	PgERF48	heatstress	9.761	6.898	4.069	1.557	4.436	2.735	2.206	1.45	0.677	0.8	0.596	0.457	1.228	0.807	1.031	0.672				10.3896
PMA3G00363.1	PgERF49	heatstress	0.025	0.018	0.046	0.074	0.038	0.031	0.028	0.039	11.478	3.293	5.185	6.209	7.868	5.044	6.633	6.226				0.32485
PMA2G05643.1	PgERF44	heatstress	0.031	0.082	0.02	0.036	0.091	0.029	0.024	0.028	0.172	0.832	0.609	0.58	0.83	0.871	0.475	0.802				1.2568
PMA2G04508.1	PgERF43	heatstress	0	0	0	0	0	0	0	0	0	0	0	0	0	0	0	0				0
PMA2G07260.1	PgERF46	heatstress	56.276	78.272	90.174	99.47	80.827	77.961	72.703	75.223	62.89	109.507	118.606	139.392	159.218	160.448	128.896	120.211				1.75776
PMA2G06799.1	PgERF45	heatstress	0	0	0	0.003	0	0	0	0	0	0	0	0	0	0	0	0				0
PMA2G07285.1	PgERF47	heatstress	6.556	5.773	5.205	6.812	7.044	8.673	7.7	12.398	5.052	7.068	9.074	10.963	10.592	9.786	8.852	10.4				0.765184
PMA3G01168.1	PgERF54	heatstress	4.59	1.962	0.898	2.308	2.14	2.535	2.48	3.187	5.091	2.226	4.13	6.899	5.141	5.114	12.616	10.218				0.297038
PMA3G00794.1	PgERF52	heatstress	168.296	120.747	45.479	53.754	198.306	167.166	207.47	179.52	148.057	146.007	150.734	146.74	262.764	293.602	372.98	189.985				0.886105
PMA3G01167.1	PgERF53	heatstress	30.699	15.992	7.637	18.653	14.515	21.26	21.217	20.729	8.587	6.364	15.382	17.244	11.189	16.967	21.708	18.151				0.558491
PMA3G00421.1	PgERF51	heatstress	63.178	55.137	42.532	43.056	63.967	47.492	49.668	59.422	235.452	231.097	186.408	161.527	277.122	275.928	264.235	174.633				1.86938
PMA3G01383.1	PgERF55	heatstress	3.076	3.676	3.598	5.577	4.159	5.207	4.383	5	4.335	4.42	5.792	8.577	7.107	9.096	10.113	8.963				0.959201
PMA3G01384.1	PgERF56	heatstress	0	0	0	0	0	0	0	0	0.053	0.114	0.091	0.048	0.127	0.044	0.062	0.458				0.312329
PMA3G00419.1	PgERF50	heatstress	6.938	7.285	8.464	11.962	11.005	10.775	8.126	11.935	7.689	11.188	16.384	21.415	22.548	17.808	16.57	19.922				0.459259
PMA3G01385.1	PgERF57	heatstress	0.465	0.447	0.894	1.935	1.488	1.752	1.372	1.913	1.251	1.72	1.999	1.972	1.544	1.731	1.344	1.703				0.343313
PMA3G01410.1	PgERF59	heatstress	0.017	0.009	0.014	0.007	0	0	0	0	0.636	1.055	0.718	0.905	0.807	0.545	0.588	0.739				3.24615
PMA3G01575.1	PgERF62	heatstress	0.03	0.023	0.049	0.042	0.015	0.015	0.043	0.036	0.958	0.743	1.535	1.176	2.141	1.829	3.96	1.853				1.0554
PMA3G01413.1	PgERF61	heatstress	64.338	71.04	55.961	45.599	55.845	60.802	57.584	58.649	109.947	138.066	99.261	85.563	111.491	102.342	88.921	83.222				1.83479
PMA3G01408.1	PgERF58	heatstress	0.007	0	0	0.032	0	0.008	0	0	0.058	0.026	0.01	0.034	0.007	0.025	0.014	0.018				0
PMA3G01411.1	PgERF60	heatstress	0.071	0.2	0.214	0.119	0.177	0.085	0.06	0.045	0.065	0.129	0.123	0.068	0.121	0.127	0.225	0.161				2.34545
PMA3G02633.1	PgERF63	heatstress	2.339	1.988	0.984	1	1.142	1.369	0.42	0.915	0.834	1.197	0.714	0.469	0.645	0.674	0.309	0.764				0.978741
PMA3G03177.1	PgERF65	heatstress	0.009	0	0	0	0	0	0	0	0.561	0.66	0.975	0.945	0.669	0.475	1.003	0.732				0.774648
PMA3G03895.1	PgERF67	heatstress	0.084	0.194	0.163	0.178	0.212	0.482	0.312	0.257	0.652	0.01	0.093	0.182	0.053	0.299	0.3	0.325				0.106383
PMA3G03187.1	PgERF66	heatstress	3.438	2.748	2.334	1.438	2.957	2.346	3.578	3.562	27.007	17.685	22.305	20.086	26.554	17.461	12.047	11.115				2.71076
PMA3G02908.1	PgERF64	heatstress	0.443	0.232	0.128	0.129	0.077	0.012	0	0.031	5.305	1.853	0.834	0.193	0.236	0.108	0.016	0.069				39.4255
PMA3G05434.1	PgERF69	heatstress	0	0	0.03	0.039	0.011	0.036	0	0	7.221	3.937	3.625	4.258	4.71	3.391	2.273	3.83				2.54493
PMA3G05225.1	PgERF68	heatstress	84.546	57.399	51.358	48.805	82.601	88.94	96.483	84.487	24.92	22.033	28.083	31.228	30.417	27.74	27.98	30.25				0.68182
PMA3G05448.1	PgERF70	heatstress	0	0	0	0	0	0	0	0	0.453	0.32	0.398	0.605	0.175	0.253	0.534	0.64				0.542373
PMA3G06672.1	PgERF75	heatstress	0	0	0	0	0	0	0	0	0	0.021	0.022	0.072	0.059	0.079	0.066	0.039				0.0025808
PMA3G06199.1	PgERF72	heatstress	1.808	3.116	3.179	1.978	2.429	1.809	3.618	2.431	26.442	27.015	21.049	20.44	32.494	33.165	44.597	23.421				1039.04
PMA3G06823.1	PgERF77	heatstress	1.287	1.179	1.443	1.725	1.834	2.249	2.976	3.617	0.61	0.496	0.781	0.687	1.389	1.395	0.775	1.117				1.24937
PMA3G06414.1	PgERF73	heatstress	1.747	1.583	0.575	0.585	2.144	2.174	1.937	1.778	1.234	0.885	1.417	1.077	1.81	1.822	3.161	2.013				0.4513
PMA3G06200.1	PgERF74	heatstress	0	0	0	0	0.01	0	0.016	0	3.276	2.105	2.696	3.731	4.032	4.121	5.761	5.8				0.631184
PMA3G05875.1	PgERF71	heatstress	0	0	0	0.028	0.023	0.07	0.047	0.168	0	0	0	0.033	0	0	0	0				0
PMA3G06819.1	PgERF76	heatstress	3.447	3.665	2.849	3.013	1.77	1.797	2.744	1.946	17.021	38.137	26.659	25.573	27.922	22.622	19.262	24.811				1.37868
PMA3G06845.1	PgERF80	heatstress	2.095	1.404	2.585	4.709	2.825	5.664	4.067	7.635	1.791	2.655	2.994	5.068	3.46	4.081	4.905	9.006				0.554859
PMA3G07691.1	PgERF84	heatstress	179.766	194.812	136.446	126.302	239.403	244.092	208.236	244.323	672.599	624.45	450.399	585.586	762.128	794.096	707.545	592.792				1.41886
PMA3G06992.1	PgERF81	heatstress	2.64	1.325	1.206	2.364	0.991	0.743	1.126	1.324	15.149	3.123	9.99	13.278	10.021	8.194	10.93	19.976				0.229615
PMA3G06844.1	PgERF79	heatstress	0	0	0.021	0.015	0.028	0.038	0.028	0.072	0.305	0.275	0.741	0.997	0.607	0.786	0.624	1.788				0.337838
PMA3G06993.1	PgERF82	heatstress	10.24	6.663	3.406	8.56	5.254	10.367	9.546	15.375	4.934	2.311	4.299	8.02	3.973	6.133	5.704	7.421				0.422023
PMA3G06843.1	PgERF78	heatstress	0.329	0.459	0.704	1.219	1.003	2.113	1.625	2.034	0.62	0.62	0.646	1.132	0.961	0.914	1.066	3.997				0.435088
PMA3G07650.1	PgERF83	heatstress	81.527	73.035	62.635	74.742	58.744	59.361	62.113	78.448	118.056	100.863	103.168	108.811	128.111	130.275	112.251	115.053				1.10218
PMA4G01867.1	PgERF90	heatstress	0	0	0	0	0	0	0	0	0	0	0	0	0	0	0.021	0				0
PMA4G02858.1	PgERF91	heatstress	143.194	114.383	48.953	59.711	164.106	121.685	130.426	133.627	130.519	167.261	88.084	93.078	194.387	249.328	291.954	156.195				1.25526
PMA3G07957.1	PgERF88	heatstress	39.608	47.234	47.523	41.72	42.867	43.993	48.686	50.327	40.317	43.574	48.688	52.916	58.888	58.648	54.427	66.981				0.491113
PMA3G07816.1	PgERF86	heatstress	3.349	1.71	0.563	0.97	1.875	2.047	1.45	1.483	2.812	1.979	4.486	5.873	4.413	5.746	6.04	7.106				0.411178
PMA3G07790.1	PgERF85	heatstress	4.684	1.302	0.556	1.413	0.768	0.618	1.11	2.117	5.024	1.167	2.315	3.253	6.685	4.685	4.843	14.256				0.336991
PMA3G08083.1	PgERF89	heatstress	1.857	5.299	3.046	3.239	0.516	1.436	1.033	0.675	0.726	1.118	0.846	0.848	0.659	0.488	1.974	1.391				1.24638
PMA3G07934.1	PgERF87	heatstress	1.309	1.048	0.486	0.962	0.697	0.577	1.196	1.031	1.071	0.323	1.638	0.927	1.118	0.479	0.431	0.856				0.843342
PMA4G04026.1	PgERF98	heatstress	0	0	0	0	0	0	0	0	0	0	0	0	0	0	0	0				0
PMA4G02859.1	PgERF92	heatstress	65.896	49.792	16.697	30.339	77.12	68.141	62.154	85.663	89.478	87.895	51.091	53.118	100.799	134.404	170.469	100.832				1.08435
PMA4G03704.1	PgERF96	heatstress	6.891	4.973	3.927	2.906	3.342	3.467	2.679	2.305	37.732	37.284	32.504	30.013	32.405	14.131	12.706	8.83				3.3784
PMA4G02860.1	PgERF93	heatstress	17.375	14.239	4.543	7.17	20.975	16.691	18.091	18.503	45.34	37.467	22.209	23.712	32.544	47.089	65.815	37.853				0.767971
PMA4G04025.1	PgERF97	heatstress	0	0	0	0	0	0	0	0	0.062	0.015	0	0.018	0	0	0.016	0				1.25
PMA4G03362.1	PgERF94	heatstress	0	0	0	0	0	0	0	0	0.066	0.067	0	0.11	0	0.11	0	0				0
PMA4G03591.1	PgERF95	heatstress	0.111	0.074	0.057	0.046	0.142	0.042	0.016	0.131	14.651	3.536	1.056	0.296	0.348	0.224	0.385	0.161				10.5552
PMA4G06182.1	PgERF103	heatstress	0.031	0.004	0.005	0.013	0	0	0.051	0.006	1.297	0.732	1.202	1.203	1.176	1.367	1.36	1.851				0.318815
PMA4G06313.1	PgERF104	heatstress	19.829	15.799	16.535	16.776	15.573	16.626	15.436	16.424	23.166	15.302	17.038	19.933	28.171	26.358	25.179	24.265				1.09605
PMA4G04040.1	PgERF99	heatstress	0	0	0	0	0	0	0	0	0	0	0	0.031	0.019	0	0	0				0
PMA4G05927.1	PgERF102	heatstress	2.227	1.778	1	1.391	0.412	0.195	0.166	0.234	12.663	15.777	8.701	6.594	3.406	1.152	0.723	0.857				3.75911
PMA4G04947.1	PgERF100	heatstress	0	0	0	0.011	0	0	0	0	0.019	0	0.02	0.054	0.014	0.013	0.01	0.041				0
PMA4G05268.1	PgERF101	heatstress	0.402	0.092	0.035	0.043	0.04	0.041	0.034	0.047	1.118	2.87	3.221	5.808	1.805	1.111	3.237	2.714				0.708117
PMA5G00289.1	PgERF105	heatstress	0.045	0.02	0	0	0	0	0.05	0.12	0.085	0	0	0	0.066	0	0	0				0
PMA5G00639.1	PgERF108	heatstress	0	0.003	0	0.01	0.004	0.004	0	0	0.005	0	0	0.004	0.011	0	0	0.007				0
PMA5G00693.1	PgERF111	heatstress	2.616	4.675	5.251	5.366	3.022	2.593	1.076	5.893	125.205	152.76	128.839	101.488	144.875	140.734	94.25	116.087				1.96972
PMA5G00691.1	PgERF109	heatstress	0.292	0.066	0.063	0.144	0.041	0.108	0.058	0.113	360.619	165.599	47.016	7.691	4.777	5.866	6.07	9.56				9.53307
PMA5G00694.1	PgERF112	heatstress	225.581	243.513	125.327	137.464	251.059	231.597	156.624	221.719	210.924	317.589	251.352	254.393	412.063	420.498	336.684	302.774				1.4643
PMA5G00380.1	PgERF106	heatstress	0	0	0	0	0	0	0	0	0	0.042	0	0	0	0	0	0				0
PMA5G00692.1	PgERF110	heatstress	4.304	4.866	4.566	3.385	5.761	4.153	2.943	5.974	187.58	257.322	179.743	153.782	182.179	172.528	129.349	145.01				0.409752
PMA5G00597.1	PgERF107	heatstress	0	0.007	0	0.006	0	0	0	0	0	0	0	0	0.016	0	0.011	0				0
PMA5G03000.1	PgERF118	heatstress	7.442	6.414	3.629	7.288	5.601	5.997	4.607	7.409	13.272	4.731	5.996	5.243	4.474	4.497	6.456	6.428				0.597122
PMA5G03036.1	PgERF119	heatstress	54.065	59.38	26.7	34.899	54.81	70.259	86.613	52.758	6.785	19.122	12.695	10.448	8.538	12.998	11.327	8.182				1.16434
PMA5G00776.1	PgERF113	heatstress	8.528	9.119	4.829	7.692	9.307	10.018	13.295	10.25	31.142	16.199	22.637	27.618	75.791	80.151	90.146	51				1.6582
PMA5G00889.1	PgERF114	heatstress	0.345	0.811	0.803	0.553	1.252	0.769	0.459	0.578	1.869	8.614	5.678	3.605	1.662	0.921	0.997	1.5				0.406167
PMA5G01338.1	PgERF116	heatstress	0.167	0.227	0.254	0.184	0.228	0.12	0.034	0.06	3.516	1.55	2.253	1.77	1.461	1.302	2.705	2.059				0.601942
PMA5G01084.1	PgERF115	heatstress	0	0	0	0	0	0.004	0.018	0.004	0.126	0.235	0.289	0.391	0.427	0.264	0.311	0.355				0.5131
PMA5G01722.1	PgERF117	heatstress	0.006	0	0.005	0.009	0	0.012	0.011	0.007	0.028	0	0.025	0	0.005	0.005	0.05	0.02				0
PMA5G04413.1	PgERF124	heatstress	0.025	0.01	0.005	0	0	0.006	0	0	0	0	0	0	0	0	0.016	0.038				0
PMA5G04246.1	PgERF123	heatstress	0.021	0	0	0	0	0	0.027	0.026	3.349	1.774	2.466	2.939	2.779	2.097	2.813	3.719				0.455456
PMA5G03935.1	PgERF121	heatstress	21.772	23.952	16.507	20.967	35.237	30.259	25.107	33.273	27.879	27.419	29.103	25.43	34.032	37.157	33.399	36.734				0.922826
PMA5G03040.1	PgERF120	heatstress	1.027	2.407	3.554	2.884	1.415	0.866	1.011	1.204	1.782	2.771	3.991	4.431	4.744	5.381	4.214	5.114				0.928308
PMA5G04454.1	PgERF126	heatstress	0	0	0	0	0	0	0	0	0	0	0	0	0	0	0	0				0
PMA5G04108.1	PgERF122	heatstress	0	0.008	0.013	0.005	0	0	0.01	0.129	0	0	0	0	0	0	0	0.012				0
PMA5G04450.1	PgERF125	heatstress	0	0	0	0	0	0	0	0	0	0	0	0	0	0	0	0				0
PMA5G04745.1	PgERF127	heatstress	0.098	0.094	0.105	0.136	0.082	0.21	0.074	0.1	0.043	0.012	0.093	0.176	0.089	0.041	0.092	0.033				0.184615
PMA6G00114.1	PgERF129	heatstress	0.028	0.188	0.237	0.328	0.073	0.07	0.083	0.115	1.199	1.438	2.102	1.837	1.876	2.011	2.652	3.036				0.515412
PMA6G00313.1	PgERF130	heatstress	5.136	5.555	6.35	5.441	10.206	14.937	8.749	7.815	0.846	0.737	0.918	1.313	0.784	0.691	1.042	1.203				0.440526
PMA6G01014.1	PgERF133	heatstress	0	0	0	0	0	0	0	0	0.015	0.023	0.165	0.062	0.058	0.142	0.074	0.071				0
PMA6G01010.1	PgERF132	heatstress	24.929	16.054	9.721	8.831	12.441	10.313	7.623	12.967	45.135	46.546	34.506	23.871	15.417	13.683	14.276	14.114				0.452734
PMA6G00656.1	PgERF131	heatstress	8.989	7.695	10.361	8.728	7.327	7.19	8.502	10.549	19.404	13.715	15.043	14.994	14.552	15.239	15.999	17.62				0.869524
PMA5G05518.1	PgERF128	heatstress	0	0	0	0	0	0	0	0	0	0	0.101	0.131	0	0	0.076	0.332				0
PMA6G02112.1	PgERF134	heatstress	3.832	4.543	4.154	5.307	1.7	1.666	1.122	1.424	576.448	155.391	81.599	10.202	4.233	5.127	6.929	10.616				6.64604
PMA6G05560.1	PgERF138	heatstress	45.359	48.036	39.483	47.98	53.676	49.362	55.917	52.329	83.638	84.505	74.085	90.507	139.069	158.909	172.173	118.861				1.00596
PMA6G05147.1	PgERF137	heatstress	11.541	10.373	14.647	14.305	13.01	12.765	14.372	17.922	65.661	41.522	30.097	52.115	86.1	80.129	60.862	60.155				0.793631
PMA6G05709.1	PgERF140	heatstress	0	0	0	0.007	0	0	0.018	0.034	0.059	0.063	0.109	0.06	0.199	0.661	0.144	0.216				2.86364
PMA6G05562.1	PgERF139	heatstress	0.085	0.294	0.106	0.407	0.344	0.251	0.16	0.137	0.656	0.678	1.054	1.272	1.874	2.341	1.473	1.454				0.842236
PMA6G04531.1	PgERF136	heatstress	21.673	21.207	12.76	15.017	20.099	16.832	12.764	20.147	9.731	6.969	7.517	9.491	10.58	9.878	11.888	12.409				1.05367
PMA6G04174.1	PgERF135	heatstress	0.036	0.047	0.044	0.046	0	0	0.059	0.019	2.403	3.319	5.077	4.177	4.742	4.506	5.49	5.73				0.492141
PMA7G00930.1	PgERF147	heatstress	0.903	1.106	1.647	1.323	1.345	0.904	1.044	0.856	0.296	0.339	0.358	0.494	0.807	0.849	0.987	1.074				1.04954
PMA7G00587.1	PgERF146	heatstress	0.118	0.125	0.238	0.13	0.285	0.276	0.287	0.196	61.134	70.875	65.236	55.811	43.742	48.295	54.917	57.181				0.704236
PMA6G06245.1	PgERF141	heatstress	3.276	2.472	1.604	2.002	1.084	1.13	0.887	2.134	8.198	4.634	1.928	1.113	1.272	0.966	0.562	1.695				9.43788
PMA7G00034.1	PgERF144	heatstress	0.37	0.024	0.013	0.017	0.094	0.089	0.046	0.047	534.905	101.476	56.236	2.024	1.294	2.2	2.744	2.628				7.99716
PMA7G00084.1	PgERF145	heatstress	0	0	0	0	0	0	0	0	0.146	0.302	0.275	0.496	0.345	0.622	0.604	0.769				0.577438
PMA6G06408.1	PgERF142	heatstress	1.039	0.821	0.258	0.207	0.69	0.803	1.433	1.598	0.418	0.175	0.364	0.248	0.643	0.348	1.398	0.94				1.10063
PMA6G06538.1	PgERF143	heatstress	0	0.003	0	0.002	0.012	0	0	0	0.988	1.477	2.151	2.187	2.368	2.797	3.338	4.033				0.338064
PMA7G02345.1	PgERF154	heatstress	0.165	0.294	0.102	0.243	0.256	0.188	0.155	0.222	0.81	0.569	0.554	1.258	0.992	0.901	1.183	0.974				0.951505
PMA7G02217.1	PgERF150	heatstress	47.192	35.741	12.838	26.999	46.639	48.148	43.921	55.5	47.498	25.168	16.667	14.1	24.878	27.002	25.627	35.999				1.47431
PMA7G02224.1	PgERF153	heatstress	4.95	3.491	1.003	2.556	2.231	4.419	5.716	3.921	6.409	3.204	13.36	8.211	19.344	18.485	27.048	18.986				0.434559
PMA7G02214.1	PgERF149	heatstress	0.483	0.72	0.56	0.126	0.37	0.287	0.271	0.106	0.082	0.091	0.164	0.014	0.092	0.071	0.05	0.143				0
PMA7G02218.1	PgERF151	heatstress	45.393	70.606	45.326	43.658	42.199	36.715	41.785	39.257	67.034	59.117	31.042	32.722	55.064	57.488	65.53	49.169				2.08614
PMA7G02223.1	PgERF152	heatstress	1.444	3.656	3.652	3.613	1.115	1.091	0.732	0.908	0.315	0.893	1.306	0.788	1.202	1.698	2.281	1.039				0.336473
PMA7G01120.1	PgERF148	heatstress	0	0	0	0	0	0	0	0	0	0.021	0	0	0	0	0	0				0
PMA7G03141.1	PgERF155	heatstress	83.858	163.943	216.86	179.501	104.298	109.791	100.957	121.984	151.338	178.523	172.488	163.002	66.164	98.187	162.393	150.949				0.466044
PMA7G03655.1	PgERF157	heatstress	78.709	114.545	133.623	119.077	110.099	106.02	83.474	89.457	175.612	172.703	217.84	292.197	312.406	282.677	277.713	240.272				0.924965
PMA7G03180.1	PgERF156	heatstress	1.818	1.423	1.473	2.663	2.821	3.038	2.526	3.013	0.072	0.068	0.048	0.206	0.642	0.614	0.302	0.362				0.2125
PMA7G04702.1	PgERF159	heatstress	0.053	0	0.047	0	0	0	0	0	0	0	0.071	0.074	0.082	0.062	0	0.18				0
PMA7G05600.1	PgERF161	heatstress	3.567	8.056	12.262	13.16	5.022	3.51	3.378	4.567	8.235	8.793	11.705	13.652	12.49	12.906	12.225	12.419				0.528425
PMA7G05111.1	PgERF160	heatstress	0.037	0.058	0.091	0.048	0.023	0	0	0	0.244	0.421	0.496	0.393	0.258	0.29	0.474	0.478				1.44674
PMA7G04697.1	PgERF158	heatstress	3.078	4.207	5.634	2.627	2.198	1.846	1.375	1.242	2.119	2.606	1.88	2.637	2.62	1.989	1.665	1.061				0.868956
PMA7G05913.1	PgERF166	heatstress	0	0	0	0	0	0	0	0	0	0	0	0	0.008	0.01	0	0				0
PMA7G06728.1	PgERF167	heatstress	0.045	0.058	0.067	0.03	0.019	0.026	0.015	0.014	0.065	0.042	0.148	0.136	0.159	0.1	0.113	0.061				1
PMA7G05789.1	PgERF163	heatstress	0	0.008	0	0.026	0	0	0	0	0	0	0	0	0	0	0	0.051				0
PMA7G05848.1	PgERF164	heatstress	1.433	0.639	0.881	0.668	1.092	1.099	0.824	0.771	5.086	2.042	2.528	3.005	3.004	2.466	2.063	1.611				0.851898
PMA7G05911.1	PgERF165	heatstress	0	0	0	0	0	0	0	0	0	0	0	0	0	0	0	0				0
PMA7G05784.1	PgERF162	heatstress	0	0	0	0	0	0	0	0.024	0	0	0	0	0	0	0	0				0

## Sheet: Drought-stress
target_id		catlog	D_1hL	D_3hL	D_5hL	D_7hL	D_24hL	D_48hL	D_96hL	D_144hL	D_1hR	D_3hR	D_5hR	D_7hR	D_24hR	D_48hR	D_96hR	D_144hR
PMA1G02005.1	PgERF2	droughtstress	21.339	15.323	14.842	16.273	12.119	12.517	8.638	5.863	5.794	8.74	9.453	9.083	9.871	7.687	7.799	12.408
PMA1G04037.1	PgERF7	droughtstress	41.149	45.506	55.556	55.757	26.654	27.459	34.492	49.748	67.199	71.819	86.815	67.466	46.446	52.549	48.225	42.878
PMA1G00070.1	PgERF1	droughtstress	0	0	0.047	0.021	0.026	0.018	0.012	0.03	0	0	0	0	0	0	0	0
PMA1G02214.1	PgERF5	droughtstress	0	0	0	0	0	0	0	0	0.033	0.029	0.011	0.008	0.026	0.024	0.025	0.059
PMA1G02062.1	PgERF3	droughtstress	1.023	1.56	0.277	0.465	1.646	0.978	0.304	1.616	1.926	0.71	1.129	2.872	5.216	0.961	1	2.711
PMA1G02294.1	PgERF6	droughtstress	1.074	2.84	4.558	3.556	1.683	2.962	3.886	5.729	2.507	2.3	7.506	4.504	1.902	8.608	8.214	6.443
PMA1G02203.1	PgERF4	droughtstress	0	0	0	0	0	0	0	0	0.024	0	0	0	0	0.022	0	0
PMA1G04789.1	PgERF12	droughtstress	0.072	0.221	0.037	0.35	0.194	0.283	2.228	5.308	3.07	1.45	0.919	1.385	0.527	1.032	2.128	3.076
PMA1G04328.1	PgERF10	droughtstress	0.28	0.297	0.303	0.417	0.322	0.513	1.523	1.535	3.824	4.049	3.137	3.646	4.919	6.518	8.105	5.048
PMA1G05194.1	PgERF14	droughtstress	0.027	0	0.194	0.157	0.271	0	0	0	0	0.09	0.05	0.028	0.024	0.026	0.065	0.086
PMA1G04072.1	PgERF8	droughtstress	0	0	0	0	0	0	0	0	0	0	0	0	0.018	0.04	0	0
PMA1G04158.1	PgERF9	droughtstress	0.191	0.5	0.167	0.323	0.314	0.836	0.706	0.249	92.459	47.13	16.719	30.928	24.005	68.066	105.999	136.132
PMA1G04649.1	PgERF13	droughtstress	0.244	0.088	0.012	0.127	0.061	0	0.104	0.065	1.187	0.069	0	0.043	0.154	0	0.037	0.947
PMA1G05110.1	PgERF11	droughtstress	0.215	0.168	0.096	0.24	0.255	0.04	0.056	0	1.696	0.443	0.519	0.723	0.776	0.282	0.144	0.285
PMA1G06688.1	PgERF21	droughtstress	0	0	0	0	0	0	0	0	0.012	0.012	0	0	0.095	0	0	0
PMA1G06080.1	PgERF20	droughtstress	4.523	7.882	9.674	14.293	8.873	10.792	8.376	5.482	9.335	7.297	4.057	2.95	6.289	12.385	6.78	6.436
PMA1G05837.1	PgERF18	droughtstress	3.285	4.429	2.548	2.77	4.413	2.703	0.505	0.078	13.525	11.652	16.908	9.231	9.233	6.825	4.402	4.207
PMA1G05751.1	PgERF17	droughtstress	0.009	0	0	0.004	0.023	0.007	0.083	0.299	0.019	0.086	0.015	0.032	0.016	0.134	0.103	0.086
PMA1G05340.1	PgERF15	droughtstress	0.679	0.27	0.235	0.757	0.389	0.669	0.358	0.498	3.281	1.03	1.399	1.735	2.378	1.704	1.559	1.244
PMA1G06014.1	PgERF19	droughtstress	0	0.009	0.015	0	0	0	0	0	1.116	1.741	1.955	1.314	1.193	1.196	0.399	0.407
PMA1G05341.1	PgERF16	droughtstress	25.486	28.093	17.266	29.066	35.95	39.193	69.222	54.536	98.61	59.239	70.946	73.855	113.645	94.298	70.807	77.112
PMA2G00760.1	PgERF27	droughtstress	18.572	16.343	19.307	37.818	22.423	22.078	26.084	15.994	20.563	20.408	19.608	17.293	21.572	27.844	26.867	44.266
PMA2G00918.1	PgERF28	droughtstress	1.672	1.477	1.033	1.164	1.468	1.839	0.821	0.496	0.92	1.12	1.733	1.669	1.119	1.764	1.571	2.533
PMA1G07737.1	PgERF23	droughtstress	0.139	0.488	0.8	1.901	0.353	0.24	0.98	4.592	16.29	4.12	1.509	1.084	0.457	1.303	2.461	5.787
PMA1G07985.1	PgERF24	droughtstress	0.388	0.406	0.527	0.557	0.218	0.613	0.771	1.342	6.874	11.345	7.179	6.814	10.79	12.037	6.838	1.512
PMA1G06985.1	PgERF22	droughtstress	54.216	57.244	70.576	48.879	45.659	38.903	20.813	12.012	227.43	153.654	147.326	129.849	91.629	89.96	56.811	53.526
PMA2G00330.1	PgERF25	droughtstress	18.579	12.278	7.065	11.654	19.076	29.938	71.685	63.94	32.289	23.091	21.443	21.906	30.143	36.187	36.008	46.721
PMA2G00554.1	PgERF26	droughtstress	2.86	7.798	9.531	10.082	2.83	11.538	20.062	8.141	9.087	13.009	14.499	11.146	13.761	24.208	9.556	6.911
PMA2G01298.1	PgERF30	droughtstress	0.744	0.653	0.524	4.235	1.244	0.426	0.186	0.158	9.423	13.235	14.045	25.826	14.513	6.506	3.244	0.531
PMA2G01297.1	PgERF29	droughtstress	2.411	2.24	4.829	11.753	2.65	1.466	0.075	0.059	5.942	8.118	8.252	11.962	7.434	4.11	2.361	0.397
PMA2G03110.1	PgERF35	droughtstress	0	0	0.028	0	0	0	0.019	0.4	0	0	0	0.025	0.025	0	0	0.023
PMA2G02824.1	PgERF31	droughtstress	31.425	28.494	24.78	32.028	18.469	25.766	34.271	36.612	71.259	87.639	110.801	91.847	176.585	169.27	88.452	54.654
PMA2G03106.1	PgERF33	droughtstress	0.098	0.101	0	0	0.035	0	0	0.157	0	0	0	0	0	0	0	0.089
PMA2G02972.1	PgERF32	droughtstress	0.075	0.051	0.075	0.072	0.14	0	0.049	0.447	6.981	9.383	8.901	21.86	26.491	4.881	2.909	1.295
PMA2G03107.1	PgERF34	droughtstress	0.051	0.106	0.059	0.058	0	0.026	0.022	0.215	0	0	0	0	0	0	0.041	0
PMA2G03501.1	PgERF39	droughtstress	0	0	0	0	0	0	0	0	1.261	0.3	0.07	0.16	0	0.017	0.015	0
PMA2G03449.1	PgERF38	droughtstress	50.676	79.661	63.499	49.303	67.904	128.698	138.822	95.576	184.094	112.779	101.372	61.271	102.985	149.833	89.829	98.888
PMA2G03111.1	PgERF36	droughtstress	0	0	0	0.024	0	0	0	0.015	0	0	0	0	0	0	0	0
PMA2G03169.1	PgERF37	droughtstress	7.463	6.722	7.283	13.291	7.575	12.713	25.983	34.554	39.707	26.614	27.085	29.333	35.801	144.52	194.094	102.923
PMA2G03683.1	PgERF40	droughtstress	0.036	0	0.008	0.017	0.067	0.012	0.022	0.009	0.004	0	0	0	0	0	0.015	0.017
PMA2G03731.1	PgERF41	droughtstress	0.008	0.005	0	0.039	0	0.04	0	0.004	0.282	0.343	0.361	0.33	0.21	0.23	0.361	0.281
PMA2G04344.1	PgERF42	droughtstress	0.013	0.016	0	0.007	0.07	0.112	0.042	0.133	0.114	0.024	0.077	0.045	0.516	0.673	0.438	0.534
PMA3G00352.1	PgERF48	droughtstress	1.003	6.228	4.264	1.207	9.47	6.4	1.822	1.823	0.104	0.056	0.121	0.163	0.062	0.167	0.454	2.069
PMA3G00363.1	PgERF49	droughtstress	0.04	0.004	0.076	0.048	0.014	0.045	0.034	0.051	16.047	11.863	10.51	8.671	11.876	14.94	18.016	17.503
PMA2G05643.1	PgERF44	droughtstress	0.046	0.025	0.046	0.037	0.044	0.014	0	0	1.26	0.509	0.477	0.361	0.429	0.391	0.193	0.068
PMA2G04508.1	PgERF43	droughtstress	0	0	0	0	0	0	0	0	0	0	0	0	0	0	0	0
PMA2G07260.1	PgERF46	droughtstress	35.249	37.693	44.142	58.235	35.334	45.882	53.157	35.491	49.906	49.737	61.563	51.754	52.035	54.789	54.676	66.421
PMA2G06799.1	PgERF45	droughtstress	0	0	0	0.003	0	0	0	0	0	0	0	0	0	0	0.006	0.082
PMA2G07285.1	PgERF47	droughtstress	10.357	5.432	3.471	4.89	6.299	6.163	3.151	1.584	6.672	7.543	9.802	10.213	8.428	8.63	7.107	4.699
PMA3G01168.1	PgERF54	droughtstress	0.945	0.955	0.594	0.828	2.395	1.771	0.43	0.156	4.908	4.499	4.619	3.984	7.113	4.78	4.267	3.592
PMA3G00794.1	PgERF52	droughtstress	110.861	105.659	48.829	43.801	92.171	124.314	170.28	112.895	146.497	92.724	109.623	128.117	184.974	135.825	118.111	147.786
PMA3G01167.1	PgERF53	droughtstress	3.76	2.808	1.132	0.801	9.56	3.557	0.139	0.325	1.121	1.302	1.367	3.273	10.784	1.788	0.856	9.48
PMA3G00421.1	PgERF51	droughtstress	25.919	36.213	27.304	28.3	43.205	64.921	55.35	39.066	164.409	108.577	122.313	102.686	141.862	159.576	70.852	73.892
PMA3G01383.1	PgERF55	droughtstress	3.215	2.603	1.805	6.062	3.356	4.223	7.228	3.926	5.599	4.77	4.975	4.836	6.52	13.347	27.526	15.664
PMA3G01384.1	PgERF56	droughtstress	0	0	0	0	0	0	0	0	0.136	0.348	0.242	0.438	0.361	0.107	0.14	0
PMA3G00419.1	PgERF50	droughtstress	5.637	4.373	5.061	11.323	5.778	7.116	6.18	4.536	27.565	19.821	27.539	26.268	20.492	14.965	7.341	8.269
PMA3G01385.1	PgERF57	droughtstress	1.846	1.309	0.875	4.655	2.603	1.21	0.605	0.543	3.128	6.324	5.087	5.669	4.698	3.091	1.728	0.995
PMA3G01410.1	PgERF59	droughtstress	0	0	0	0.014	0	0	0	0.074	0.434	0.212	0.525	0.349	0.322	0.683	1.085	0.31
PMA3G01575.1	PgERF62	droughtstress	0.242	0.085	0.339	0.142	0.057	0.026	0.017	0.155	0.711	0.732	0.569	0.734	1.124	1.44	0.905	0.774
PMA3G01413.1	PgERF61	droughtstress	29.821	45.809	29.005	17.819	26.038	23.224	16.032	11.061	81.376	55.919	94.268	48.695	51.354	46.103	25.064	49.489
PMA3G01408.1	PgERF58	droughtstress	0	0	0	0.005	0	0	0.006	0	0.068	0.028	0.01	0.008	0.06	0.036	0.059	0.022
PMA3G01411.1	PgERF60	droughtstress	0.033	0.194	0.186	0.055	0.039	0.061	0.15	0.067	0.075	0.099	0.095	0.06	0.1	0.173	0.292	0.188
PMA3G02633.1	PgERF63	droughtstress	0.294	0.458	0.183	0.37	0.155	0.401	0.165	0.157	0.536	1.199	2.299	1.745	1.052	0.582	0.548	1.109
PMA3G03177.1	PgERF65	droughtstress	0.01	0.018	0.009	0	0	0	0	0.028	1.906	1.917	1.74	1.488	1.351	1.693	0.857	0.012
PMA3G03895.1	PgERF67	droughtstress	0.104	0.046	0.075	0.066	0.219	0.055	0.067	0	0.111	0.083	0.225	0.142	0.244	0.309	0.129	0.016
PMA3G03187.1	PgERF66	droughtstress	1.33	1.023	0.897	1.822	2.089	3.135	7.316	16.389	8.318	9.289	12.517	7.748	7.699	16.022	24.911	18.444
PMA3G02908.1	PgERF64	droughtstress	0.019	0.054	0.078	0.338	0.054	0.015	0.233	1.813	5.882	0.429	0.177	0.197	0.074	0.174	0.523	1.505
PMA3G05434.1	PgERF69	droughtstress	0.041	0.012	0	0	0.013	0	0	0.049	10.21	2.929	1.769	1.694	1.981	2.863	4.195	3.141
PMA3G05225.1	PgERF68	droughtstress	109.054	63.944	39.728	38.806	76.277	54.326	24.921	22.609	24.416	26.717	32.174	36.792	30.983	27.486	20.064	37.406
PMA3G05448.1	PgERF70	droughtstress	0	0.05	0.026	0.078	0	0	0	0	0.802	0.939	0.813	1.276	0.742	1.089	1.104	0.017
PMA3G06672.1	PgERF75	droughtstress	2.031	3.037	6.829	2.506	0.674	1.158	4.379	13.584	6.199	7.582	8.918	3.008	4.75	6.57	4.379	9.247
PMA3G06199.1	PgERF72	droughtstress	0.025	0	0	0	0.027	0.024	0.011	0	0.123	0.023	0.039	0.152	0	0.018	0.142	0.027
PMA3G06823.1	PgERF77	droughtstress	2.33	1.896	2.525	2.742	2.147	2.739	1.55	1.125	0.625	0.651	0.57	0.472	0.291	0.471	0.727	1.974
PMA3G06414.1	PgERF73	droughtstress	0.01	0	0	0.007	0	0	0	0.006	4.136	5.02	3.516	3.163	4.09	5.473	2.628	0.996
PMA3G06200.1	PgERF74	droughtstress	0.42	0.563	0.24	0.2	0.346	0.541	0.627	0.692	0.924	0.685	0.805	1.076	1.759	0.882	0.758	1.379
PMA3G05875.1	PgERF71	droughtstress	0.031	0.048	0.033	0.019	0.026	0.028	0.017	0	0	0.055	0	0.035	0	0	0.079	0
PMA3G06819.1	PgERF76	droughtstress	1.286	3.885	2.644	3.772	2.417	1.561	4.524	7.033	37.98	26.648	28.809	28.057	26.393	15.719	25.734	14.065
PMA3G06845.1	PgERF80	droughtstress	5.99	3.249	1.742	6.395	6.599	5.373	1.611	0.838	4.393	4.598	4.515	7.241	6.211	3.75	2.216	1.589
PMA3G07691.1	PgERF84	droughtstress	207.233	168.535	132.736	94.173	129.924	129.21	121.36	105.864	521.255	470.73	410.768	345.783	521.286	520.631	288.302	246.816
PMA3G06992.1	PgERF81	droughtstress	0.233	0.768	0.589	1.321	0.656	0.363	0.081	0.513	8.907	2.531	3.022	7.327	5.804	1.308	1.028	0.57
PMA3G06844.1	PgERF79	droughtstress	0.089	0.013	0	0.057	0.051	0.088	0.017	0.204	0.587	0.811	0.317	0.849	0.896	0.324	0.181	0.079
PMA3G06993.1	PgERF82	droughtstress	1.745	1.017	0.368	0.215	4.11	0.802	0.116	0.107	2.196	0.509	1.161	1.937	4.152	0.913	0.396	3.6
PMA3G06843.1	PgERF78	droughtstress	1.012	0.719	0.202	1.186	1.826	1.062	0.352	0.403	0.745	1.224	0.737	1.248	2.089	1.458	1.113	0.608
PMA3G07650.1	PgERF83	droughtstress	73.245	68.856	71.241	80.649	63.909	93.676	98.647	100.736	70.023	78.212	102.999	91.22	84.189	80.832	124.981	99.682
PMA4G01867.1	PgERF90	droughtstress	0.024	0	0.011	0	0.014	0	0	0.09	0	0	0.062	0	0	0.043	0	0
PMA4G02858.1	PgERF91	droughtstress	81.837	90.958	54.044	48.224	46.663	45.344	109.934	138.803	135.463	104.612	83.953	97.972	160.66	111.037	116.06	170.07
PMA3G07957.1	PgERF88	droughtstress	58.76	53.758	49.535	48.411	55.865	61.632	87.692	120.896	84.877	90.515	97.557	96.591	89.506	120.598	112.204	80.327
PMA3G07816.1	PgERF86	droughtstress	0.061	0.07	0.086	0.093	0.091	0.036	0.05	0.044	0.611	1.39	1.757	3.317	5.144	2.509	1.112	1.186
PMA3G07790.1	PgERF85	droughtstress	0.795	0.848	0.873	1.775	0.286	0.424	2.203	2.931	9.216	2.455	0.892	1.288	1.739	0.789	1.179	1.586
PMA3G08083.1	PgERF89	droughtstress	0.177	1.094	1.125	1.624	0.476	0.136	0	0	1.526	1.454	1.846	2.121	1.521	0.285	0.116	0.846
PMA3G07934.1	PgERF87	droughtstress	0.505	0.283	0.19	0.238	0.481	0.269	0.959	0.471	0.127	0.075	0.083	0.141	0.095	0.057	0.219	0.542
PMA4G04026.1	PgERF98	droughtstress	0	0	0	0	0	0	0	0	0	0	0	0	0	0	0	0
PMA4G02859.1	PgERF92	droughtstress	46.776	46.645	27.685	34.798	37.735	40.843	98.61	108.167	109.367	68.511	53.227	67.08	111.607	68.501	69.593	121.554
PMA4G03704.1	PgERF96	droughtstress	1.439	2.391	1.898	2.047	1.726	4.047	7.925	12.582	5.378	6.496	16.747	8.966	10.383	15.879	10.999	9.235
PMA4G02860.1	PgERF93	droughtstress	15.478	16.387	9.002	7.647	8.956	5.101	9.797	11.161	53.391	38.107	27.966	36.186	46.532	22.259	28.301	33.596
PMA4G04025.1	PgERF97	droughtstress	0	0	0	0	0	0	0	0.057	0	0	0	0.024	0.131	0.096	0	0
PMA4G03362.1	PgERF94	droughtstress	0	0	0	0	0	0	0	0	0.043	0.068	0.203	0	0	0	0.241	0
PMA4G03591.1	PgERF95	droughtstress	0.016	0.029	0.014	0	0	0	0	0	24.286	1.137	0.436	0.21	0.116	0.03	0.028	1.451
PMA4G06182.1	PgERF103	droughtstress	0.009	0.056	0.049	0.078	0.378	2.737	29.094	37.961	2.169	2.78	1.819	1.839	2.789	5.686	3.405	1.634
PMA4G06313.1	PgERF104	droughtstress	12.71	12.205	13.599	15.694	13.386	16.139	24.483	33.178	11.56	13.826	15.579	13.299	16.641	26.808	28.109	27.681
PMA4G04040.1	PgERF99	droughtstress	0	0	0	0.015	0	0	0.047	0.237	0	0	0	0	0	0.159	0.991	0
PMA4G05927.1	PgERF102	droughtstress	0.889	1.952	2.687	5.186	1.263	0.896	8.737	31.128	63.044	29.094	13.225	10.496	2.125	1.601	3.302	21.004
PMA4G04947.1	PgERF100	droughtstress	0	0	0	0	0	0	0	0	0.012	0	0.028	0.015	0.031	0	0.03	0
PMA4G05268.1	PgERF101	droughtstress	0	0	0.014	0	0.067	0.054	0.169	0.191	0.802	2.28	1.745	2.874	2.023	1.455	1.198	0.267
PMA5G00289.1	PgERF105	droughtstress	0	0	0	0	0	0	0	0.038	0	0	0.093	0	0	0	0	0
PMA5G00639.1	PgERF108	droughtstress	0.01	0.009	0.009	0.009	0	0.006	0.032	0.014	0.01	0.005	0.011	0	0	0.019	0	0.005
PMA5G00693.1	PgERF111	droughtstress	0.909	1.551	1.118	1.749	0.54	1.162	5.163	4.107	211.182	109.319	88.814	53.688	54.736	53.154	39.8	38.18
PMA5G00691.1	PgERF109	droughtstress	0.033	0.043	0	0.117	0.077	0.038	0.078	0.357	230.043	105.809	27.015	34.269	16.039	60.383	88.703	191.754
PMA5G00694.1	PgERF112	droughtstress	159.132	219.701	134.114	125.637	234.277	206.721	431.805	233.136	235.543	170.083	241.365	149.893	191.053	205.786	129.521	135.782
PMA5G00380.1	PgERF106	droughtstress	0	0	0	0	0	0	0	0	0.109	0	0	0	0	0	0	0
PMA5G00692.1	PgERF110	droughtstress	10.005	6.77	2.943	3.26	2.49	2.539	16.065	24.651	550.593	687.6	629.809	434.465	337.346	258.967	97.849	39.207
PMA5G00597.1	PgERF107	droughtstress	0.047	0.009	0.009	0.007	0.037	0	0.01	0	0.007	0.024	0	0.008	0.012	0	0.014	0.06
PMA5G03000.1	PgERF118	droughtstress	2.66	2.138	0.702	1.865	4.233	2.408	0.957	1.206	11.045	7.958	5.549	7.394	7.902	5.192	3.891	2.909
PMA5G03036.1	PgERF119	droughtstress	58.06	52.925	28.979	28.44	32.636	24.291	13.942	4.124	4.926	8.873	12.573	11.068	8.634	3.503	3.463	41.585
PMA5G00776.1	PgERF113	droughtstress	14.749	5.458	5.749	3.35	5.467	2.336	1.084	1.198	17.519	7.037	7.257	7.076	33.334	36.463	13.432	10.825
PMA5G00889.1	PgERF114	droughtstress	0.365	0.68	0.277	1.003	1.262	2.599	2.353	1.319	8.471	27.101	48.625	39.845	6.006	12.514	5.402	1.065
PMA5G01338.1	PgERF116	droughtstress	0.157	0.139	0.036	0.148	0.226	0.129	0.112	0.193	3.89	3.723	2.534	3.328	5.163	5.935	5.428	1.362
PMA5G01084.1	PgERF115	droughtstress	0.004	0	0	0	0	0	0	0	0.312	0.248	0.381	0.322	0.264	0.184	0.132	0.03
PMA5G01722.1	PgERF117	droughtstress	0	0	0.011	0.004	0.019	0.022	0	0.054	0	0.053	0.051	0.063	0.05	0.052	0.258	0.367
PMA5G04413.1	PgERF124	droughtstress	0	0	0.006	0.008	0	0	0	0	0.111	0.063	0.031	0.337	0.202	0.133	0.016	0.026
PMA5G04246.1	PgERF123	droughtstress	0	0	0	0.007	0	0	0.01	0	5.083	4.301	3.615	3.286	4.225	5.145	4.764	4.84
PMA5G03935.1	PgERF121	droughtstress	25.1	19.188	17.475	24.618	19.89	26.171	29.406	24.033	44.731	41.161	31.542	29.352	42.385	42.161	38.294	43.448
PMA5G03040.1	PgERF120	droughtstress	1.06	1.061	1.561	2.287	0.892	1.464	2.302	3.633	2.199	3.004	2.655	2.803	3.798	11.523	6.88	1.402
PMA5G04454.1	PgERF126	droughtstress	0	0	0	0	0	0	0	0.018	0	0	0	0	0	0	0	0
PMA5G04108.1	PgERF122	droughtstress	0	0	0	0	0.01	0	0	0.008	0	0.011	0.01	0	0.01	0	0	0.009
PMA5G04450.1	PgERF125	droughtstress	0	0	0	0	0	0	0	0	0	0	0	0	0	0	0	0
PMA5G04745.1	PgERF127	droughtstress	0	0.083	0.01	0.01	0.037	0	0.036	0.009	0.247	0.04	0.146	0.252	0.234	0.25	0.136	0.095
PMA6G00114.1	PgERF129	droughtstress	0.026	0.103	0.341	0.526	0.069	0.274	0.565	0.349	4.195	4.992	2.492	3.066	3.221	2.817	2.121	1.235
PMA6G00313.1	PgERF130	droughtstress	4.275	8.103	7.476	8.747	8.328	35.486	108.919	68.902	2.451	1.442	1.395	2.296	1.941	2.768	4.943	6.158
PMA6G01014.1	PgERF133	droughtstress	0.011	0	0	0	0	0.022	0	0	0.007	0	0.011	0.009	0.025	0.058	0.109	0
PMA6G01010.1	PgERF132	droughtstress	18.327	18.509	10.998	11.258	15.914	16.325	9.042	2.487	104.99	99.418	104.96	79.993	38.632	25.833	10.937	6.21
PMA6G00656.1	PgERF131	droughtstress	9.233	8.171	6.758	7.287	9.241	12.514	11.366	8.802	25.417	20.747	16.392	15.105	14.974	16.035	15.303	14.328
PMA5G05518.1	PgERF128	droughtstress	0	0	0	0	0	0	0	0	0.358	0.217	0.294	0.261	0.334	0.04	0.097	0
PMA6G02112.1	PgERF134	droughtstress	0.722	0.632	0.571	1.598	0.319	0.12	0.383	0.229	345.074	115.267	30.527	20.377	12.85	33.396	53.849	115.535
PMA6G05560.1	PgERF138	droughtstress	37.703	45.807	41.289	71.926	37.273	46.124	54.667	57.742	116.398	99.465	83.729	96.177	94.492	101.172	104.138	90.373
PMA6G05147.1	PgERF137	droughtstress	12.98	10.364	12.768	25.616	10.456	10.852	33.443	63.653	275.311	87.348	45.364	57.479	114.952	125.356	73.586	62.101
PMA6G05709.1	PgERF140	droughtstress	0	0	0.007	0	0.049	0.251	2.531	1.703	0.013	0	0.013	0	0	0.146	0.43	0.12
PMA6G05562.1	PgERF139	droughtstress	0.078	0.123	0.108	0.374	0.216	0.543	0.26	0.377	1.182	1.386	1.192	1.792	1.662	1.387	1.324	0.59
PMA6G04531.1	PgERF136	droughtstress	4.791	11.53	7.53	8.426	13.533	16.258	16.938	6.545	11.457	7.483	7.12	7.681	9.878	8.923	5.75	12.334
PMA6G04174.1	PgERF135	droughtstress	0	0	0.048	0.021	0	0.011	0.006	0	7.116	7.319	4.978	4.758	4.988	4.101	2.869	0.653
PMA7G00930.1	PgERF147	droughtstress	0.649	0.534	0.575	0.368	0.327	0.725	0.515	0.219	0.621	0.335	0.446	0.287	0.543	1.093	0.424	0.44
PMA7G00587.1	PgERF146	droughtstress	0.402	0.112	0.113	0.036	0.055	0.01	0.021	0.058	211.066	112.423	86.806	77.281	70.586	78.43	24.715	9.758
PMA6G06245.1	PgERF141	droughtstress	1.599	0.868	0.872	1.639	0.956	1.073	3.324	7.396	15.911	3.022	1.461	0.882	0.896	2.952	4.589	9.178
PMA7G00034.1	PgERF144	droughtstress	0	0.045	0	0	0.012	0.052	0	0.026	335.368	83.374	26.376	5.324	2.432	4.845	15.246	63.153
PMA7G00084.1	PgERF145	droughtstress	0	0	0	0	0	0	0	0	0.426	0.64	0.507	0.566	0.854	0.886	0.576	0.103
PMA6G06408.1	PgERF142	droughtstress	0.117	0.04	0	0.171	0.16	0.19	0.108	0.411	0.744	0.085	0.027	0.093	0.062	0.046	0.187	0.507
PMA6G06538.1	PgERF143	droughtstress	0	0	0.002	0	0	0	0	0	3.47	5.783	4.362	3.653	4.631	4.314	2.399	0.423
PMA7G02345.1	PgERF154	droughtstress	0.267	0.204	0.143	0.333	0.457	0.348	0.097	0.257	1.104	0.547	0.936	0.992	2.509	1.742	0.833	0.223
PMA7G02217.1	PgERF150	droughtstress	9.026	8.924	2.443	1.63	9.133	4.687	7.848	4.165	91.485	23.465	7.186	6.751	7.623	3.797	9.131	25.276
PMA7G02224.1	PgERF153	droughtstress	0.517	0.711	0.237	0.066	0.556	0.641	0	0.067	3.109	0.301	0.691	1.535	4.184	0.461	1.4	1.662
PMA7G02214.1	PgERF149	droughtstress	0.225	0.298	0.374	0.104	0.258	0.135	0.173	0.139	0.091	0	0.037	0.026	0	0	0	0.175
PMA7G02218.1	PgERF151	droughtstress	14.447	28.082	12.892	4.557	8.251	5.718	21.032	5.136	42.654	13.629	12.267	12.737	13.022	4.949	8.907	35.129
PMA7G02223.1	PgERF152	droughtstress	0.068	1.681	2.016	1.068	0.244	0.353	0.412	0.126	0.328	0.474	0.953	0.563	0.124	0.079	0.417	0.32
PMA7G01120.1	PgERF148	droughtstress	0.084	0	0	0	0	0	0	0	0	0	0	0	0	0	0	0.107
PMA7G03141.1	PgERF155	droughtstress	141.477	188.729	165.241	159.356	106.004	183.556	155.898	90.234	211.781	416.016	402.037	398.687	252.427	316.47	169.403	74.491
PMA7G03655.1	PgERF157	droughtstress	75.602	92.582	118.239	95.467	57.084	103.949	143.795	92.78	140.119	184.902	206.079	195.526	213.053	265.711	140.181	82.303
PMA7G03180.1	PgERF156	droughtstress	1.792	0.887	0.613	1.73	1.792	4.532	3.937	2.884	0.209	0.317	0.279	0.339	0.474	0.397	0.121	0.94
PMA7G04702.1	PgERF159	droughtstress	0	0	0	0.038	0	0	0	0	0.332	0	0	0.422	0.076	0.178	0.162	0.119
PMA7G05600.1	PgERF161	droughtstress	4.845	7.619	14.437	9.919	2.379	2.808	2.827	2.395	8.989	14.167	19.595	14.489	14.024	14.217	13.716	10.675
PMA7G05111.1	PgERF160	droughtstress	0	0.025	0.016	0.026	0	0	0	0	0.274	0.398	0.386	0.708	0.381	0.502	0.123	0.015
PMA7G04697.1	PgERF158	droughtstress	1.07	4.394	4.619	1.304	1.187	1.267	0.879	1.426	2.696	1.189	3	1.694	1.057	0.724	2.409	3.309
PMA7G05913.1	PgERF166	droughtstress	0	0	0	0	0	0	0	0	0	0	0	0	0.052	0	0.009	0
PMA7G06728.1	PgERF167	droughtstress	0.017	0.036	0.057	0.055	0.021	0.053	0.021	0.039	0.067	0.052	0.139	0.11	0.074	0.161	0.113	0.075
PMA7G05789.1	PgERF163	droughtstress	0.028	0	0	0.008	0.009	0	0	0.007	0.024	0	0	0.031	0	0	0.022	0
PMA7G05848.1	PgERF164	droughtstress	0.792	0.625	0.793	0.59	1.495	1.396	0.843	0.964	1.782	1.953	2.108	1.712	2.786	2.732	1.673	0.595
PMA7G05911.1	PgERF165	droughtstress	0	0	0	0	0	0	0	0	0	0	0	0	0	0	0	0
PMA7G05784.1	PgERF162	droughtstress	0	0	0	0	0	0	0	0	0	0	0	0	0	0	0	0

## Sheet: control-group
target_id		catlog	CK_1hL	CK_3hL	CK_5hL	CK_7hL	CK_24hL	CK_48hL	CK_96hL	CK_144hL	CK_1hR	CK_3hR	CK_5hR	CK_7hR	CK_24hR	CK_48hR	CK_96hR	CK_144hR
PMA1G02005.1	PgERF2	controlgroup	16.828	15.553	15.2	23.459	17.225	24.367	12.965	14.573	8.565	15.428	12.052	12.094	11.145	13.663	9.155	9.073
PMA1G04037.1	PgERF7	controlgroup	30.051	44.606	51.165	52.989	32.871	31.673	34.703	38.558	50.068	74.827	77.422	65.235	73.706	56.61	60.86	60.618
PMA1G00070.1	PgERF1	controlgroup	0.007	0	0	0.03	0.027	0.055	0.02	0.039	0.013	0	0	0	0	0	0	0
PMA1G02214.1	PgERF5	controlgroup	0.004	0	0	0	0	0	0	0	0.004	0.022	0.02	0.051	0.021	0.055	0.111	0.025
PMA1G02062.1	PgERF3	controlgroup	4.574	1.672	7.908	0.288	0.216	3.97	10.207	18.925	0.569	13.766	0.806	10.519	29.013	3.046	14.598	17.358
PMA1G02294.1	PgERF6	controlgroup	5.155	2.956	4.271	3.726	2.554	3.835	2.296	1.398	4.135	4.143	5.676	4.813	3.219	4.143	2.599	1.841
PMA1G02203.1	PgERF4	controlgroup	0	0	0	0	0	0	0	0	0.038	0.047	0.042	0.058	0.17	0	0.722	0.132
PMA1G04789.1	PgERF12	controlgroup	0.785	0.229	0.188	0.217	0.023	0.297	0.207	0.846	1.476	1.355	1.48	1.236	2.659	0.47	1.229	0.906
PMA1G04328.1	PgERF10	controlgroup	0.229	0.205	0.341	0.379	0.219	0.243	0.256	0.226	2.016	3.419	3.23	3.28	4.035	4.242	3.967	4.38
PMA1G05194.1	PgERF14	controlgroup	0.187	0.041	0.143	0.055	0	0.046	0.02	0.03	0	0.042	0.057	0.074	0	0.029	0	0.047
PMA1G04072.1	PgERF8	controlgroup	0	0	0	0	0	0	0	0	0.012	0	0	0	0	0	0	0
PMA1G04158.1	PgERF9	controlgroup	0.077	0.065	0.089	0.135	0.277	0.093	0.251	0.29	48.629	10.134	5.194	5.711	11.225	12.005	12.616	11.762
PMA1G04649.1	PgERF13	controlgroup	0.279	0.274	0.373	0.256	0	0.486	1.295	1.263	0.196	0.072	0.162	0.067	1.126	0.018	0.475	0.111
PMA1G05110.1	PgERF11	controlgroup	0.152	0.235	0.12	0.132	0.078	0.225	0.134	0.096	0.82	0.94	1.074	1.021	2.052	1.544	1.808	1.748
PMA1G06688.1	PgERF21	controlgroup	0	0	0	0	0	0	0	0	0.046	0.035	0	0.09	0.372	0.068	0.182	0.1
PMA1G06080.1	PgERF20	controlgroup	10.323	6.912	13.111	13.867	5.404	5.663	10.479	8.822	9.445	7.148	4.43	2.195	5.207	4.523	4.589	4.101
PMA1G05837.1	PgERF18	controlgroup	10.811	4.237	1.775	2.522	3.667	2.931	6.943	4.112	13.979	9.1	18.382	9.082	14.111	9.911	10.944	4.062
PMA1G05751.1	PgERF17	controlgroup	0.019	0.016	0.006	0.017	0.016	0	0.011	0	0.034	0.029	0.025	0.07	0.047	0.07	0.033	0.022
PMA1G05340.1	PgERF15	controlgroup	0.628	0.396	0.589	0.788	0.414	0.345	0.533	0.709	1.634	1.258	1.304	1.808	2.007	1.431	1.63	1.958
PMA1G06014.1	PgERF19	controlgroup	0	0.02	0	0	0	0	0.012	0	2.391	1.152	1.427	1.207	1.838	2.037	2.095	2.063
PMA1G05341.1	PgERF16	controlgroup	32.641	23.302	29.791	29.251	22.914	41.749	24.404	63.404	107.3	75.984	51.581	79.742	102.493	59.874	46.215	71.165
PMA2G00760.1	PgERF27	controlgroup	18.527	19.734	19.627	31.004	19.988	18.696	18.409	27.898	19.96	17.555	18.008	14.512	24.948	20.856	19.498	27.556
PMA2G00918.1	PgERF28	controlgroup	1.772	1.542	1.795	1.345	2.018	2.374	1.374	2.326	0.97	1.964	1.942	1.344	1.647	1.721	1.408	1.261
PMA1G07737.1	PgERF23	controlgroup	0.145	0.377	0.666	0.934	0.159	0.108	0.135	0.053	1.68	0.47	1.236	0.795	2.264	0.541	1.135	0.386
PMA1G07985.1	PgERF24	controlgroup	0.383	0.31	0.315	0.429	0.26	0.195	0.275	0.289	6.204	8.39	6.482	8.104	8.949	8.411	7.281	9.393
PMA1G06985.1	PgERF22	controlgroup	88.327	59.625	57.338	62.965	52.474	62.065	54.205	39.965	97.313	147.831	119.329	100.436	94.364	87.037	86.895	94
PMA2G00330.1	PgERF25	controlgroup	24.778	13.572	9.68	9.838	17.297	17.911	29.978	39.796	27.691	22.47	16.258	20.2	36.823	21.662	20.871	32.668
PMA2G00554.1	PgERF26	controlgroup	5.65	6.891	5.015	5.779	2.355	2.587	3.933	4.633	10.669	9.084	9.8	8.976	12.65	7.91	7.226	8.455
PMA2G01298.1	PgERF30	controlgroup	0.24	0.695	1.149	2.57	1.113	0.423	0.835	1.372	7.024	12.545	12.992	14.173	15.72	10.055	8.149	12.919
PMA2G01297.1	PgERF29	controlgroup	0.58	1.72	5.657	10.031	3.952	2.639	1.071	3.733	5.401	6.669	9.471	9.988	8.441	8.738	7.107	9.994
PMA2G03110.1	PgERF35	controlgroup	0	0.024	0	0.016	0.015	0	0.035	0.008	0	0	0	0	0	0	0.044	0.012
PMA2G02824.1	PgERF31	controlgroup	54.758	42.973	52.199	42.016	26.938	41.103	32.277	80.486	76.075	102.34	112.036	120.098	148.656	132.995	139.444	117.416
PMA2G03106.1	PgERF33	controlgroup	0.097	0.059	0.325	0	0.026	0.029	0.092	0.596	0	0	0	0	0	0	0.021	0.011
PMA2G02972.1	PgERF32	controlgroup	1.484	0.234	0.802	0.043	0.207	0.999	0.48	1.842	12.471	28.462	10.503	27.134	28.583	14.993	11.166	24.087
PMA2G03107.1	PgERF34	controlgroup	0.018	0.018	0.021	0.019	0	0	0.041	0.037	0	0	0	0	0	0	0	0
PMA2G03501.1	PgERF39	controlgroup	0.013	0	0.01	0	0	0	0	0	0.221	0.095	0.042	0.074	0.028	0.073	0.014	0.02
PMA2G03449.1	PgERF38	controlgroup	243.745	75.309	20.583	16.663	58.475	86.661	162.584	73.822	176.751	87.025	89.884	44.907	97.035	86.608	85.496	59.313
PMA2G03111.1	PgERF36	controlgroup	0	0	0	0	0	0	0	0	0	0	0	0	0	0	0	0
PMA2G03169.1	PgERF37	controlgroup	8.322	8.373	10.173	15.82	8.063	8.097	6.84	7.482	19.414	17.929	18.907	18.598	21.695	18.579	20.909	20.375
PMA2G03683.1	PgERF40	controlgroup	0.004	0	0	0.024	0.044	0	0.008	0.011	0	0	0	0	0	0	0.007	0
PMA2G03731.1	PgERF41	controlgroup	0.016	0.017	0.005	0.005	0.008	0.035	0.027	0.026	0.132	0.268	0.304	0.288	0.344	0.319	0.681	0.253
PMA2G04344.1	PgERF42	controlgroup	0	0	0	0	0.011	0.035	0	0.02	0.185	0.018	0.046	0.06	0.163	0.139	0.421	0.281
PMA3G00352.1	PgERF48	controlgroup	5.041	4.485	1.312	1.001	3.852	6.37	4.387	3.587	0.173	0.077	0.148	0.049	0.124	0.089	0.164	0.326
PMA3G00363.1	PgERF49	controlgroup	0.036	0.044	0.065	0.03	0.045	0.026	0.046	0.014	6.891	10.137	9.722	9.294	11.849	11.97	11.803	10.774
PMA2G05643.1	PgERF44	controlgroup	0.024	0.078	0.086	0.052	0.055	0.045	0.024	0.054	0.797	0.662	0.374	0.431	0.627	0.33	0.463	0.398
PMA2G04508.1	PgERF43	controlgroup	0	0	0	0	0	0	0	0	0	0	0	0	0	0	0	0
PMA2G07260.1	PgERF46	controlgroup	35.601	43.657	48.291	57.816	30.763	35.765	36.68	41.452	69.37	62.299	59.702	59.198	63.417	54.225	53.302	53.087
PMA2G06799.1	PgERF45	controlgroup	0	0	0	0	0	0.003	0	0	0	0	0	0	0	0	0	0
PMA2G07285.1	PgERF47	controlgroup	7.74	5.139	4.42	7.91	10.042	6.915	9.206	9.219	6.517	9.237	9.605	9.611	10.222	10.051	10.19	9.19
PMA3G01168.1	PgERF54	controlgroup	1.9	1.184	2.515	0.478	0.645	1.929	4.182	9.982	3.671	7.494	3.561	5.261	13.662	5.804	8.795	6.497
PMA3G00794.1	PgERF52	controlgroup	145.292	92.919	66.744	35.322	77.652	172.505	62.864	270.904	125.134	164.774	87.421	164.994	224.026	103.968	65.248	179.883
PMA3G01167.1	PgERF53	controlgroup	14.688	8.093	14.851	1.795	2.498	12.857	11.841	36.547	1.772	11.395	1.465	11.19	20.496	5.479	7.702	8.05
PMA3G00421.1	PgERF51	controlgroup	158.184	36.217	20.147	22.276	36.393	51.069	119.955	51.822	171.717	123.622	121.321	91.747	162.885	114.034	111.312	95.425
PMA3G01383.1	PgERF55	controlgroup	1.203	1.851	3.535	6.679	3.699	2.667	1.777	5.061	3.924	4.608	3.394	4.186	6.316	5.379	4.414	7.717
PMA3G01384.1	PgERF56	controlgroup	0	0	0	0	0	0	0	0.006	0.093	0.365	0.177	0.5	1.486	0.532	0.673	1.321
PMA3G00419.1	PgERF50	controlgroup	5.507	4.601	7.088	16.34	7.021	6.218	5.607	7.77	16.838	24.361	23.464	23.341	19.482	19.019	17.327	17.503
PMA3G01385.1	PgERF57	controlgroup	0.466	1.274	1.241	5.651	2.724	1.897	1.1	2.331	3.39	5.01	4.588	5.493	5.531	5.22	4.236	6.103
PMA3G01410.1	PgERF59	controlgroup	0	0	0	0.008	0	0	0	0	0.281	0.325	0.471	0.481	0.394	0.167	0.725	0.248
PMA3G01575.1	PgERF62	controlgroup	0.017	0.057	0.038	0.104	0.024	0.018	0.056	0.04	0.363	0.704	0.872	0.564	0.625	0.604	0.764	0.629
PMA3G01413.1	PgERF61	controlgroup	98.955	58.168	26.943	21.229	34.565	51.924	66.985	97.787	102.69	75.249	70.839	62.934	99.863	66.455	59.008	59.434
PMA3G01408.1	PgERF58	controlgroup	0.007	0	0	0.007	0.006	0	0.01	0.004	0.049	0	0.011	0.031	0	0	0.033	0.025
PMA3G01411.1	PgERF60	controlgroup	0.464	0.159	0.067	0.016	0.086	0.044	0.123	0.117	0.041	0.055	0.084	0.099	0.17	0.039	0.056	0.032
PMA3G02633.1	PgERF63	controlgroup	1.598	0.503	0.603	0.302	0.376	0.772	0.917	1.213	1.608	1.223	1.387	0.989	0.687	1.178	0.74	0.397
PMA3G03177.1	PgERF65	controlgroup	0	0	0.009	0.008	0.013	0.016	0.015	0	0.869	0.852	1.295	1.092	1.521	1.501	1.313	1.959
PMA3G03895.1	PgERF67	controlgroup	0.16	0.051	0.076	0.057	0.224	0.258	0.182	0.388	0.022	0.094	0.032	0.045	0.14	0.08	0	0.142
PMA3G03187.1	PgERF66	controlgroup	2.034	1.47	1.041	1.435	1.731	1.913	2.294	1.594	6.137	6.524	11.347	6.614	9.253	8.625	6.89	6.375
PMA3G02908.1	PgERF64	controlgroup	0.041	0.047	0.03	0.086	0.013	0	0	0.006	0.754	0.047	0.038	0.1	0.104	0.04	0.115	0.137
PMA3G05434.1	PgERF69	controlgroup	0	0.017	0.025	0.023	0	0	0.059	0.021	2.727	1.547	2.411	2.616	1.996	2.771	2.449	1.575
PMA3G05225.1	PgERF68	controlgroup	82.548	61.566	47.107	77.166	92.622	84.438	77.206	85.742	20.252	32.315	36.282	35.299	34.562	32	30.101	30.98
PMA3G05448.1	PgERF70	controlgroup	0	0	0	0	0	0.012	0	0	0.28	0.59	0.82	0.567	0.825	0.46	0.525	0.926
PMA3G06672.1	PgERF75	controlgroup	1.002	2.042	2.987	1.582	0.939	1.422	0.652	1.966	3.638	8.137	8.382	2.253	7.263	4.317	2.918	3.216
PMA3G06199.1	PgERF72	controlgroup	0	0	0.013	0	0.019	0.009	0	0.033	0.125	0.026	0.078	0.02	0.231	0.115	0.094	0.199
PMA3G06823.1	PgERF77	controlgroup	1.476	1.784	2.147	3.214	2.763	2.208	2.778	1.759	0.299	0.397	0.492	0.525	0.551	0.193	0.313	0.206
PMA3G06200.1	PgERF73	controlgroup	1.391	0.761	0.646	0.11	0.421	1.299	0.604	1.924	0.638	1.961	0.491	1.613	1.74	0.788	0.724	2.259
PMA3G06414.1	PgERF74	controlgroup	0	0	0.004	0.013	0	0	0.011	0.002	2.563	3.335	3.689	3.665	4.445	4.281	4.539	4.259
PMA3G05875.1	PgERF71	controlgroup	0.023	0.018	0.024	0.023	0	0.071	0.119	0.087	0	0.031	0	0	0	0	0.028	0
PMA3G06819.1	PgERF76	controlgroup	4.28	4.801	3.056	2.662	1.067	4.18	5.651	10.576	27.663	27.662	33.455	35.967	56.069	31.603	23.391	41.184
PMA3G06845.1	PgERF80	controlgroup	0.83	0.937	1.786	7.375	7.146	4.917	3.122	5.28	3.297	4.785	4.214	6.991	7.573	7.193	5.383	9.425
PMA3G07691.1	PgERF84	controlgroup	169.909	230.473	176.996	194.851	217.362	212.521	177.065	239.463	496.809	440.108	375.9	283.94	385.742	350.155	386.032	276.968
PMA3G06992.1	PgERF81	controlgroup	1.515	1.247	2.78	0.672	0.111	1.1	2.269	3.876	2.56	13.601	3.034	7.037	29.252	2.755	10.268	5.795
PMA3G06844.1	PgERF79	controlgroup	0.012	0	0	0.012	0.011	0.012	0.026	0.081	0.597	0.814	0.411	1.163	3.133	1.08	1.137	2.45
PMA3G06993.1	PgERF82	controlgroup	5.337	5.059	7.951	0.512	0.786	6.077	7.704	15.316	0.673	5.476	0.65	3.988	10.607	1.903	3.364	2.189
PMA3G06843.1	PgERF78	controlgroup	0.793	0.27	0.62	1.414	1.366	2.018	1.184	3.444	1.221	1.425	0.853	1.123	3.773	1.804	2.242	3.251
PMA3G07650.1	PgERF83	controlgroup	74.914	74.871	79.963	82.261	70.331	63.719	66.601	46.364	78.232	91.512	87.073	79.021	76.256	79.102	82.671	74.543
PMA4G01867.1	PgERF90	controlgroup	0.008	0	0	0	0	0.015	0	0	0	0	0	0	0	0	0	0
PMA4G02858.1	PgERF91	controlgroup	161.333	73.319	64.444	31.302	36.719	114.239	65.892	195.602	122.781	133.248	64.961	111.902	206.61	77.72	37.431	148.004
PMA3G07957.1	PgERF88	controlgroup	54.938	65.944	57.269	51.487	55.174	46.707	59.845	57.507	84.443	88.725	92.485	92.086	94.511	81.658	88.578	88.376
PMA3G07816.1	PgERF86	controlgroup	2.228	0.338	0.447	0.091	0.474	1.141	1.307	2.162	1.372	4.813	3.244	7.615	10.049	4.535	4.879	9.342
PMA3G07790.1	PgERF85	controlgroup	2.62	0.759	0.788	0.204	0.075	0.407	8.04	1.502	3.328	3.463	0.828	2.025	19.014	1.074	10.95	4.142
PMA3G08083.1	PgERF89	controlgroup	0.985	1.612	1.021	0.391	0.386	1.024	0.362	0.143	1.198	0.897	1.001	1.067	1.356	1.498	1.424	1.365
PMA3G07934.1	PgERF87	controlgroup	0.773	0.703	0.751	0.205	0.275	0.499	1.345	1.159	0.03	0.383	0.158	0.219	1.004	0.051	0.623	0.492
PMA4G04026.1	PgERF98	controlgroup	0	0	0	0	0	0	0	0	0	0	0	0	0	0	0	0
PMA4G02859.1	PgERF92	controlgroup	74.961	36.562	33.828	27.923	27.869	61.75	44.044	114.194	81.802	81.058	38.185	72.421	144.577	59.951	28.072	103.25
PMA4G03704.1	PgERF96	controlgroup	5.336	2.027	1.803	2.02	2.062	3.302	2.489	1.228	8.941	11.036	20.603	14.486	14.241	14.766	11.367	7.943
PMA4G02860.1	PgERF93	controlgroup	29.417	14.44	14.284	7.55	7.642	21.906	4.736	30.05	42.553	48.787	22.042	46.356	57.94	24.201	10.945	43.553
PMA4G04025.1	PgERF97	controlgroup	0	0	0	0	0	0	0	0	0	0.012	0	0	0.072	0	0.017	0.009
PMA4G03362.1	PgERF94	controlgroup	0	0	0	0	0	0	0	0	0	0	0	0.432	0.558	0	0.083	0.178
PMA4G03591.1	PgERF95	controlgroup	0.044	0.072	0.015	0	0.036	0.061	0.069	0.075	22.353	0.335	0.489	0.401	0.476	0.34	0.098	0.26
PMA4G06182.1	PgERF103	controlgroup	0.02	0.015	0.006	0.011	0.01	0.005	0.087	0.043	2.117	2.296	1.977	2.255	2.639	2.5	2.741	2.858
PMA4G06313.1	PgERF104	controlgroup	12.25	13.34	14.795	17.834	12.477	12.38	11.549	11.974	11.753	13.961	14.636	14.63	13.817	13.881	15.308	13.389
PMA4G04040.1	PgERF99	controlgroup	0	0	0	0	0	0	0	0	0	0	0	0	0	0	0	0
PMA4G05927.1	PgERF102	controlgroup	0.75	1.415	0.855	1.311	0.241	0.216	0.722	0.208	5.645	4.197	7.755	4.012	8.276	1.606	1.629	0.772
PMA4G04947.1	PgERF100	controlgroup	0.007	0	0	0	0.008	0	0	0	0	0.042	0.033	0.075	0.032	0.144	0.039	0.037
PMA4G05268.1	PgERF101	controlgroup	0.128	0	0	0.02	0	0	0.011	0.247	1.21	4.053	5.986	8.691	5.832	3.007	2.141	7.726
PMA5G00289.1	PgERF105	controlgroup	0.012	0	0	0	0.043	0	0	0	0	0	0	0	0	0	0	0.026
PMA5G00639.1	PgERF108	controlgroup	0.002	0.012	0	0	0	0.004	0.009	0	0.003	0	0	0	0	0.007	0.005	0
PMA5G00693.1	PgERF111	controlgroup	5.7	1.982	0.789	0.944	0.647	0.458	6.616	0.618	271.013	77.554	79.681	44.98	48.592	42.996	55.248	30.378
PMA5G00691.1	PgERF109	controlgroup	0.132	0.06	0.043	0.062	0.02	0.178	0.079	0.165	139.198	17.371	10.834	3.928	5.338	11.311	6.552	2.684
PMA5G00694.1	PgERF112	controlgroup	438.081	180.64	96.736	65.699	137.667	206.265	430.705	366.944	757.934	216.888	198.09	173.587	279.208	173.743	231.73	177.595
PMA5G00380.1	PgERF106	controlgroup	0.094	0	0	0	0	0	0	0	0	0	0.07	0.095	0	0	0	0.028
PMA5G00692.1	PgERF110	controlgroup	13.144	21.661	5.229	3.758	7.264	6.587	9.14	10.96	877.003	627.995	502.628	409.821	305.053	306.689	286.5	250.762
PMA5G00597.1	PgERF107	controlgroup	0	0	0	0.017	0	0	0	0.009	0	0	0	0.052	0	0	0.011	0.049
PMA5G03000.1	PgERF118	controlgroup	4.085	3.517	3.843	4.045	5.258	4.172	6.218	9.516	7.964	7.923	6.415	7.143	10.536	8.716	8.132	11.008
PMA5G03036.1	PgERF119	controlgroup	111.806	62.617	38.392	31.045	32.158	83.354	40.781	130.278	7.407	16.423	12.244	21.192	9.701	9.668	4.151	14.897
PMA5G00776.1	PgERF113	controlgroup	16.333	4.772	6.958	1.459	3.405	9.877	11.922	23.668	8.06	9.769	9.191	7.25	29.383	13.614	18.179	17.143
PMA5G00889.1	PgERF114	controlgroup	0.28	0.484	0.173	0.235	0.236	0.132	1.473	0.35	9.655	21.208	67.336	52.148	25.766	11.543	12.05	12.039
PMA5G01338.1	PgERF116	controlgroup	0.151	0.069	0.095	0.209	0.114	0.106	0.055	0.142	2.381	2.575	2.152	2.62	4.723	4.156	3.847	6.764
PMA5G01084.1	PgERF115	controlgroup	0.002	0.005	0.008	0	0.004	0	0	0	0.194	0.458	0.284	0.436	0.343	0.447	0.295	0.414
PMA5G01722.1	PgERF117	controlgroup	0	0	0	0.017	0.005	0	0.007	0	0.036	0.026	0.023	0.057	0.06	0.098	0.057	0.055
PMA5G04413.1	PgERF124	controlgroup	0.005	0.004	0.027	0.012	0	0.021	0	0.026	0.109	0.084	0.008	0.095	0.038	0.198	0.266	0.205
PMA5G04246.1	PgERF123	controlgroup	0.005	0.004	0.005	0	0	0.005	0.017	0.004	2.9	3.895	3.507	3.726	4.544	4.781	5.616	4.017
PMA5G03935.1	PgERF121	controlgroup	28.534	21.515	14.116	17.526	24.077	19.973	24.628	29.834	53.48	29.712	24.868	24.173	39.4	30.022	32.886	45.273
PMA5G03040.1	PgERF120	controlgroup	0.928	1.524	2.204	2.563	0.846	0.693	0.807	0.68	1.902	2.985	3.292	2.623	3.306	3.48	3.616	3.178
PMA5G04454.1	PgERF126	controlgroup	0	0	0	0	0	0	0	0	0	0	0	0	0	0	0	0
PMA5G04108.1	PgERF122	controlgroup	0.007	0	0	0.007	0	0	0	0	0.008	0.014	0	0	0	0.008	0	0
PMA5G04450.1	PgERF125	controlgroup	0	0	0	0	0	0	0	0	0	0	0	0	0	0	0	0
PMA5G04745.1	PgERF127	controlgroup	0.02	0.031	0.059	0.041	0.139	0.141	0.05	0.11	0.062	0.065	0.088	0.167	0.35	0.29	0.299	0.222
PMA6G00114.1	PgERF129	controlgroup	0.041	0.25	0.205	0.245	0.127	0.031	0.107	0.116	3.208	2.79	2.53	2.452	2.947	3.233	2.446	4.855
PMA6G00313.1	PgERF130	controlgroup	1.975	2.646	1.874	1.729	3.794	2.974	3.626	3.126	1.88	1.673	2.058	1.856	2.371	1.706	1.611	2.834
PMA6G01014.1	PgERF133	controlgroup	0	0	0	0	0.008	0	0	0	0.019	0	0.027	0.054	0.074	0.059	0	0
PMA6G01010.1	PgERF132	controlgroup	39.351	23.101	8.212	8.3	14.621	16.29	33.498	27.894	89.428	102.811	111.37	85.786	84.769	55.803	48.027	49.659
PMA6G00656.1	PgERF131	controlgroup	9.668	9.988	8.947	9.125	9.168	8.572	11.681	10.548	19.792	15.773	15.84	14.318	16.434	14.779	14.525	13.245
PMA5G05518.1	PgERF128	controlgroup	0	0	0	0	0	0	0	0	0.048	0.169	1.169	0.237	0.531	0.602	1.169	0.191
PMA6G02112.1	PgERF134	controlgroup	1.384	0.754	1.603	1.196	0.871	0.919	1.341	0.842	113.873	23.381	8.502	4.817	5.489	19.418	5.146	2.302
PMA6G05560.1	PgERF138	controlgroup	43.225	35.004	44.207	62.423	36.619	57.246	41.76	53.686	79.361	84.004	73.892	92.51	137.922	69.296	60.399	89.428
PMA6G05147.1	PgERF137	controlgroup	8.381	13.992	15.038	18.165	8.876	10.429	14.534	28.003	109.744	52.319	49.013	51.288	103.105	63.318	57.986	105.057
PMA6G05709.1	PgERF140	controlgroup	0.014	0	0	0	0	0	0.013	0	0.009	0.022	0.014	0	0.035	0.032	0.061	0.074
PMA6G05562.1	PgERF139	controlgroup	0.195	0.069	0.134	0.103	0.219	0.212	0.351	0.148	1.186	0.805	1.098	0.822	1.107	1.206	0.838	1.491
PMA6G04531.1	PgERF136	controlgroup	21.55	8.705	4.736	5.985	5.758	7.653	15.873	15.403	7.434	6.614	4.937	8.007	15.226	5.938	7.632	8.161
PMA6G04174.1	PgERF135	controlgroup	0.004	0.014	0.021	0.008	0	0	0.009	0	6.67	6.744	5.405	6.287	7.796	8.21	5.8	8.311
PMA7G00930.1	PgERF147	controlgroup	1.323	0.741	0.934	0.826	0.436	0.468	0.911	0.584	0.348	0.323	0.173	0.433	0.374	0.507	0.571	0.318
PMA7G00587.1	PgERF146	controlgroup	0.205	0.306	0.205	0.092	0.171	0.14	0.142	0.407	103.977	100.641	77.363	63.535	64.489	72.393	62.479	67.298
PMA6G06245.1	PgERF141	controlgroup	2.64	1.857	1.216	1.376	0.606	0.769	1.868	1.101	2.015	0.491	1.101	0.675	1.519	0.58	1.005	0.538
PMA7G00034.1	PgERF144	controlgroup	0.036	0	0	0	0	0.013	0.031	0.036	116.627	12.689	6.494	1.334	2.245	10.049	1.306	1.404
PMA7G00084.1	PgERF145	controlgroup	0	0	0	0	0	0	0	0	0.33	0.523	0.407	0.434	0.747	0.575	0.528	0.784
PMA6G06408.1	PgERF142	controlgroup	0.329	0.233	0.126	0.104	0.057	0.414	1	1.425	0.147	0.159	0.162	0	2.097	0.033	0.629	0.345
PMA6G06538.1	PgERF143	controlgroup	0	0	0	0	0	0	0.003	0	3.63	4.369	4.098	4.164	5.024	5.23	4.816	4.82
PMA7G02345.1	PgERF154	controlgroup	0.099	0.259	0.157	0.212	0.171	0.206	0.216	0.345	0.633	0.598	0.739	0.865	6.131	2.18	2.364	1.663
PMA7G02217.1	PgERF150	controlgroup	94.223	12.702	7.468	2.37	2.805	11.959	64.947	30.785	197.044	17.071	4.955	8.191	11.468	5.252	5.085	7.809
PMA7G02224.1	PgERF153	controlgroup	1.971	0.978	4.27	0.122	0.355	1.685	1.231	10.307	2.033	7.373	0.843	4.696	5.814	1.397	3.045	11.004
PMA7G02214.1	PgERF149	controlgroup	1.383	0.307	0.163	0.014	0.157	0.346	1.091	0.29	0.066	0	0	0	0.048	0.023	0.055	0.045
PMA7G02218.1	PgERF151	controlgroup	110.719	28.401	19.229	4.357	4.883	25.135	26.201	41.929	70.336	28.338	4.959	17.856	21.408	6.576	4.664	15.391
PMA7G02223.1	PgERF152	controlgroup	4.681	3.32	2.266	0.295	0.142	0.512	0.471	2.487	0.464	2.654	0.807	1.308	0.466	0.326	0.419	1.031
PMA7G01120.1	PgERF148	controlgroup	0.011	0	0	0	0	0.018	0	0	0	0	0	0	0	0	0	0.022
PMA7G03141.1	PgERF155	controlgroup	121.415	216.911	150.139	185.275	130.81	95.274	139.773	159.24	344.359	383.06	294.588	283.648	251.371	250.918	253.336	278.998
PMA7G03655.1	PgERF157	controlgroup	79.807	95.129	117.453	138.295	81.349	81.145	60.898	94.634	140.173	186.713	181.681	181.507	175.701	169.886	176.823	170.033
PMA7G03180.1	PgERF156	controlgroup	1.049	0.797	1.14	2.374	2.307	1.975	1.112	2.693	0.247	0.32	0.311	0.403	0.509	0.428	0.4	0.503
PMA7G04702.1	PgERF159	controlgroup	0	0.048	0	0	0	0.174	0.335	0	0.044	0.392	0	0.609	0.749	0	0.222	0.328
PMA7G05600.1	PgERF161	controlgroup	8.994	10.817	14.44	12.574	5.07	4.857	2.781	5.341	9.779	16.64	15.996	12.096	13.189	12.077	14.71	13.395
PMA7G05111.1	PgERF160	controlgroup	0.114	0.064	0.04	0.012	0.02	0	0.025	0.024	0.344	0.291	0.594	0.448	0.691	0.379	0.235	0.58
PMA7G04697.1	PgERF158	controlgroup	13.25	4.816	2.393	1.267	1.653	3.293	4.022	2.502	0.962	2.999	5.097	4.005	4.452	3.17	2.867	2.44
PMA7G05913.1	PgERF166	controlgroup	0	0	0	0	0	0	0	0	0	0.037	0.013	0	0.01	0.043	0.023	0.011
PMA7G06728.1	PgERF167	controlgroup	0.046	0.032	0.02	0.022	0.02	0.015	0.008	0.006	0.031	0.042	0.098	0.075	0.053	0.047	0.085	0.047
PMA7G05789.1	PgERF163	controlgroup	0	0.016	0	0	0	0.029	0	0	0	0.039	0	0	0.033	0.035	0	0.031
PMA7G05848.1	PgERF164	controlgroup	1.03	0.564	0.498	0.715	1.01	1.343	0.981	1.704	2.029	2.397	2.211	2.769	2.939	2.092	1.997	2.571
PMA7G05911.1	PgERF165	controlgroup	0	0	0	0	0	0	0	0	0	0	0	0	0	0	0	0
PMA7G05784.1	PgERF162	controlgroup	0	0	0	0	0	0	0	0	0	0	0	0	0	0	0	0
