# Supplementary material for: Genome-Wide Identification and Transcriptional Analysis of AP2/ERF Gene Family in Pearl Millet (Pennisetum glaucum)
Source: Int J Mol Sci. 2024 Feb 20;25(5):2470. doi: 10.3390/ijms25052470 (PMC10930990; doi:10.3390/ijms25052470)
Supplement: Supplementary file 1 [file ijms-25-02470-s001.zip › Table S8. Co-expression analysis of five PgDREB genes.xlsx]

## Sheet: Sheet1
Table S8. Co-expression analysis of five PgDREB genes.
Gene name	Co-expressed gene	Contain DRE site in promoter (Y/N)	Ath ortholog	Drought		Salt		Heat
				Coefficiency	p-adj	Coefficiency	p-adj	Coefficiency	p-adj
PgERF7	PMA2G04302.1	N	AT4G34260 /AXY8	0.713171	0.00192527	n.d.	n.d.	0.951378	1.51e-08
	PMA4G02105.1	Y	AT1G04170/EIF2_GAMMA	0.711485	0.00199591	0.82119	9.62e-05	n.d.	n.d.
	PMA5G06042.1	Y	AT3G11530/VPS55	n.d.	n.d.	0.823144	8.96e-05	0.964684	1.67e-09
	PMA6G00641.1	Y	AT3G51730	n.d.	n.d.	0.822735	9.1e-05	0.958468	5.11e-09
	PMA1G06009.1	Y	AT2G26200/TRM140A	n.d.	n.d.	0.822424	9.2e-05	0.947663	2.51e-08
	PMA5G05409.1	Y		n.d.	n.d.	0.821536	9.5e-05	0.954544	9.53e-09
	PMA2G04696.1	Y	AT5G56460/PBL16	n.d.	n.d.	0.820249	9.96e-05	0.957367	6.13e-09
PgERF20	PMA3G07668.1	Y	AT5G07900/MTERF7	n.d.	n.d.	0.6301	0.00889071	n.d.	n.d.
PgERF62	PMA2G00728.1	Y	AT5G67300/MYB44	0.828881	7.23e-05	n.d.	n.d.	0.951163	1.56e-08
	PMA6G03954.1	Y	AT3G27810/MYB21	0.8281	7.45e-05	n.d.	n.d.	0.942608	4.72e-08
	PMA1G06342.1	Y	AT4G33050/IQM1	0.827193	7.71e-05	n.d.	n.d.	0.93383	1.24e-07
	PMA1G07861.1	Y	AT1G74380/XXT5	0.828102	7.45e-05	0.993014	2.13e-14	n.d.	n.d.
PgERF131	PMA1G00309.1	N	AT2G14960/GH3.1	0.817617	0.000109479	n.d.	n.d.	0.923695	3.29e-07
	PMA4G02285.1	Y	AT5G44400/ATBBE26	0.815225	0.000119127	n.d.	n.d.	0.921187	4.1e-07
	PMA6G06836.1	Y	AT5G06060	n.d.	n.d.	-0.767101	0.000524619	-0.922015	3.82e-07
PgERF153	n.d.
