# Supplementary material for: Genome-Wide Identification and Transcriptional Analysis of AP2/ERF Gene Family in Pearl Millet (Pennisetum glaucum)
Source: Int J Mol Sci. 2024 Feb 20;25(5):2470. doi: 10.3390/ijms25052470 (PMC10930990; doi:10.3390/ijms25052470)
Supplement: Supplementary file 1 [file ijms-25-02470-s001.zip › Table S9. Prediction of miRNA-targeted ERF genes in pearl millet.xlsx]

## Sheet: Sheet1
Table S9. Prediction of miRNA-targeted ERF genes in pearl millet.PgERF genes tested by RT-qPCR are shown in red font.
miRNA ID	miRNA-seq	ERF-ID	ERF-seq
pgl-miR105-npr	GCUCACUCCUCUUUCUGUCAGC	PgERF99	GCUCACUCCUCUUUCUGUCAGC
pgl-miR156a	UGACAGAAGAGAGAGAGCACA	PgERF22	UGACAGAAGAGAGAGAGCACA
pgl-miR156e-3p	GCUCACUUCUCUCUCUGUCAGC	PgERF64/23/66/102/99/62/154/113/75	GCUCACUUCUCUCUCUGUCAGC
pgl-miR160a-5p	UGCCUGGCUCCCUGUAUGCCA	PgERF127/123	UGCCUGGCUCCCUGUAUGCCA
pgl-miR164a-3p	CACGUGUUCUCCUUCUCCAUC	PgERF150/10/43/152/53	CACGUGUUCUCCUUCUCCAUC
pgl-miR167c-3p	GAUCAUGCUGUGCAGUUUCAUC	PgERF145	GAUCAUGCUGUGCAGUUUCAUC
pgl-miR172b	GGAAUCUUGAUGAUGCUGCAU	PgERF124/22/47/150	GGAAUCUUGAUGAUGCUGCAU
pgl-miR172d	UGAAUCUUGAUGAUGCUGCAC	PgERF47/124/22/50	UGAAUCUUGAUGAUGCUGCAC
pgl-miR172m	AGAAUCCUGAUGAUGCUGCAG	PgERF47/22/124/50	AGAAUCCUGAUGAUGCUGCAG
pgl-miR2275a	UUUGGUUUCCUCCAAUGUCUCA	PgERF45/36/118	UUUGGUUUCCUCCAAUGUCUCA
pgl-miR2275a-3p	UUUGUUUUCCUCCAAUAUCUCA	PgERF135	UUUGUUUUCCUCCAAUAUCUCA
pgl-miR2275c	UUUGGUUUCCUCCAAUAUCUCA	PgERF45/108	UUUGGUUUCCUCCAAUAUCUCA
pgl-miR396e	UUCCACAGGCUUUCUUGAACUG	PgERF103/120/24	UUCCACAGGCUUUCUUGAACUG
pgl-miR396e-3p	AUGGUUCAAGAAAGCCCAUGGAAA	PgERF143	AUGGUUCAAGAAAGCCCAUGGAAA
pgl-miR444b.1	UGUUGUCUCAAGCUUGCUGCC	PgERF50	UGUUGUCUCAAGCUUGCUGCC
pgl-miR444c	UGCAGUUGUUGUCUCAAGCUU	PgERF49/167/45/49/143/50/153/115	UGCAGUUGUUGUCUCAAGCUU
pgl-miR528-3p	CCUGUGCCUGCCUCUUCCAUU	PgERF23/15/137/156/17/41/40/6	CCUGUGCCUGCCUCUUCCAUU
pgl-miR528-5p	UGGAAGGGGCAUGCAGAGGAG	PgERF56	UGGAAGGGGCAUGCAGAGGAG
pgl-miR5384-3p	UGAGCGCGCCGCCGUCGAAUG	PgERF111/42/55/23/91/92/42/166/1/147/21/96/130/132/8/157/64/112/64/52	UGAGCGCGCCGCCGUCGAAUG
pgl-miR5568b-5p	UUUCUAGGUACAUAGCUUUUG	PgERF83	UUUCUAGGUACAUAGCUUUUG
pgl-miR6229-5p	AUUCUCACUUGGGCGACGGAAAGG	PgERF92/26	AUUCUCACUUGGGCGACGGAAAGG
pgl-miR6233-5p	UGUUGAGGCUGGAGCGAAACUCGG	PgERF76/95	UGUUGAGGCUGGAGCGAAACUCGG
pgl-miR6248	UAUUUGAGGAUGGAGGUAGUA	PgERF26	UAUUUGAGGAUGGAGGUAGUA
